# Supplementary material for: Crosstalk of Histone and RNA Modifications Identified a Stromal-Activated Subtype with Poor Survival and Resistance to Immunotherapy in Gastric Cancer
Source: Front Pharmacol. 2022 May 5;13:868830. doi: 10.3389/fphar.2022.868830 (PMC9117636; doi:10.3389/fphar.2022.868830)
Supplement: Supplementary file 2 [file DataSheet2.xlsx]

## Sheet: Content
Table S1: Datasets and epigenetic regulators used in this study
Table S2: Crosstalk of epigenetic regulators in the TCGA-STAD cohort
Table S3: 370 Eipgenetic-moification-related LncRNAs (EMRL) idendified in this study
Table S4: Uni-variable Cox regression analysis of 229 EMRLs in the exploring set
Table S5: Unsupervised clustering of 784 patients in the exploring set
Table S6: Clinical characteristics of 4 modification patterns in TCGA-STAD and ACRG cohort
Table S7: Differentially expressed genes (DEG) between C3 and C4 cluster in the exploring set
Table S8: Genes of set1 and set2 for constructing the EMD score
Table S9: EMD score and molecular characteristics of the exploring set
Table S10: Correlations between EMD score and molecular characteristics in the exploring set
Table S11: Correlations between EMD score and Hallmark pathways in the validation set
Table S12: Dysregulated pathways in FTO-KD cell lines

## Sheet: S1-Datasets
Table S1: Datasets and epigenetic regulators used in this study
Gastric cell lines with epigenetic data
No.	GEO/ENA ids	Cell line	Cell source	Epigenetic modification	Experiment	Platform
1	GSE135175	GES-1	Human gastric epithelium	H3K4me1,H3K4me3,H3K27ac	ChIPseq, RNAseq	Illumina NextSeq 500
		SNU719	Human gastric cancer
		NCC24	Human gastric cancer
		YCC10	Human gastric cancer
2	GSE166972	AGS	Human gastric cancer	m6a	MeRIPseq	Illumina NovaSeq 6000
3	GSE133132	BGC823	Human gastric cancer	m6a	MeRIPseq	Illumina HiSeq 4000
4	PRJNA595769	SGC7901	Human gastric cancer	m6a	MeRIPseq	Illumina NovaSeq 6000
Gastric cancer cohorts with clinincal information
No.	GEO/ENA ids	Cancer type	No. of patients	Clinical outcome	Platform	Data usage
1	TCGA-STAD	gastric cancer	302	Death, Overall survival	Illumina RNAseq	Exploring
2	GSE15459	gastric cancer	182	Death, Overall survival	Affymetrix Human Genome U133 Plus 2.0 Array	Exploring
3	GSE62254	gastric cancer	300	Death, Overall survival	Affymetrix Human Genome U133 Plus 2.0 Array	Exploring
4	GSE13861	gastric cancer	59	Death, Overall survival	Illumina HumanWG-6 v3.0 expression beadchip	Validation
5	GSE26899	gastric cancer	90	Death, Overall survival	Illumina HumanHT-12 V3.0 expression beadchip	Validation
6	GSE26901	gastric cancer	109	Death, Overall survival	Illumina HumanHT-12 V3.0 expression beadchip	Validation
7	GSE84437	gastric cancer	431	Death, Overall survival	Illumina HumanHT-12 V3.0 expression beadchip	Validation
8	PRJEB25780	gastric cancer	45	Response to ICI treatment	Illumina HiSeq 2000 RNAseq	Validation
Cancer cell lines with or without FTO depletion
No.	GEO/ENA ids	Cell line	Experiment design	No. of replicate	Platform
1	GSE165115	CRC cancerous colorectal cell	shFTO vs sNC	4	Illumina HiSeq 2500 RNAseq
2	GSE178697	Gastric cancer cell (AGS)	siFTO vs siNC	3	Illumina HiSeq 4000 RNAseq
Epigenetic regulators used in this study
No.	Modification	Regulators	Function
1	H3K4me1 H3K4me3	SETD1A	Writer
2		SETD1B	Writer
3		KMT2A	Writer
4		KMT2B	Writer
5		KMT2C	Writer
6		KMT2D	Writer
7		KDM1A	Eraser
8		KDM1B	Eraser
9		KDM2A	Eraser
10		KDM2B	Eraser
11		KDM5A	Eraser
12		KDM5B	Eraser
13		KDM5C	Eraser
14		KDM5D	Eraser
15	H3K27ac	CREBBP	Writer
16		EP300	Writer
17		HDAC1	Eraser
18		HDAC2	Eraser
19		HDAC3	Eraser
20		HDAC8	Eraser
21		HDAC11	Eraser
22	m6a	METTL14	Writer
23		METTL16	Writer
24		METTL3	Writer
25		RBM15	Writer
26		RBM15B	Writer
27		ZC3H13	Writer
28		ZCCHC4	Writer
29		VIRMA	Writer
30		WTAP	Writer
31		CBLL1	Writer
32		YTHDC1	Reader
33		YTHDC2	Reader
34		YTHDF1	Reader
35		YTHDF2	Reader
36		YTHDF3	Reader
37		IGF2BP1	Reader
38		IGF2BP2	Reader
39		IGF2BP3	Reader
40		HNRNPA2B1	Reader
41		HNRNPC	Reader
42		ALKBH5	Eraser
43		FTO	Eraser

## Sheet: S2-Crosstalk
Table S2: Crosstalk of epigenetic regulators in the TCGA-STAD cohort
Co-mutation pairs of epigenetic regulators in the TCGA-STAD cohort											Co-expression pairs of epigenetic regulators in the TCGA-STAD cohort (duplicated)
gene1	gene2	pValue	oddsRatio	00	11	01	10	Event			gene1	gene2	r	p
KMT2D	KMT2B	1.01674e-11	14.6665	284	22	12	35	Co_Occurence			METTL3	KDM1A	0.513	<0.001
KMT2C	KMT2D	2.64719e-10	10.8733	280	22	35	16	Co_Occurence			METTL3	VIRMA	0.348	<0.001
KMT2D	CREBBP	4.35148e-08	9.94838	284	17	12	40	Co_Occurence			METTL3	ZCCHC4	0.362	<0.001
ZC3H13	KMT2D	2.21367e-07	10.104	286	15	42	10	Co_Occurence			METTL3	HNRNPA2B1	0.386	<0.001
KMT2D	KMT2A	5.9711e-07	7.37065	280	17	16	40	Co_Occurence			METTL3	YTHDC1	0.369	<0.001
KDM2B	KMT2D	6.54535e-07	17.2137	292	11	46	4	Co_Occurence			METTL3	METTL16	0.36	<0.001
KMT2A	KMT2B	9.3475e-07	9.14507	299	13	21	20	Co_Occurence			METTL3	KDM1B	0.369	<0.001
CREBBP	KMT2B	1.51757e-06	9.56901	302	12	22	17	Co_Occurence			METTL3	RBM15	0.312	<0.001
KDM2B	IGF2BP1	3.52186e-06	52.9657	335	5	3	10	Co_Occurence			METTL3	HNRNPC	0.388	<0.001
ZC3H13	CREBBP	4.09189e-06	10.6879	309	10	19	15	Co_Occurence			METTL3	CBLL1	0.403	<0.001
KMT2D	EP300	9.14066e-06	12.235	291	10	5	47	Co_Occurence			METTL3	HDAC2	0.313	<0.001
IGF2BP3	KMT2B	1.26707e-05	33.1348	317	6	28	2	Co_Occurence			HDAC3	YTHDF3	0.349	<0.001
EP300	KMT2B	1.29927e-05	13.4904	312	8	26	7	Co_Occurence			HDAC3	KDM1A	0.402	<0.001
VIRMA	KMT2D	2.13025e-05	8.52424	288	11	46	8	Co_Occurence			HDAC3	YTHDF2	0.448	<0.001
CREBBP	KDM5A	2.80548e-05	14.1467	317	7	7	22	Co_Occurence			HDAC3	HDAC1	0.471	<0.001
KDM5C	KMT2D	4.34387e-05	10.7899	291	9	48	5	Co_Occurence			HDAC3	ZC3H13	-0.325	<0.001
RBM15B	KMT2A	6.85072e-05	17.2156	316	6	27	4	Co_Occurence			HDAC3	HNRNPA2B1	0.303	<0.001
IGF2BP2	IGF2BP3	7.53965e-05	93.4383	343	3	5	2	Co_Occurence			HDAC3	RBM15B	0.303	<0.001
RBM15B	KMT2B	8.2311e-05	16.5635	315	6	28	4	Co_Occurence			HDAC3	KDM1B	0.354	<0.001
CREBBP	IGF2BP3	0.00012541	21.8006	321	5	3	24	Co_Occurence			HDAC3	HNRNPC	0.592	<0.001
KMT2A	YTHDC1	0.000140625	13.7654	315	6	5	27	Co_Occurence			HDAC3	CBLL1	0.347	<0.001
KDM2B	KMT2B	0.000153598	9.94332	311	7	27	8	Co_Occurence			HDAC3	WTAP	0.359	<0.001
RBM15B	KMT2D	0.000165675	13.5056	293	7	50	3	Co_Occurence			HDAC3	KDM5C	0.314	<0.001
KDM5B	KMT2D	0.000189474	7.67012	289	9	48	7	Co_Occurence			HDAC8	YTHDF2	0.344	<0.001
KDM2B	KDM5B	0.000225779	14.5463	327	5	11	10	Co_Occurence			HDAC8	HDAC1	0.349	<0.001
KMT2C	KIAA1429	0.000274466	7.29449	304	8	11	30	Co_Occurence			HDAC8	HNRNPA2B1	0.462	<0.001
HNRNPC	KDM5B	0.000299575	73.6738	336	3	13	1	Co_Occurence			HDAC8	YTHDC1	0.324	<0.001
KMT2A	IGF2BP2	0.000300296	42.9265	319	4	1	29	Co_Occurence			HDAC8	HNRNPC	0.381	<0.001
KMT2C	YTHDC1	0.000327973	11.4607	310	6	5	32	Co_Occurence			HDAC8	HDAC2	0.378	<0.001
EP300	KMT2C	0.000330214	8.56397	307	7	31	8	Co_Occurence			HDAC8	KDM5C	0.329	<0.001
KDM2B	KMT2C	0.000330214	8.56397	307	7	31	8	Co_Occurence			YTHDF3	HDAC3	0.349	<0.001
ZC3H13	KDM5B	0.000339481	9.89553	318	6	10	19	Co_Occurence			YTHDF3	KDM1A	0.429	<0.001
KDM5A	KMT2D	0.000399369	7.81724	290	8	49	6	Co_Occurence			YTHDF3	YTHDC2	0.377	<0.001
KDM1B	KDM5A	0.000477422	43.7621	337	3	11	2	Co_Occurence			YTHDF3	YTHDF2	0.386	<0.001
KDM1B	HDAC2	0.000480123	193.607	347	2	1	3	Co_Occurence			YTHDF3	KDM2A	0.326	<0.001
CREBBP	KMT2A	0.000486832	5.5783	300	9	24	20	Co_Occurence			YTHDF3	VIRMA	0.717	<0.001
IGF2BP1	KMT2C	0.000494602	15.499	312	5	33	3	Co_Occurence			YTHDF3	ZCCHC4	0.391	<0.001
KMT2D	KDM5D	0.000495421	27.9379	295	5	1	52	Co_Occurence			YTHDF3	KDM5B	0.42	<0.001
VIRMA	KDM2B	0.000558025	11.3697	324	5	10	14	Co_Occurence			YTHDF3	EP300	0.462	<0.001
KDM5B	KIAA1429	0.000784074	10.3194	323	5	14	11	Co_Occurence			YTHDF3	YTHDC1	0.347	<0.001
KDM5D	KMT2A	0.000841039	21.4902	318	4	29	2	Co_Occurence			YTHDF3	KMT2C	0.393	<0.001
VIRMA	KMT2B	0.000903092	6.5688	307	7	27	12	Co_Occurence			YTHDF3	KDM1B	0.448	<0.001
KDM1B	HDAC11	0.000954766	101.894	346	2	2	3	Co_Occurence			YTHDF3	RBM15	0.336	<0.001
KDM1B	YTHDF3	0.000954766	101.894	346	2	2	3	Co_Occurence			YTHDF3	KDM5A	0.332	<0.001
KMT2A	KMT2C	0.0009806	4.50422	292	10	28	23	Co_Occurence			YTHDF3	HNRNPC	0.345	<0.001
ZC3H13	KMT2B	0.00107705	5.42086	302	8	26	17	Co_Occurence			YTHDF3	CBLL1	0.503	<0.001
KMT2A	EP300	0.00115391	7.59298	311	6	9	27	Co_Occurence			YTHDF3	METTL14	0.397	<0.001
KDM2B	HDAC3	0.00115774	26.9399	335	3	3	12	Co_Occurence			YTHDF3	WTAP	0.366	<0.001
YTHDC2	RBM15	0.00126613	23.2316	337	3	7	6	Co_Occurence			KDM1A	METTL3	0.513	<0.001
KMT2C	KMT2B	0.00128154	4.30309	291	10	24	28	Co_Occurence			KDM1A	HDAC3	0.402	<0.001
CREBBP	KMT2C	0.00154962	4.54671	295	9	29	20	Co_Occurence			KDM1A	YTHDF3	0.429	<0.001
YTHDC2	YTHDC1	0.00171833	20.3442	336	3	8	6	Co_Occurence			KDM1A	YTHDF2	0.621	<0.001
RBM15	KMT2D	0.00172798	8.50398	292	6	51	4	Co_Occurence			KDM1A	HDAC1	0.541	<0.001
YTHDF2	KMT2D	0.00172798	8.50398	292	6	51	4	Co_Occurence			KDM1A	KDM2B	0.315	<0.001
KMT2C	YTHDF2	0.00188796	9.27729	310	5	5	33	Co_Occurence			KDM1A	VIRMA	0.463	<0.001
CREBBP	HDAC11	0.00189871	36.2654	323	3	1	26	Co_Occurence			KDM1A	ZCCHC4	0.445	<0.001
CREBBP	YTHDF3	0.00189871	36.2654	323	3	1	26	Co_Occurence			KDM1A	HNRNPA2B1	0.523	<0.001
KMT2B	KDM5B	0.00203669	6.55487	309	6	10	28	Co_Occurence			KDM1A	EP300	0.344	<0.001
ZC3H13	EP300	0.00219525	7.85098	318	5	10	20	Co_Occurence			KDM1A	YTHDC1	0.343	<0.001
ZC3H13	SETD1A	0.00219525	7.85098	318	5	10	20	Co_Occurence			KDM1A	RBM15B	0.414	<0.001
RBM15	YTHDC1	0.0024124	17.4513	335	3	8	7	Co_Occurence			KDM1A	KDM1B	0.536	<0.001
RBM15B	YTHDC1	0.0024124	17.4513	335	3	8	7	Co_Occurence			KDM1A	RBM15	0.39	<0.001
YTHDF2	YTHDC1	0.0024124	17.4513	335	3	8	7	Co_Occurence			KDM1A	YTHDF1	0.384	<0.001
IGF2BP3	KDM5A	0.00248857	17.7255	334	3	11	5	Co_Occurence			KDM1A	HNRNPC	0.555	<0.001
SETD1A	KMT2C	0.00255264	6.31539	306	6	32	9	Co_Occurence			KDM1A	CBLL1	0.458	<0.001
KMT2D	KDM1B	0.00272799	21.9468	295	4	1	53	Co_Occurence			KDM1A	HDAC2	0.547	<0.001
KMT2B	YTHDF3	0.00307416	30.0807	318	3	1	31	Co_Occurence			KDM1A	WTAP	0.421	<0.001
IGF2BP3	EP300	0.00307682	16.2332	333	3	12	5	Co_Occurence			KDM1A	KDM5C	0.378	<0.001
YTHDF1	ZC3H13	0.00310603	10.0669	322	4	21	6	Co_Occurence			FTO	KMT2A	0.339	<0.001
YTHDF2	ZC3H13	0.00310603	10.0669	322	4	21	6	Co_Occurence			FTO	EP300	0.304	<0.001
YTHDC1	KMT2D	0.00332399	6.78849	291	6	51	5	Co_Occurence			FTO	METTL16	0.31	<0.001
IGF2BP1	KMT2D	0.00354667	9.29482	293	5	52	3	Co_Occurence			FTO	CREBBP	0.435	<0.001
IGF2BP1	KDM5B	0.00374551	14.9669	332	3	13	5	Co_Occurence			FTO	KMT2C	0.335	<0.001
IGF2BP1	KMT2B	0.00383965	10.3535	315	4	30	4	Co_Occurence			YTHDC2	YTHDF3	0.377	<0.001
RBM15B	HDAC1	0.00421479	40.3369	341	2	2	8	Co_Occurence			YTHDC2	KMT2A	0.349	<0.001
RBM15B	YTHDF3	0.00421479	40.3369	341	2	2	8	Co_Occurence			YTHDC2	EP300	0.396	<0.001
VIRMA	KDM5A	0.00429336	8.51968	324	4	10	15	Co_Occurence			YTHDC2	IGF2BP1	-0.306	<0.001
HDAC1	KMT2C	0.00429403	26.3784	314	3	35	1	Co_Occurence			YTHDC2	YTHDC1	0.401	<0.001
YTHDF3	KMT2C	0.00429403	26.3784	314	3	35	1	Co_Occurence			YTHDC2	KMT2C	0.453	<0.001
CREBBP	EP300	0.00443703	6.47495	314	5	10	24	Co_Occurence			YTHDC2	RBM15	0.325	<0.001
CREBBP	KDM2B	0.00443703	6.47495	314	5	10	24	Co_Occurence			YTHDC2	KDM5A	0.327	<0.001
CREBBP	SETD1A	0.00443703	6.47495	314	5	10	24	Co_Occurence			YTHDC2	CBLL1	0.319	<0.001
CREBBP	IGF2BP2	0.00448276	18.1868	322	3	2	26	Co_Occurence			YTHDC2	METTL14	0.426	<0.001
CREBBP	KDM1B	0.00448276	18.1868	322	3	2	26	Co_Occurence			HDAC11	RBM15B	0.385	<0.001
SETD1A	KMT2D	0.00451859	5.00555	288	7	50	8	Co_Occurence			YTHDF2	HDAC3	0.448	<0.001
KMT2A	ZC3H13	0.00466236	4.48592	302	7	18	26	Co_Occurence			YTHDF2	HDAC8	0.344	<0.001
KMT2A	KIAA1429	0.00473393	5.20473	307	6	13	27	Co_Occurence			YTHDF2	YTHDF3	0.386	<0.001
FTO	EP300	0.00494499	49.475	337	2	13	1	Co_Occurence			YTHDF2	KDM1A	0.621	<0.001
YTHDC1	HDAC1	0.00513158	35.9807	340	2	2	9	Co_Occurence			YTHDF2	HDAC1	0.694	<0.001
YTHDC1	HNRNPC	0.00513158	35.9807	340	2	2	9	Co_Occurence			YTHDF2	ZCCHC4	0.332	<0.001
ZC3H13	HNRNPA2B1	0.00547566	14.4814	325	3	3	22	Co_Occurence			YTHDF2	HNRNPA2B1	0.608	<0.001
RBM15B	CREBBP	0.00550479	8.37225	318	4	25	6	Co_Occurence			YTHDF2	ALKBH5	0.374	<0.001
EP300	KIAA1429	0.00565167	7.73077	323	4	15	11	Co_Occurence			YTHDF2	EP300	0.324	<0.001
IGF2BP3	KMT2C	0.00587594	9.03525	311	4	34	4	Co_Occurence			YTHDF2	YTHDC1	0.408	<0.001
RBM15B	EP300	0.00625761	11.5936	331	3	12	7	Co_Occurence			YTHDF2	RBM15B	0.404	<0.001
RBM15B	SETD1A	0.00625761	11.5936	331	3	12	7	Co_Occurence			YTHDF2	KDM1B	0.428	<0.001
YTHDF1	SETD1A	0.00625761	11.5936	331	3	12	7	Co_Occurence			YTHDF2	RBM15	0.39	<0.001
YTHDF2	SETD1A	0.00625761	11.5936	331	3	12	7	Co_Occurence			YTHDF2	YTHDF1	0.406	<0.001
IGF2BP1	KIAA1429	0.00627051	12.0976	329	3	16	5	Co_Occurence			YTHDF2	HNRNPC	0.707	<0.001
IGF2BP3	KIAA1429	0.00627051	12.0976	329	3	16	5	Co_Occurence			YTHDF2	CBLL1	0.331	<0.001
HDAC3	IGF2BP1	0.006457	27.1829	341	2	6	4	Co_Occurence			YTHDF2	HDAC2	0.5	<0.001
METTL3	CREBBP	0.0065349	Inf	324	2	27	0	Co_Occurence			YTHDF2	WTAP	0.46	<0.001
KDM5A	KMT2B	0.00656202	5.88459	310	5	29	9	Co_Occurence			YTHDF2	KDM5C	0.379	<0.001
KDM1B	KMT2A	0.00657291	15.6172	318	3	30	2	Co_Occurence			KDM2A	YTHDF3	0.326	<0.001
YTHDC1	KDM5A	0.00682418	11.0736	331	3	11	8	Co_Occurence			KDM2A	KDM2B	0.405	<0.001
IGF2BP2	RBM15	0.00691787	27.1541	340	2	8	3	Co_Occurence			KDM2A	VIRMA	0.396	<0.001
VIRMA	ZC3H13	0.00697091	5.55579	314	5	20	14	Co_Occurence			KDM2A	KMT2A	0.351	<0.001
KDM5B	YTHDF2	0.00758443	10.6833	330	3	7	13	Co_Occurence			KDM2A	SETD1A	0.496	<0.001
KDM2B	KMT2A	0.00801322	5.48795	310	5	28	10	Co_Occurence			KDM2A	EP300	0.512	<0.001
CREBBP	YTHDC1	0.00815558	7.16421	317	4	7	25	Co_Occurence			KDM2A	RBM15B	0.389	<0.001
YTHDC1	EP300	0.00838226	10.136	330	3	12	8	Co_Occurence			KDM2A	CREBBP	0.433	<0.001
YTHDC1	SETD1A	0.00838226	10.136	330	3	12	8	Co_Occurence			KDM2A	KMT2C	0.386	<0.001
HDAC1	KDM5A	0.00839242	27.0625	337	2	12	2	Co_Occurence			KDM2A	RBM15	0.451	<0.001
HDAC11	KDM5A	0.00839242	27.0625	337	2	12	2	Co_Occurence			KDM2A	YTHDF1	0.324	<0.001
HNRNPC	KDM5A	0.00839242	27.0625	337	2	12	2	Co_Occurence			KDM2A	KMT2B	0.463	<0.001
YTHDF3	KDM5A	0.00839242	27.0625	337	2	12	2	Co_Occurence			KDM2A	KDM5A	0.347	<0.001
YTHDC1	IGF2BP2	0.00840645	24.1896	339	2	3	9	Co_Occurence			KDM2A	KMT2D	0.541	<0.001
CREBBP	KDM2A	0.00846774	12.1425	321	3	3	26	Co_Occurence			KDM2A	SETD1B	0.467	<0.001
KMT2A	RBM15	0.00894865	7.14007	314	4	6	29	Co_Occurence			KDM2A	KDM5C	0.439	<0.001
KMT2A	YTHDF2	0.00894865	7.14007	314	4	6	29	Co_Occurence			HDAC1	HDAC3	0.471	<0.001
VIRMA	YTHDC2	0.00908356	10.0807	328	3	6	16	Co_Occurence			HDAC1	HDAC8	0.349	<0.001
SETD1A	KMT2B	0.0091589	5.28396	309	5	29	10	Co_Occurence			HDAC1	KDM1A	0.541	<0.001
KDM2B	HDAC11	0.00964604	24.9758	336	2	2	13	Co_Occurence			HDAC1	YTHDF2	0.694	<0.001
IGF2BP2	KMT2C	0.0099325	13.2111	313	3	35	2	Co_Occurence			HDAC1	HNRNPA2B1	0.64	<0.001
KDM2A	RBM15	0.010219	20.4775	339	2	8	4	Co_Occurence			HDAC1	YTHDC1	0.314	<0.001
ZC3H13	KMT2C	0.0107869	3.70538	297	7	31	18	Co_Occurence			HDAC1	RBM15B	0.327	<0.001
KMT2C	KDM5A	0.0107958	5.11109	306	5	9	33	Co_Occurence			HDAC1	KDM1B	0.404	<0.001
KMT2C	KDM5C	0.0107958	5.11109	306	5	9	33	Co_Occurence			HDAC1	RBM15	0.309	<0.001
KMT2A	KDM5B	0.0108728	4.97681	309	5	11	28	Co_Occurence			HDAC1	YTHDF1	0.394	<0.001
HDAC11	KDM5B	0.0109812	23.1785	335	2	14	2	Co_Occurence			HDAC1	HNRNPC	0.666	<0.001
ZCCHC4	KDM5B	0.0109812	23.1785	335	2	14	2	Co_Occurence			HDAC1	HDAC2	0.468	<0.001
KDM5A	ZC3H13	0.0121516	5.99724	318	4	21	10	Co_Occurence			HDAC1	WTAP	0.437	<0.001
YTHDF1	KMT2D	0.0122555	5.55454	291	5	52	5	Co_Occurence			HDAC1	KDM5C	0.393	<0.001
KMT2A	HDAC3	0.0123048	10.4166	317	3	3	30	Co_Occurence			HDAC1	IGF2BP2	0.315	<0.001
KMT2A	HNRNPA2B1	0.0123048	10.4166	317	3	3	30	Co_Occurence			KDM2B	KDM1A	0.315	<0.001
YTHDF2	KIAA1429	0.0125321	8.63223	327	3	16	7	Co_Occurence			KDM2B	KDM2A	0.405	<0.001
KMT2B	HNRNPA2B1	0.0134038	10.0537	316	3	3	31	Co_Occurence			KDM2B	KMT2A	0.305	<0.001
KMT2B	KDM5D	0.0134038	10.0537	316	3	3	31	Co_Occurence			KDM2B	SETD1A	0.496	<0.001
KDM5A	IGF2BP2	0.0136691	18.1399	336	2	3	12	Co_Occurence			KDM2B	EP300	0.345	<0.001
WTAP	ZC3H13	0.0138534	27.6653	327	2	23	1	Co_Occurence			KDM2B	METTL16	0.314	<0.001
IGF2BP3	ZC3H13	0.0139258	8.68848	323	3	22	5	Co_Occurence			KDM2B	RBM15B	0.344	<0.001
KDM5C	KDM5A	0.0140095	8.01943	328	3	11	11	Co_Occurence			KDM2B	CREBBP	0.357	<0.001
KMT2D	HDAC1	0.0142382	16.1805	295	3	1	54	Co_Occurence			KDM2B	RBM15	0.44	<0.001
KMT2D	HDAC11	0.0142382	16.1805	295	3	1	54	Co_Occurence			KDM2B	KMT2B	0.465	<0.001
KMT2D	YTHDF3	0.0142382	16.1805	295	3	1	54	Co_Occurence			KDM2B	KMT2D	0.554	<0.001
KMT2D	ZCCHC4	0.0142382	16.1805	295	3	1	54	Co_Occurence			KDM2B	SETD1B	0.543	<0.001
KMT2B	YTHDC1	0.0146321	5.88835	312	4	7	30	Co_Occurence			KDM2B	KDM5C	0.379	<0.001
KMT2C	RBM15B	0.0150026	6.00373	309	4	6	34	Co_Occurence			ZC3H13	HDAC3	-0.325	<0.001
VIRMA	HDAC1	0.0154661	19.0117	332	2	2	17	Co_Occurence			ZC3H13	YTHDC1	0.347	<0.001
VIRMA	HDAC11	0.0154661	19.0117	332	2	2	17	Co_Occurence			VIRMA	METTL3	0.348	<0.001
SETD1A	IGF2BP2	0.0156806	16.73	335	2	3	13	Co_Occurence			VIRMA	YTHDF3	0.717	<0.001
VIRMA	YTHDC1	0.0166417	7.54315	326	3	8	16	Co_Occurence			VIRMA	KDM1A	0.463	<0.001
KDM5C	KDM2B	0.0170964	7.3378	327	3	12	11	Co_Occurence			VIRMA	KDM2A	0.396	<0.001
KDM5D	KMT2C	0.0183848	8.80811	312	3	35	3	Co_Occurence			VIRMA	ZCCHC4	0.443	<0.001
RBM15B	IGF2BP3	0.0184998	13.7012	337	2	6	8	Co_Occurence			VIRMA	KDM5B	0.42	<0.001
KMT2C	KDM5B	0.0199891	4.16059	304	5	11	33	Co_Occurence			VIRMA	EP300	0.373	<0.001
KDM5C	CBLL1	0.0200375	13.6386	335	2	4	12	Co_Occurence			VIRMA	YTHDC1	0.333	<0.001
KDM5A	KDM5D	0.0200375	13.6386	335	2	4	12	Co_Occurence			VIRMA	KMT2C	0.347	<0.001
KDM5A	KDM5B	0.0205424	6.75945	326	3	13	11	Co_Occurence			VIRMA	KDM1B	0.447	<0.001
SETD1A	EP300	0.0208185	6.71289	326	3	12	12	Co_Occurence			VIRMA	RBM15	0.366	<0.001
SETD1A	KDM2B	0.0208185	6.71289	326	3	12	12	Co_Occurence			VIRMA	YTHDF1	0.303	<0.001
IGF2BP1	CREBBP	0.021157	7.2768	319	3	26	5	Co_Occurence			VIRMA	KDM5A	0.328	<0.001
YTHDC1	IGF2BP3	0.0223519	12.1747	336	2	6	9	Co_Occurence			VIRMA	CBLL1	0.472	<0.001
ZCCHC4	ALKBH5	0.0225663	100.605	348	1	1	3	Co_Occurence			VIRMA	METTL14	0.306	<0.001
YTHDF2	YTHDC2	0.0234237	11.7467	336	2	7	8	Co_Occurence			ZCCHC4	METTL3	0.362	<0.001
KMT2A	FTO	0.0239946	20.1746	319	2	1	31	Co_Occurence			ZCCHC4	YTHDF3	0.391	<0.001
KMT2A	HDAC2	0.0239946	20.1746	319	2	1	31	Co_Occurence			ZCCHC4	KDM1A	0.445	<0.001
VIRMA	IGF2BP2	0.0249481	12.7199	331	2	3	17	Co_Occurence			ZCCHC4	YTHDF2	0.332	<0.001
KMT2B	FTO	0.0254428	19.4954	318	2	1	32	Co_Occurence			ZCCHC4	VIRMA	0.443	<0.001
METTL3	KMT2D	0.0256889	Inf	296	2	55	0	Co_Occurence			ZCCHC4	HNRNPA2B1	0.344	<0.001
IGF2BP3	KMT2D	0.0259722	5.46893	292	4	53	4	Co_Occurence			ZCCHC4	EP300	0.305	<0.001
HDAC3	KDM5B	0.0260173	11.6575	333	2	14	4	Co_Occurence			ZCCHC4	YTHDC1	0.459	<0.001
HNRNPA2B1	KDM5B	0.0260173	11.6575	333	2	14	4	Co_Occurence			ZCCHC4	KDM1B	0.452	<0.001
ZC3H13	RBM15	0.0271113	6.18846	321	3	7	22	Co_Occurence			ZCCHC4	RBM15	0.425	<0.001
YTHDF2	RBM15	0.0288343	10.2729	335	2	8	8	Co_Occurence			ZCCHC4	YTHDF1	0.311	<0.001
YTHDF1	RBM15B	0.0288343	10.2729	335	2	8	8	Co_Occurence			ZCCHC4	CBLL1	0.418	<0.001
IGF2BP1	KMT2A	0.0302021	6.23804	315	3	30	5	Co_Occurence			ZCCHC4	METTL14	0.413	<0.001
IGF2BP3	KMT2A	0.0302021	6.23804	315	3	30	5	Co_Occurence			KMT2A	FTO	0.339	<0.001
KMT2A	KDM5A	0.0324544	4.24697	310	4	10	29	Co_Occurence			KMT2A	YTHDC2	0.349	<0.001
KDM5C	KIAA1429	0.0330724	5.45355	323	3	16	11	Co_Occurence			KMT2A	KDM2A	0.351	<0.001
CREBBP	KDM5B	0.0335233	4.13226	312	4	12	25	Co_Occurence			KMT2A	KDM2B	0.305	<0.001
YTHDF3	FTO	0.0337052	52.8231	347	1	2	3	Co_Occurence			KMT2A	EP300	0.417	<0.001
HDAC1	HDAC2	0.0337052	52.8231	347	1	2	3	Co_Occurence			KMT2A	METTL16	0.385	<0.001
HDAC11	HDAC2	0.0337052	52.8231	347	1	2	3	Co_Occurence			KMT2A	CREBBP	0.418	<0.001
HNRNPC	HDAC2	0.0337052	52.8231	347	1	2	3	Co_Occurence			KMT2A	KMT2C	0.534	<0.001
YTHDF3	HDAC2	0.0337052	52.8231	347	1	2	3	Co_Occurence			KMT2A	RBM15	0.382	<0.001
HDAC1	WTAP	0.0337052	52.8231	347	1	2	3	Co_Occurence			KMT2A	KDM5A	0.344	<0.001
CBLL1	METTL3	0.0337529	63.3496	346	1	1	5	Co_Occurence			KMT2A	SETD1B	0.341	<0.001
RBM15	CREBBP	0.0404749	5.18022	317	3	26	7	Co_Occurence			IGF2BP3	IGF2BP1	0.403	<0.001
YTHDF1	CREBBP	0.0404749	5.18022	317	3	26	7	Co_Occurence			IGF2BP3	IGF2BP2	0.339	<0.001
YTHDF2	CREBBP	0.0404749	5.18022	317	3	26	7	Co_Occurence			HNRNPA2B1	METTL3	0.386	<0.001
IGF2BP1	EP300	0.0407468	8.38494	332	2	13	6	Co_Occurence			HNRNPA2B1	HDAC3	0.303	<0.001
IGF2BP1	SETD1A	0.0407468	8.38494	332	2	13	6	Co_Occurence			HNRNPA2B1	HDAC8	0.462	<0.001
IGF2BP3	SETD1A	0.0407468	8.38494	332	2	13	6	Co_Occurence			HNRNPA2B1	KDM1A	0.523	<0.001
KDM1B	FTO	0.0420114	40.3082	346	1	2	4	Co_Occurence			HNRNPA2B1	YTHDF2	0.608	<0.001
IGF2BP2	HDAC2	0.0420114	40.3082	346	1	2	4	Co_Occurence			HNRNPA2B1	HDAC1	0.64	<0.001
IGF2BP2	ZC3H13	0.0422527	9.28304	325	2	23	3	Co_Occurence			HNRNPA2B1	ZCCHC4	0.344	<0.001
KMT2A	YTHDC2	0.0424281	5.18962	314	3	6	30	Co_Occurence			HNRNPA2B1	ALKBH5	0.325	<0.001
HDAC11	HDAC1	0.0447485	36.0027	346	1	3	3	Co_Occurence			HNRNPA2B1	YTHDC1	0.512	<0.001
HNRNPC	HDAC1	0.0447485	36.0027	346	1	3	3	Co_Occurence			HNRNPA2B1	RBM15B	0.34	<0.001
YTHDF3	HDAC1	0.0447485	36.0027	346	1	3	3	Co_Occurence			HNRNPA2B1	KDM1B	0.439	<0.001
ZCCHC4	HDAC1	0.0447485	36.0027	346	1	3	3	Co_Occurence			HNRNPA2B1	RBM15	0.309	<0.001
HNRNPC	HDAC11	0.0447485	36.0027	346	1	3	3	Co_Occurence			HNRNPA2B1	YTHDF1	0.493	<0.001
YTHDF3	HDAC11	0.0447485	36.0027	346	1	3	3	Co_Occurence			HNRNPA2B1	HNRNPC	0.721	<0.001
YTHDF3	HNRNPC	0.0447485	36.0027	346	1	3	3	Co_Occurence			HNRNPA2B1	CBLL1	0.36	<0.001
METTL3	IGF2BP3	0.0448751	46.0365	344	1	7	1	Co_Occurence			HNRNPA2B1	HDAC2	0.618	<0.001
KMT2A	HDAC1	0.0451798	10.1149	318	2	2	31	Co_Occurence			HNRNPA2B1	WTAP	0.425	<0.001
KMT2A	YTHDF3	0.0451798	10.1149	318	2	2	31	Co_Occurence			HNRNPA2B1	KDM5C	0.339	<0.001
KMT2B	HDAC1	0.0478114	9.77263	317	2	2	32	Co_Occurence			HNRNPA2B1	IGF2BP2	0.322	<0.001
KMT2B	HNRNPC	0.0478114	9.77263	317	2	2	32	Co_Occurence			KDM5B	YTHDF3	0.42	<0.001
KMT2B	ZCCHC4	0.0478114	9.77263	317	2	2	32	Co_Occurence			KDM5B	VIRMA	0.42	<0.001
											KDM5B	KDM5A	0.321	<0.001
											ALKBH5	YTHDF2	0.374	<0.001
											ALKBH5	HNRNPA2B1	0.325	<0.001
											ALKBH5	SETD1A	0.443	<0.001
											ALKBH5	EP300	0.409	<0.001
											ALKBH5	IGF2BP1	-0.346	<0.001
											ALKBH5	YTHDC1	0.327	<0.001
											ALKBH5	METTL16	0.439	<0.001
											ALKBH5	RBM15B	0.502	<0.001
											ALKBH5	KMT2D	0.327	<0.001
											ALKBH5	HNRNPC	0.373	<0.001
											ALKBH5	SETD1B	0.395	<0.001
											ALKBH5	METTL14	0.302	<0.001
											ALKBH5	KDM5C	0.42	<0.001
											SETD1A	KDM2A	0.496	<0.001
											SETD1A	KDM2B	0.496	<0.001
											SETD1A	ALKBH5	0.443	<0.001
											SETD1A	EP300	0.452	<0.001
											SETD1A	RBM15B	0.48	<0.001
											SETD1A	CREBBP	0.586	<0.001
											SETD1A	RBM15	0.422	<0.001
											SETD1A	YTHDF1	0.335	<0.001
											SETD1A	KMT2B	0.656	<0.001
											SETD1A	KMT2D	0.633	<0.001
											SETD1A	SETD1B	0.635	<0.001
											SETD1A	KDM5C	0.537	<0.001
											EP300	YTHDF3	0.462	<0.001
											EP300	KDM1A	0.344	<0.001
											EP300	FTO	0.304	<0.001
											EP300	YTHDC2	0.396	<0.001
											EP300	YTHDF2	0.324	<0.001
											EP300	KDM2A	0.512	<0.001
											EP300	KDM2B	0.345	<0.001
											EP300	VIRMA	0.373	<0.001
											EP300	ZCCHC4	0.305	<0.001
											EP300	KMT2A	0.417	<0.001
											EP300	ALKBH5	0.409	<0.001
											EP300	SETD1A	0.452	<0.001
											EP300	YTHDC1	0.411	<0.001
											EP300	RBM15B	0.416	<0.001
											EP300	CREBBP	0.495	<0.001
											EP300	KMT2C	0.567	<0.001
											EP300	KDM1B	0.369	<0.001
											EP300	RBM15	0.51	<0.001
											EP300	KMT2B	0.384	<0.001
											EP300	KDM5A	0.414	<0.001
											EP300	KMT2D	0.542	<0.001
											EP300	CBLL1	0.376	<0.001
											EP300	SETD1B	0.519	<0.001
											EP300	METTL14	0.302	<0.001
											EP300	KDM5C	0.46	<0.001
											IGF2BP1	YTHDC2	-0.306	<0.001
											IGF2BP1	IGF2BP3	0.403	<0.001
											IGF2BP1	ALKBH5	-0.346	<0.001
											YTHDC1	METTL3	0.369	<0.001
											YTHDC1	HDAC8	0.324	<0.001
											YTHDC1	YTHDF3	0.347	<0.001
											YTHDC1	KDM1A	0.343	<0.001
											YTHDC1	YTHDC2	0.401	<0.001
											YTHDC1	YTHDF2	0.408	<0.001
											YTHDC1	HDAC1	0.314	<0.001
											YTHDC1	ZC3H13	0.347	<0.001
											YTHDC1	VIRMA	0.333	<0.001
											YTHDC1	ZCCHC4	0.459	<0.001
											YTHDC1	HNRNPA2B1	0.512	<0.001
											YTHDC1	ALKBH5	0.327	<0.001
											YTHDC1	EP300	0.411	<0.001
											YTHDC1	METTL16	0.352	<0.001
											YTHDC1	RBM15	0.338	<0.001
											YTHDC1	HNRNPC	0.361	<0.001
											YTHDC1	CBLL1	0.361	<0.001
											YTHDC1	HDAC2	0.347	<0.001
											YTHDC1	METTL14	0.483	<0.001
											YTHDC1	WTAP	0.352	<0.001
											METTL16	METTL3	0.36	<0.001
											METTL16	FTO	0.31	<0.001
											METTL16	KDM2B	0.314	<0.001
											METTL16	KMT2A	0.385	<0.001
											METTL16	ALKBH5	0.439	<0.001
											METTL16	YTHDC1	0.352	<0.001
											METTL16	METTL14	0.458	<0.001
											RBM15B	HDAC3	0.303	<0.001
											RBM15B	KDM1A	0.414	<0.001
											RBM15B	HDAC11	0.385	<0.001
											RBM15B	YTHDF2	0.404	<0.001
											RBM15B	KDM2A	0.389	<0.001
											RBM15B	HDAC1	0.327	<0.001
											RBM15B	KDM2B	0.344	<0.001
											RBM15B	HNRNPA2B1	0.34	<0.001
											RBM15B	ALKBH5	0.502	<0.001
											RBM15B	SETD1A	0.48	<0.001
											RBM15B	EP300	0.416	<0.001
											RBM15B	YTHDF1	0.34	<0.001
											RBM15B	KMT2B	0.356	<0.001
											RBM15B	KMT2D	0.471	<0.001
											RBM15B	HNRNPC	0.423	<0.001
											RBM15B	SETD1B	0.403	<0.001
											RBM15B	KDM5C	0.443	<0.001
											CREBBP	FTO	0.435	<0.001
											CREBBP	KDM2A	0.433	<0.001
											CREBBP	KDM2B	0.357	<0.001
											CREBBP	KMT2A	0.418	<0.001
											CREBBP	SETD1A	0.586	<0.001
											CREBBP	EP300	0.495	<0.001
											CREBBP	KMT2C	0.508	<0.001
											CREBBP	RBM15	0.377	<0.001
											CREBBP	KMT2B	0.385	<0.001
											CREBBP	KDM5A	0.365	<0.001
											CREBBP	KMT2D	0.583	<0.001
											CREBBP	SETD1B	0.645	<0.001
											KMT2C	YTHDF3	0.393	<0.001
											KMT2C	FTO	0.335	<0.001
											KMT2C	YTHDC2	0.453	<0.001
											KMT2C	KDM2A	0.386	<0.001
											KMT2C	VIRMA	0.347	<0.001
											KMT2C	KMT2A	0.534	<0.001
											KMT2C	EP300	0.567	<0.001
											KMT2C	CREBBP	0.508	<0.001
											KMT2C	RBM15	0.411	<0.001
											KMT2C	KMT2B	0.313	<0.001
											KMT2C	KDM5A	0.503	<0.001
											KMT2C	KMT2D	0.481	<0.001
											KMT2C	CBLL1	0.382	<0.001
											KMT2C	SETD1B	0.434	<0.001
											KDM1B	METTL3	0.369	<0.001
											KDM1B	HDAC3	0.354	<0.001
											KDM1B	YTHDF3	0.448	<0.001
											KDM1B	KDM1A	0.536	<0.001
											KDM1B	YTHDF2	0.428	<0.001
											KDM1B	HDAC1	0.404	<0.001
											KDM1B	VIRMA	0.447	<0.001
											KDM1B	ZCCHC4	0.452	<0.001
											KDM1B	HNRNPA2B1	0.439	<0.001
											KDM1B	EP300	0.369	<0.001
											KDM1B	RBM15	0.453	<0.001
											KDM1B	YTHDF1	0.326	<0.001
											KDM1B	HNRNPC	0.449	<0.001
											KDM1B	CBLL1	0.481	<0.001
											KDM1B	HDAC2	0.328	<0.001
											KDM1B	WTAP	0.391	<0.001
											KDM5D	KDM5C	-0.352	<0.001
											RBM15	METTL3	0.312	<0.001
											RBM15	YTHDF3	0.336	<0.001
											RBM15	KDM1A	0.39	<0.001
											RBM15	YTHDC2	0.325	<0.001
											RBM15	YTHDF2	0.39	<0.001
											RBM15	KDM2A	0.451	<0.001
											RBM15	HDAC1	0.309	<0.001
											RBM15	KDM2B	0.44	<0.001
											RBM15	VIRMA	0.366	<0.001
											RBM15	ZCCHC4	0.425	<0.001
											RBM15	KMT2A	0.382	<0.001
											RBM15	HNRNPA2B1	0.309	<0.001
											RBM15	SETD1A	0.422	<0.001
											RBM15	EP300	0.51	<0.001
											RBM15	YTHDC1	0.338	<0.001
											RBM15	CREBBP	0.377	<0.001
											RBM15	KMT2C	0.411	<0.001
											RBM15	KDM1B	0.453	<0.001
											RBM15	YTHDF1	0.376	<0.001
											RBM15	KMT2B	0.417	<0.001
											RBM15	KMT2D	0.524	<0.001
											RBM15	CBLL1	0.33	<0.001
											RBM15	SETD1B	0.371	<0.001
											RBM15	KDM5C	0.404	<0.001
											YTHDF1	KDM1A	0.384	<0.001
											YTHDF1	YTHDF2	0.406	<0.001
											YTHDF1	KDM2A	0.324	<0.001
											YTHDF1	HDAC1	0.394	<0.001
											YTHDF1	VIRMA	0.303	<0.001
											YTHDF1	ZCCHC4	0.311	<0.001
											YTHDF1	HNRNPA2B1	0.493	<0.001
											YTHDF1	SETD1A	0.335	<0.001
											YTHDF1	RBM15B	0.34	<0.001
											YTHDF1	KDM1B	0.326	<0.001
											YTHDF1	RBM15	0.376	<0.001
											YTHDF1	KMT2B	0.343	<0.001
											YTHDF1	KMT2D	0.322	<0.001
											YTHDF1	HNRNPC	0.393	<0.001
											YTHDF1	HDAC2	0.39	<0.001
											YTHDF1	KDM5C	0.362	<0.001
											YTHDF1	IGF2BP2	0.321	<0.001
											KMT2B	KDM2A	0.463	<0.001
											KMT2B	KDM2B	0.465	<0.001
											KMT2B	SETD1A	0.656	<0.001
											KMT2B	EP300	0.384	<0.001
											KMT2B	RBM15B	0.356	<0.001
											KMT2B	CREBBP	0.385	<0.001
											KMT2B	KMT2C	0.313	<0.001
											KMT2B	RBM15	0.417	<0.001
											KMT2B	YTHDF1	0.343	<0.001
											KMT2B	KMT2D	0.642	<0.001
											KMT2B	SETD1B	0.534	<0.001
											KMT2B	KDM5C	0.45	<0.001
											KDM5A	YTHDF3	0.332	<0.001
											KDM5A	YTHDC2	0.327	<0.001
											KDM5A	KDM2A	0.347	<0.001
											KDM5A	VIRMA	0.328	<0.001
											KDM5A	KMT2A	0.344	<0.001
											KDM5A	KDM5B	0.321	<0.001
											KDM5A	EP300	0.414	<0.001
											KDM5A	CREBBP	0.365	<0.001
											KDM5A	KMT2C	0.503	<0.001
											KDM5A	KMT2D	0.316	<0.001
											KMT2D	KDM2A	0.541	<0.001
											KMT2D	KDM2B	0.554	<0.001
											KMT2D	ALKBH5	0.327	<0.001
											KMT2D	SETD1A	0.633	<0.001
											KMT2D	EP300	0.542	<0.001
											KMT2D	RBM15B	0.471	<0.001
											KMT2D	CREBBP	0.583	<0.001
											KMT2D	KMT2C	0.481	<0.001
											KMT2D	RBM15	0.524	<0.001
											KMT2D	YTHDF1	0.322	<0.001
											KMT2D	KMT2B	0.642	<0.001
											KMT2D	KDM5A	0.316	<0.001
											KMT2D	SETD1B	0.652	<0.001
											KMT2D	KDM5C	0.521	<0.001
											HNRNPC	METTL3	0.388	<0.001
											HNRNPC	HDAC3	0.592	<0.001
											HNRNPC	HDAC8	0.381	<0.001
											HNRNPC	YTHDF3	0.345	<0.001
											HNRNPC	KDM1A	0.555	<0.001
											HNRNPC	YTHDF2	0.707	<0.001
											HNRNPC	HDAC1	0.666	<0.001
											HNRNPC	HNRNPA2B1	0.721	<0.001
											HNRNPC	ALKBH5	0.373	<0.001
											HNRNPC	YTHDC1	0.361	<0.001
											HNRNPC	RBM15B	0.423	<0.001
											HNRNPC	KDM1B	0.449	<0.001
											HNRNPC	YTHDF1	0.393	<0.001
											HNRNPC	CBLL1	0.319	<0.001
											HNRNPC	HDAC2	0.551	<0.001
											HNRNPC	WTAP	0.506	<0.001
											HNRNPC	KDM5C	0.337	<0.001
											CBLL1	METTL3	0.403	<0.001
											CBLL1	HDAC3	0.347	<0.001
											CBLL1	YTHDF3	0.503	<0.001
											CBLL1	KDM1A	0.458	<0.001
											CBLL1	YTHDC2	0.319	<0.001
											CBLL1	YTHDF2	0.331	<0.001
											CBLL1	VIRMA	0.472	<0.001
											CBLL1	ZCCHC4	0.418	<0.001
											CBLL1	HNRNPA2B1	0.36	<0.001
											CBLL1	EP300	0.376	<0.001
											CBLL1	YTHDC1	0.361	<0.001
											CBLL1	KMT2C	0.382	<0.001
											CBLL1	KDM1B	0.481	<0.001
											CBLL1	RBM15	0.33	<0.001
											CBLL1	HNRNPC	0.319	<0.001
											CBLL1	METTL14	0.422	<0.001
											CBLL1	WTAP	0.301	<0.001
											HDAC2	METTL3	0.313	<0.001
											HDAC2	HDAC8	0.378	<0.001
											HDAC2	KDM1A	0.547	<0.001
											HDAC2	YTHDF2	0.5	<0.001
											HDAC2	HDAC1	0.468	<0.001
											HDAC2	HNRNPA2B1	0.618	<0.001
											HDAC2	YTHDC1	0.347	<0.001
											HDAC2	KDM1B	0.328	<0.001
											HDAC2	YTHDF1	0.39	<0.001
											HDAC2	HNRNPC	0.551	<0.001
											HDAC2	WTAP	0.45	<0.001
											HDAC2	IGF2BP2	0.34	<0.001
											SETD1B	KDM2A	0.467	<0.001
											SETD1B	KDM2B	0.543	<0.001
											SETD1B	KMT2A	0.341	<0.001
											SETD1B	ALKBH5	0.395	<0.001
											SETD1B	SETD1A	0.635	<0.001
											SETD1B	EP300	0.519	<0.001
											SETD1B	RBM15B	0.403	<0.001
											SETD1B	CREBBP	0.645	<0.001
											SETD1B	KMT2C	0.434	<0.001
											SETD1B	RBM15	0.371	<0.001
											SETD1B	KMT2B	0.534	<0.001
											SETD1B	KMT2D	0.652	<0.001
											SETD1B	KDM5C	0.466	<0.001
											METTL14	YTHDF3	0.397	<0.001
											METTL14	YTHDC2	0.426	<0.001
											METTL14	VIRMA	0.306	<0.001
											METTL14	ZCCHC4	0.413	<0.001
											METTL14	ALKBH5	0.302	<0.001
											METTL14	EP300	0.302	<0.001
											METTL14	YTHDC1	0.483	<0.001
											METTL14	METTL16	0.458	<0.001
											METTL14	CBLL1	0.422	<0.001
											WTAP	HDAC3	0.359	<0.001
											WTAP	YTHDF3	0.366	<0.001
											WTAP	KDM1A	0.421	<0.001
											WTAP	YTHDF2	0.46	<0.001
											WTAP	HDAC1	0.437	<0.001
											WTAP	HNRNPA2B1	0.425	<0.001
											WTAP	YTHDC1	0.352	<0.001
											WTAP	KDM1B	0.391	<0.001
											WTAP	HNRNPC	0.506	<0.001
											WTAP	CBLL1	0.301	<0.001
											WTAP	HDAC2	0.45	<0.001
											KDM5C	HDAC3	0.314	<0.001
											KDM5C	HDAC8	0.329	<0.001
											KDM5C	KDM1A	0.378	<0.001
											KDM5C	YTHDF2	0.379	<0.001
											KDM5C	KDM2A	0.439	<0.001
											KDM5C	HDAC1	0.393	<0.001
											KDM5C	KDM2B	0.379	<0.001
											KDM5C	HNRNPA2B1	0.339	<0.001
											KDM5C	ALKBH5	0.42	<0.001
											KDM5C	SETD1A	0.537	<0.001
											KDM5C	EP300	0.46	<0.001
											KDM5C	RBM15B	0.443	<0.001
											KDM5C	KDM5D	-0.352	<0.001
											KDM5C	RBM15	0.404	<0.001
											KDM5C	YTHDF1	0.362	<0.001
											KDM5C	KMT2B	0.45	<0.001
											KDM5C	KMT2D	0.521	<0.001
											KDM5C	HNRNPC	0.337	<0.001
											KDM5C	SETD1B	0.466	<0.001
											IGF2BP2	HDAC1	0.315	<0.001
											IGF2BP2	IGF2BP3	0.339	<0.001
											IGF2BP2	HNRNPA2B1	0.322	<0.001
											IGF2BP2	YTHDF1	0.321	<0.001
											IGF2BP2	HDAC2	0.34	<0.001

## Sheet: S3-EMRL
Table S3: 370 Eipgenetic-moification-related LncRNAs (EMRL) idendified in this study
LncRNA	Modification type	Ensembl ID	chr	start	end
A1BG-AS1	H3K4me3	ENSG00000268895	chr19	58347718	58355455
AATBC	H3K27ac	ENSG00000215458	chr21	43805758	43812567
ABALON	m6a	ENSG00000281376	chr20	31721507	31723409
ADD3-AS1	H3K4me1	ENSG00000203876	chr10	109940104	110008381
ADD3-AS1	H3K27ac	ENSG00000203876	chr10	109940104	110008381
ADD3-AS1	H3K4me3	ENSG00000203876	chr10	109940104	110008381
ADNP-AS1	m6a	ENSG00000259456	chr20	50930984	50945148
AFAP1-AS1	H3K4me1	ENSG00000272620	chr4	7754077	7778928
AFAP1-AS1	H3K27ac	ENSG00000272620	chr4	7754077	7778928
AP4B1-AS1	m6a	ENSG00000226167	chr1	113856635	113901237
APCDD1L-DT	H3K4me1	ENSG00000231290	chr20	58515379	58619888
APCDD1L-DT	H3K4me3	ENSG00000231290	chr20	58515379	58619888
APCDD1L-DT	H3K27ac	ENSG00000231290	chr20	58515379	58619888
ARHGAP5-AS1	H3K4me3	ENSG00000258655	chr14	32074946	32076793
ARHGAP5-AS1	H3K4me1	ENSG00000258655	chr14	32074946	32076793
ARHGEF38-IT1	H3K4me1	ENSG00000249885	chr4	105561591	105570238
ARRDC1-AS1	H3K4me1	ENSG00000203993	chr9	137615332	137618906
ASH1L-AS1	H3K27ac	ENSG00000235919	chr1	155562042	155563944
ASH1L-AS1	m6a	ENSG00000235919	chr1	155562042	155563944
ATP1A1-AS1	H3K4me1	ENSG00000203865	chr1	116390575	116418635
ATP2A1-AS1	H3K27ac	ENSG00000260442	chr16	28878957	28879920
ATP6V0E2-AS1	H3K4me1	ENSG00000204934	chr7	149867697	149880610
ATP6V0E2-AS1	H3K27ac	ENSG00000204934	chr7	149867697	149880610
BAALC-AS1	H3K4me1	ENSG00000247081	chr8	103153394	103298772
BCAR3-AS1	H3K4me3	ENSG00000224093	chr1	93592199	93605573
BCAR3-AS1	H3K27ac	ENSG00000224093	chr1	93592199	93605573
BHLHE40-AS1	H3K4me1	ENSG00000235831	chr3	4896809	4980414
BOK-AS1	H3K27ac	ENSG00000234235	chr2	241544403	241558977
BOLA3-AS1	H3K27ac	ENSG00000225439	chr2	74148007	74151952
C1QTNF1-AS1	H3K4me1	ENSG00000265096	chr17	79018131	79027673
C1QTNF1-AS1	H3K4me3	ENSG00000265096	chr17	79018131	79027673
C1QTNF1-AS1	H3K27ac	ENSG00000265096	chr17	79018131	79027673
C1RL-AS1	H3K4me3	ENSG00000205885	chr12	7108052	7122501
C1RL-AS1	H3K27ac	ENSG00000205885	chr12	7108052	7122501
C22orf34	H3K4me3	ENSG00000188511	chr22	49414524	49657542
C22orf34	H3K4me1	ENSG00000188511	chr22	49414524	49657542
C5orf66	m6a	ENSG00000224186	chr5	135033280	135358219
C7orf65	H3K4me1	ENSG00000221845	chr7	47655244	47661648
C7orf65	H3K27ac	ENSG00000221845	chr7	47655244	47661648
C8orf31	H3K4me3	ENSG00000177335	chr8	143039209	143060684
C8orf37-AS1	H3K27ac	ENSG00000253773	chr8	95204456	95811254
C9orf163	H3K27ac	ENSG00000196366	chr9	136483495	136486067
C9orf163	H3K4me1	ENSG00000196366	chr9	136483495	136486067
CAHM	H3K27ac	ENSG00000270419	chr6	163413065	163413960
CAHM	H3K4me1	ENSG00000270419	chr6	163413065	163413960
CAHM	H3K4me3	ENSG00000270419	chr6	163413065	163413960
CASC2	H3K27ac	ENSG00000177640	chr10	118046279	118210158
CASC8	H3K27ac	ENSG00000246228	chr8	127289817	127482139
CASC8	H3K4me1	ENSG00000246228	chr8	127289817	127482139
CASC8	H3K4me3	ENSG00000246228	chr8	127289817	127482139
CBR3-AS1	H3K27ac	ENSG00000236830	chr21	36131767	36175815
CBR3-AS1	H3K4me1	ENSG00000236830	chr21	36131767	36175815
CBR3-AS1	H3K4me3	ENSG00000236830	chr21	36131767	36175815
CCNT2-AS1	H3K4me3	ENSG00000224043	chr2	134735464	134918710
CCNT2-AS1	H3K27ac	ENSG00000224043	chr2	134735464	134918710
CD27-AS1	H3K4me3	ENSG00000215039	chr12	6439001	6451567
CD27-AS1	m6a	ENSG00000215039	chr12	6439001	6451567
CDKN2B-AS1	m6a	ENSG00000240498	chr9	21994139	22128103
CDKN2B-AS1	H3K4me3	ENSG00000240498	chr9	21994139	22128103
CDKN2B-AS1	H3K27ac	ENSG00000240498	chr9	21994139	22128103
CEBPA-DT	H3K4me1	ENSG00000267296	chr19	33302857	33305054
CEBPA-DT	H3K4me3	ENSG00000267296	chr19	33302857	33305054
CEBPA-DT	H3K27ac	ENSG00000267296	chr19	33302857	33305054
COLCA1	H3K27ac	ENSG00000196167	chr11	111290787	111305498
COLCA1	H3K4me1	ENSG00000196167	chr11	111290787	111305498
COX10-AS1	m6a	ENSG00000236088	chr17	13755574	14069495
CRIM1-DT	H3K27ac	ENSG00000260025	chr2	36354749	36355114
CRIM1-DT	H3K4me3	ENSG00000260025	chr2	36354749	36355114
CRIM1-DT	H3K4me1	ENSG00000260025	chr2	36354749	36355114
CTBP1-DT	H3K4me3	ENSG00000196810	chr4	1249300	1288291
CYTOR	H3K4me3	ENSG00000222041	chr2	87454781	87636740
CYTOR	H3K27ac	ENSG00000222041	chr2	87454781	87636740
DANCR	m6a	ENSG00000226950	chr4	52712404	52720351
DCST1-AS1	m6a	ENSG00000232093	chr1	155045191	155046118
DDN-AS1	m6a	ENSG00000257913	chr12	48998367	49019235
DDX11-AS1	H3K27ac	ENSG00000245614	chr12	31019434	31073847
DHRS4-AS1	H3K4me1	ENSG00000215256	chr14	23938219	24052555
DHRS4-AS1	H3K4me3	ENSG00000215256	chr14	23938219	24052555
DICER1-AS1	H3K4me3	ENSG00000235706	chr14	95157645	95181475
DICER1-AS1	H3K4me1	ENSG00000235706	chr14	95157645	95181475
DLEU1	m6a	ENSG00000176124	chr13	50082169	50906856
DLEU2	H3K27ac	ENSG00000231607	chr13	49956670	50125720
DLEU2	H3K4me3	ENSG00000231607	chr13	49956670	50125720
DLGAP4-AS1	m6a	ENSG00000232907	chr20	36507702	36573391
DNAH17-AS1	m6a	ENSG00000267432	chr17	78484882	78503056
DNMBP-AS1	m6a	ENSG00000227695	chr10	99927010	99959050
DPH6-DT	H3K27ac	ENSG00000248079	chr15	35546154	35860199
DSCR4	m6a	ENSG00000184029	chr21	37951425	38121360
DSCR8	m6a	ENSG00000198054	chr21	38121451	38156511
DSG2-AS1	m6a	ENSG00000264859	chr18	31542146	31556948
DUBR	H3K4me1	ENSG00000243701	chr3	107220744	107348464
DUXAP8	m6a	ENSG00000206195	chr22	15784959	15829984
EBLN3P	m6a	ENSG00000281649	chr9	37079645	37090928
EIF3J-DT	H3K27ac	ENSG00000179523	chr15	44527257	44537046
ELOA-AS1	m6a	ENSG00000236810	chr1	23706901	23778296
ELOVL2-AS1	H3K4me3	ENSG00000230314	chr6	11043482	11079154
ELOVL2-AS1	H3K27ac	ENSG00000230314	chr6	11043482	11079154
ENTPD1-AS1	H3K4me3	ENSG00000226688	chr10	95732976	96090250
EPB41L4A-AS1	H3K4me1	ENSG00000224032	chr5	112160526	112164818
EPHA1-AS1	H3K4me1	ENSG00000229153	chr7	143407813	143523449
EPHA1-AS1	H3K27ac	ENSG00000229153	chr7	143407813	143523449
EPHA1-AS1	H3K4me3	ENSG00000229153	chr7	143407813	143523449
EPHA5-AS1	H3K4me3	ENSG00000250846	chr4	65669961	65698029
EPHA5-AS1	H3K27ac	ENSG00000250846	chr4	65669961	65698029
FAM167A-AS1	H3K4me3	ENSG00000184608	chr8	11368402	11438658
FAM167A-AS1	H3K27ac	ENSG00000184608	chr8	11368402	11438658
FAM167A-AS1	H3K4me1	ENSG00000184608	chr8	11368402	11438658
FAM182B	H3K27ac	ENSG00000175170	chr20	25762384	25868225
FAM182B	H3K4me3	ENSG00000175170	chr20	25762384	25868225
FAM198B-AS1	m6a	ENSG00000248429	chr4	158170752	158202877
FAM201A	H3K27ac	ENSG00000204860	chr9	38620474	38624990
FAM201A	H3K4me3	ENSG00000204860	chr9	38620474	38624990
FAM201A	H3K4me1	ENSG00000204860	chr9	38620474	38624990
FGD5-AS1	H3K4me1	ENSG00000225733	chr3	14920347	14948424
FGD5-AS1	m6a	ENSG00000225733	chr3	14920347	14948424
FIRRE	H3K4me3	ENSG00000213468	chrX	131688779	131830862
FIRRE	H3K27ac	ENSG00000213468	chrX	131688779	131830862
FLNB-AS1	m6a	ENSG00000244161	chr3	58162547	58170636
FLVCR1-DT	H3K27ac	ENSG00000198468	chr1	212852105	212858126
FOXD2-AS1	m6a	ENSG00000237424	chr1	47432133	47434641
FTX	H3K4me1	ENSG00000230590	chrX	73940435	74293574
FZD4-DT	H3K4me3	ENSG00000246523	chr11	86955616	87021909
FZD4-DT	H3K27ac	ENSG00000246523	chr11	86955616	87021909
GAS5	m6a	ENSG00000234741	chr1	173858559	173868882
GASAL1	m6a	ENSG00000253669	chr8	102805517	102810039
GATA6-AS1	H3K4me3	ENSG00000266010	chr18	22164886	22169878
GATA6-AS1	H3K27ac	ENSG00000266010	chr18	22164886	22169878
GEMIN7-AS1	m6a	ENSG00000267348	chr19	45076510	45092635
GIHCG	H3K4me3	ENSG00000257698	chr12	57930115	57936345
GIHCG	H3K27ac	ENSG00000257698	chr12	57930115	57936345
GMDS-DT	H3K4me1	ENSG00000250903	chr6	2245718	2525976
GMDS-DT	H3K27ac	ENSG00000250903	chr6	2245718	2525976
GNAS-AS1	H3K4me3	ENSG00000235590	chr20	58818919	58850903
HCG11	H3K27ac	ENSG00000228223	chr6	26521709	26527404
HCG11	H3K4me3	ENSG00000228223	chr6	26521709	26527404
HCG11	H3K4me1	ENSG00000228223	chr6	26521709	26527404
HHIP-AS1	H3K4me3	ENSG00000248890	chr4	144642922	144661357
HNF1A-AS1	H3K4me1	ENSG00000241388	chr12	120941728	120980965
HNF1A-AS1	H3K27ac	ENSG00000241388	chr12	120941728	120980965
HOTAIR	H3K27ac	ENSG00000228630	chr12	53962308	53974956
HOTAIR	H3K4me3	ENSG00000228630	chr12	53962308	53974956
HOTAIR	H3K4me1	ENSG00000228630	chr12	53962308	53974956
HOTAIRM1	H3K4me3	ENSG00000233429	chr7	27095647	27100265
HOTAIRM1	H3K27ac	ENSG00000233429	chr7	27095647	27100265
HOTTIP	H3K4me1	ENSG00000243766	chr7	27198575	27207259
HOTTIP	H3K27ac	ENSG00000243766	chr7	27198575	27207259
HOTTIP	H3K4me3	ENSG00000243766	chr7	27198575	27207259
HOXA11-AS	H3K4me1	ENSG00000240990	chr7	27184507	27189298
HOXB-AS1	H3K4me3	ENSG00000230148	chr17	48543551	48551250
HOXB-AS1	H3K27ac	ENSG00000230148	chr17	48543551	48551250
HOXC13-AS	H3K4me3	ENSG00000249641	chr12	53935328	53939643
HOXC13-AS	H3K4me1	ENSG00000249641	chr12	53935328	53939643
HOXC13-AS	H3K27ac	ENSG00000249641	chr12	53935328	53939643
HOXD-AS2	m6a	ENSG00000237380	chr2	176121611	176137098
IGFL2-AS1	m6a	ENSG00000268621	chr19	46189029	46203160
INKA2-AS1	H3K4me3	ENSG00000227811	chr1	111739579	111747798
IQCH-AS1	m6a	ENSG00000259673	chr15	67290636	67521844
KCNJ2-AS1	H3K27ac	ENSG00000267365	chr17	70166961	70169402
KCNJ2-AS1	H3K4me3	ENSG00000267365	chr17	70166961	70169402
KCNMB2-AS1	m6a	ENSG00000237978	chr3	178526505	178937352
KDM4A-AS1	m6a	ENSG00000236200	chr1	43685123	43708138
KIAA1671-AS1	H3K4me3	ENSG00000203280	chr22	25102433	25112692
KLF3-AS1	H3K27ac	ENSG00000231160	chr4	38602438	38664914
KRTAP5-AS1	H3K4me3	ENSG00000233930	chr11	1571353	1599184
KTN1-AS1	H3K27ac	ENSG00000186615	chr14	55496786	55580888
LBX2-AS1	H3K4me3	ENSG00000257702	chr2	74502595	74504678
LBX2-AS1	H3K27ac	ENSG00000257702	chr2	74502595	74504678
LHFPL3-AS2	H3K4me1	ENSG00000225329	chr7	104894628	104926645
LHFPL3-AS2	H3K4me3	ENSG00000225329	chr7	104894628	104926645
LHFPL3-AS2	H3K27ac	ENSG00000225329	chr7	104894628	104926645
LINC-PINT	H3K4me3	ENSG00000231721	chr7	130938963	131110176
LINC-PINT	H3K27ac	ENSG00000231721	chr7	130938963	131110176
LINC00239	H3K27ac	ENSG00000258512	chr14	101730437	101732522
LINC00239	H3K4me1	ENSG00000258512	chr14	101730437	101732522
LINC00239	H3K4me3	ENSG00000258512	chr14	101730437	101732522
LINC00240	m6a	ENSG00000224843	chr6	26956932	27059749
LINC00242	H3K27ac	ENSG00000229214	chr6	169788790	169799549
LINC00242	H3K4me1	ENSG00000229214	chr6	169788790	169799549
LINC00261	H3K4me1	ENSG00000259974	chr20	22547671	22578642
LINC00261	H3K4me3	ENSG00000259974	chr20	22547671	22578642
LINC00261	H3K27ac	ENSG00000259974	chr20	22547671	22578642
LINC00265	m6a	ENSG00000188185	chr7	39733430	39793092
LINC00278	H3K27ac	ENSG00000231535	chrY	3002887	3200509
LINC00311	H3K4me1	ENSG00000179219	chr16	85282958	85285963
LINC00319	H3K4me3	ENSG00000188660	chr21	43446601	43453902
LINC00319	H3K27ac	ENSG00000188660	chr21	43446601	43453902
LINC00324	H3K27ac	ENSG00000178977	chr17	8220642	8224043
LINC00326	H3K4me1	ENSG00000231023	chr6	132954257	133107410
LINC00327	H3K4me3	ENSG00000232977	chr13	23465776	23487712
LINC00327	H3K27ac	ENSG00000232977	chr13	23465776	23487712
LINC00337	m6a	ENSG00000225077	chr1	6234692	6239444
LINC00342	m6a	ENSG00000232931	chr2	95807052	95835003
LINC00355	m6a	ENSG00000227674	chr13	63851197	64076044
LINC00443	H3K27ac	ENSG00000230156	chr13	106653897	106672177
LINC00460	H3K27ac	ENSG00000233532	chr13	106374477	106384315
LINC00460	H3K4me1	ENSG00000233532	chr13	106374477	106384315
LINC00467	m6a	ENSG00000153363	chr1	211382736	211435570
LINC00470	m6a	ENSG00000132204	chr18	1254383	1408344
LINC00470	H3K4me3	ENSG00000132204	chr18	1254383	1408344
LINC00471	H3K27ac	ENSG00000181798	chr2	231508422	231514366
LINC00471	H3K4me3	ENSG00000181798	chr2	231508422	231514366
LINC00472	H3K27ac	ENSG00000233237	chr6	71343427	71420745
LINC00472	H3K4me3	ENSG00000233237	chr6	71343427	71420745
LINC00476	H3K27ac	ENSG00000175611	chr9	95759231	95876049
LINC00482	H3K27ac	ENSG00000185168	chr17	81303771	81309248
LINC00511	H3K4me3	ENSG00000227036	chr17	72290091	72640472
LINC00511	H3K27ac	ENSG00000227036	chr17	72290091	72640472
LINC00511	H3K4me1	ENSG00000227036	chr17	72290091	72640472
LINC00520	H3K27ac	ENSG00000258791	chr14	55781132	55796731
LINC00543	m6a	ENSG00000260704	chr13	27953526	27955370
LINC00565	H3K27ac	ENSG00000260910	chr13	113926514	113928844
LINC00565	H3K4me1	ENSG00000260910	chr13	113926514	113928844
LINC00574	H3K27ac	ENSG00000231690	chr6	169790057	169802873
LINC00595	H3K27ac	ENSG00000230417	chr10	78179185	78551355
LINC00595	H3K4me1	ENSG00000230417	chr10	78179185	78551355
LINC00601	H3K4me1	ENSG00000235180	chr10	126413869	126421879
LINC00601	H3K27ac	ENSG00000235180	chr10	126413869	126421879
LINC00618	m6a	ENSG00000225163	chr14	96931367	96945394
LINC00629	H3K27ac	ENSG00000227060	chrX	134549770	134560399
LINC00629	H3K4me1	ENSG00000227060	chrX	134549770	134560399
LINC00629	H3K4me3	ENSG00000227060	chrX	134549770	134560399
LINC00630	m6a	ENSG00000223546	chrX	102769158	102885406
LINC00639	H3K27ac	ENSG00000259070	chr14	38738155	38948273
LINC00639	H3K4me1	ENSG00000259070	chr14	38738155	38948273
LINC00641	m6a	ENSG00000258441	chr14	21200079	21206900
LINC00648	H3K27ac	ENSG00000259129	chr14	47764954	47795302
LINC00659	H3K4me1	ENSG00000228705	chr20	62774121	62776996
LINC00659	H3K4me3	ENSG00000228705	chr20	62774121	62776996
LINC00659	H3K27ac	ENSG00000228705	chr20	62774121	62776996
LINC00662	H3K4me3	ENSG00000261824	chr19	27681072	27794005
LINC00662	H3K4me1	ENSG00000261824	chr19	27681072	27794005
LINC00662	H3K27ac	ENSG00000261824	chr19	27681072	27794005
LINC00665	H3K27ac	ENSG00000232677	chr19	36313067	36331770
LINC00665	H3K4me3	ENSG00000232677	chr19	36313067	36331770
LINC00665	H3K4me1	ENSG00000232677	chr19	36313067	36331770
LINC00668	H3K4me3	ENSG00000265933	chr18	6919496	6929966
LINC00668	H3K27ac	ENSG00000265933	chr18	6919496	6929966
LINC00668	H3K4me1	ENSG00000265933	chr18	6919496	6929966
LINC00707	H3K4me3	ENSG00000238266	chr10	6779549	6879450
LINC00707	H3K27ac	ENSG00000238266	chr10	6779549	6879450
LINC00707	H3K4me1	ENSG00000238266	chr10	6779549	6879450
LINC00839	H3K27ac	ENSG00000185904	chr10	42475480	42495337
LINC00839	H3K4me3	ENSG00000185904	chr10	42475480	42495337
LINC00857	H3K27ac	ENSG00000237523	chr10	80207372	80219657
LINC00857	H3K4me1	ENSG00000237523	chr10	80207372	80219657
LINC00857	H3K4me3	ENSG00000237523	chr10	80207372	80219657
LINC00858	H3K4me1	ENSG00000229404	chr10	84267747	84294659
LINC00858	H3K27ac	ENSG00000229404	chr10	84267747	84294659
LINC00858	H3K4me3	ENSG00000229404	chr10	84267747	84294659
LINC00863	H3K4me3	ENSG00000224914	chr10	87341685	87357882
LINC00863	H3K27ac	ENSG00000224914	chr10	87341685	87357882
LINC00882	H3K27ac	ENSG00000242759	chr3	106449775	107240671
LINC00882	H3K4me1	ENSG00000242759	chr3	106449775	107240671
LINC00882	H3K4me3	ENSG00000242759	chr3	106449775	107240671
LINC00884	H3K4me1	ENSG00000233058	chr3	194487140	194521156
LINC00886	H3K4me3	ENSG00000240875	chr3	156747343	156817062
LINC00886	H3K4me1	ENSG00000240875	chr3	156747343	156817062
LINC00886	H3K27ac	ENSG00000240875	chr3	156747343	156817062
LINC00896	H3K4me3	ENSG00000236499	chr22	20206397	20208524
LINC00896	H3K27ac	ENSG00000236499	chr22	20206397	20208524
LINC00896	H3K4me1	ENSG00000236499	chr22	20206397	20208524
LINC00899	H3K4me1	ENSG00000231711	chr22	46039907	46044853
LINC00899	H3K4me3	ENSG00000231711	chr22	46039907	46044853
LINC00899	H3K27ac	ENSG00000231711	chr22	46039907	46044853
LINC00909	H3K4me3	ENSG00000264247	chr18	74590317	74598885
LINC00909	m6a	ENSG00000264247	chr18	74590317	74598885
LINC00920	H3K27ac	ENSG00000246898	chr16	66408524	66412135
LINC00926	H3K27ac	ENSG00000247982	chr15	57300365	57307769
LINC00926	H3K4me1	ENSG00000247982	chr15	57300365	57307769
LINC00941	H3K4me3	ENSG00000235884	chr12	30755167	30802602
LINC00941	H3K27ac	ENSG00000235884	chr12	30755167	30802602
LINC00958	m6a	ENSG00000251381	chr11	12961541	12989597
LINC01003	H3K4me1	ENSG00000261455	chr7	152463786	152465549
LINC01011	H3K27ac	ENSG00000244041	chr6	2987967	2991173
LINC01018	H3K4me1	ENSG00000250056	chr5	6582136	6600288
LINC01018	H3K4me3	ENSG00000250056	chr5	6582136	6600288
LINC01089	H3K4me1	ENSG00000212694	chr12	121795267	121803906
LINC01091	H3K27ac	ENSG00000249464	chr4	123539026	123962698
LINC01091	H3K4me1	ENSG00000249464	chr4	123539026	123962698
LINC01091	H3K4me3	ENSG00000249464	chr4	123539026	123962698
LINC01119	H3K4me1	ENSG00000239332	chr2	46816697	46859007
LINC01122	m6a	ENSG00000233723	chr2	58427799	59063766
LINC01124	H3K4me3	ENSG00000222033	chr2	170712451	170714567
LINC01124	H3K27ac	ENSG00000222033	chr2	170712451	170714567
LINC01132	H3K27ac	ENSG00000227630	chr1	234724042	234736720
LINC01132	H3K4me3	ENSG00000227630	chr1	234724042	234736720
LINC01133	H3K4me3	ENSG00000224259	chr1	159958035	159984750
LINC01133	H3K27ac	ENSG00000224259	chr1	159958035	159984750
LINC01134	H3K27ac	ENSG00000236423	chr1	3900352	3917225
LINC01134	H3K4me1	ENSG00000236423	chr1	3900352	3917225
LINC01184	H3K4me3	ENSG00000245937	chr5	127939152	128083172
LINC01184	H3K27ac	ENSG00000245937	chr5	127939152	128083172
LINC01220	H3K27ac	ENSG00000259687	chr14	75294404	75298109
LINC01234	m6a	ENSG00000249550	chr12	113583886	113773726
LINC01270	H3K4me1	ENSG00000203999	chr20	50292709	50315488
LINC01270	H3K27ac	ENSG00000203999	chr20	50292709	50315488
LINC01271	m6a	ENSG00000233077	chr20	50310711	50321342
LINC01278	H3K27ac	ENSG00000235437	chrX	63222993	63561095
LINC01278	H3K4me3	ENSG00000235437	chrX	63222993	63561095
LINC01300	H3K27ac	ENSG00000253595	chr8	141340505	141344621
LINC01300	H3K4me3	ENSG00000253595	chr8	141340505	141344621
LINC01300	H3K4me1	ENSG00000253595	chr8	141340505	141344621
LINC01342	H3K27ac	ENSG00000223823	chr1	1137017	1144056
LINC01342	H3K4me1	ENSG00000223823	chr1	1137017	1144056
LINC01342	H3K4me3	ENSG00000223823	chr1	1137017	1144056
LINC01389	m6a	ENSG00000225762	chr1	47380928	47408477
LINC01426	H3K27ac	ENSG00000234380	chr21	34745757	34784886
LINC01446	m6a	ENSG00000205628	chr7	53655508	53811952
LINC01508	m6a	ENSG00000231107	chr9	90300885	90433566
LINC01521	m6a	ENSG00000213888	chr22	31346777	31348719
LINC01547	H3K27ac	ENSG00000183250	chr21	44932814	44939937
LINC01549	m6a	ENSG00000232560	chr21	17438821	17450104
LINC01550	H3K4me3	ENSG00000246223	chr14	97924637	97978124
LINC01550	H3K27ac	ENSG00000246223	chr14	97924637	97978124
LINC01550	H3K4me1	ENSG00000246223	chr14	97924637	97978124
LINC01559	H3K27ac	ENSG00000180861	chr12	13371089	13387167
LINC01588	H3K4me1	ENSG00000214900	chr14	49927571	50105043
LINC01588	H3K27ac	ENSG00000214900	chr14	49927571	50105043
LINC01619	H3K4me3	ENSG00000257242	chr12	91984976	92142914
LINC01671	m6a	ENSG00000225431	chr21	42599280	42615058
LINC01776	H3K4me1	ENSG00000226053	chr1	98210747	98272658
LINC01776	H3K27ac	ENSG00000226053	chr1	98210747	98272658
LINC01776	H3K4me3	ENSG00000226053	chr1	98210747	98272658
LINC01807	m6a	ENSG00000232023	chr2	228475224	228841689
LINC01963	H3K27ac	ENSG00000260804	chr2	216217045	216220192
LINC01963	H3K4me1	ENSG00000260804	chr2	216217045	216220192
LINC01977	m6a	ENSG00000262772	chr17	79819083	79827704
LINC02363	H3K27ac	ENSG00000180712	chr4	184334292	184353977
LINC02365	m6a	ENSG00000254233	chr4	184584093	184625030
LINC02381	H3K27ac	ENSG00000250742	chr12	54126082	54147485
LINC02381	H3K4me3	ENSG00000250742	chr12	54126082	54147485
LINC02453	H3K27ac	ENSG00000245017	chr12	98485544	98503855
LINC02453	H3K4me3	ENSG00000245017	chr12	98485544	98503855
LINC02593	H3K27ac	ENSG00000223764	chr1	916865	921016
LINC02593	H3K4me1	ENSG00000223764	chr1	916865	921016
LINC02610	H3K4me3	ENSG00000186235	chr2	238224552	238231699
LINC02870	H3K4me3	ENSG00000180066	chr10	132444327	132449408
LMCD1-AS1	m6a	ENSG00000227110	chr3	7951263	8611924
LNCOC1	H3K4me3	ENSG00000253741	chr8	142701857	142727016
LRRC8C-DT	H3K4me3	ENSG00000231999	chr1	89581291	89632916
LRRC8C-DT	H3K27ac	ENSG00000231999	chr1	89581291	89632916
LUARIS	H3K4me1	ENSG00000231638	chr7	43508728	43522542
LUARIS	H3K27ac	ENSG00000231638	chr7	43508728	43522542
MAFG-DT	m6a	ENSG00000265688	chr17	81927829	81930753
MAGEA4-AS1	m6a	ENSG00000229967	chrX	151904431	151913968
MAGI2-AS3	H3K27ac	ENSG00000234456	chr7	79452877	79471208
MAGI2-AS3	H3K4me1	ENSG00000234456	chr7	79452877	79471208
MAGI2-AS3	H3K4me3	ENSG00000234456	chr7	79452877	79471208
MALAT1	H3K4me1	ENSG00000251562	chr11	65497688	65506516
MALAT1	m6a	ENSG00000251562	chr11	65497688	65506516
MALINC1	H3K27ac	ENSG00000245146	chr5	140071312	140109274
MAP3K14-AS1	H3K27ac	ENSG00000267278	chr17	45247916	45269824
MAP3K14-AS1	H3K4me3	ENSG00000267278	chr17	45247916	45269824
MAP3K14-AS1	H3K4me1	ENSG00000267278	chr17	45247916	45269824
MAPKAPK5-AS1	m6a	ENSG00000234608	chr12	111839764	111842902
MATN1-AS1	H3K4me3	ENSG00000186056	chr1	30718504	30726827
MCF2L-AS1	H3K4me3	ENSG00000235280	chr13	112967484	112968824
MCF2L-AS1	H3K4me1	ENSG00000235280	chr13	112967484	112968824
MCM3AP-AS1	m6a	ENSG00000215424	chr21	46229196	46259390
MHENCR	m6a	ENSG00000232442	chr20	63627227	63628824
MIAT	H3K27ac	ENSG00000225783	chr22	26646411	26676475
MIAT	H3K4me1	ENSG00000225783	chr22	26646411	26676475
MIAT	H3K4me3	ENSG00000225783	chr22	26646411	26676475
MINCR	m6a	ENSG00000253716	chr8	143280161	143281690
MIR100HG	H3K27ac	ENSG00000255248	chr11	122028325	122556721
MIR137HG	H3K4me1	ENSG00000225206	chr1	97933474	98049863
MIR137HG	H3K4me3	ENSG00000225206	chr1	97933474	98049863
MIR155HG	H3K4me1	ENSG00000234883	chr21	25561909	25575168
MIR155HG	H3K4me3	ENSG00000234883	chr21	25561909	25575168
MIR155HG	H3K27ac	ENSG00000234883	chr21	25561909	25575168
MIR17HG	H3K4me3	ENSG00000215417	chr13	91347820	91354579
MIR17HG	H3K27ac	ENSG00000215417	chr13	91347820	91354579
MIR1915HG	H3K4me3	ENSG00000204682	chr10	21492658	21497260
MIR1915HG	H3K27ac	ENSG00000204682	chr10	21492658	21497260
MIR1915HG	H3K4me1	ENSG00000204682	chr10	21492658	21497260
MIR4435-2HG	H3K27ac	ENSG00000172965	chr2	111006015	111523376
MIR4435-2HG	H3K4me1	ENSG00000172965	chr2	111006015	111523376
MIR4435-2HG	H3K4me3	ENSG00000172965	chr2	111006015	111523376
MIR4453HG	H3K4me1	ENSG00000268471	chr4	152536264	152539263
MIR4458HG	H3K27ac	ENSG00000247516	chr5	8450701	8486930
MIR4458HG	H3K4me3	ENSG00000247516	chr5	8450701	8486930
MIR503HG	H3K4me1	ENSG00000223749	chrX	134543119	134546642
MIR924HG	H3K4me3	ENSG00000267374	chr18	39206917	39800322
MIR924HG	H3K27ac	ENSG00000267374	chr18	39206917	39800322
MIRLET7BHG	H3K27ac	ENSG00000197182	chr22	46053869	46113928
MNX1-AS1	H3K4me1	ENSG00000243479	chr7	157010805	157016426
MNX1-AS1	H3K27ac	ENSG00000243479	chr7	157010805	157016426
MNX1-AS1	m6a	ENSG00000243479	chr7	157010805	157016426
MNX1-AS1	H3K4me3	ENSG00000243479	chr7	157010805	157016426
MROCKI	H3K4me3	ENSG00000227502	chr6	113868013	113873351
MYCNOS	H3K4me3	ENSG00000233718	chr2	15918350	15942249
MYCNOS	H3K27ac	ENSG00000233718	chr2	15918350	15942249
MYLK-AS1	H3K4me1	ENSG00000239523	chr3	123585300	123644568
MYLK-AS1	H3K27ac	ENSG00000239523	chr3	123585300	123644568
MYRF-AS1	H3K4me3	ENSG00000124915	chr11	61746493	61757655
MYRF-AS1	H3K27ac	ENSG00000124915	chr11	61746493	61757655
MZF1-AS1	H3K4me1	ENSG00000267858	chr19	58559129	58574797
MZF1-AS1	H3K4me3	ENSG00000267858	chr19	58559129	58574797
NEAT1	H3K4me3	ENSG00000245532	chr11	65422774	65445540
NEAT1	H3K4me1	ENSG00000245532	chr11	65422774	65445540
NNT-AS1	H3K4me3	ENSG00000248092	chr5	43571594	43603230
NNT-AS1	m6a	ENSG00000248092	chr5	43571594	43603230
NORAD	H3K27ac	ENSG00000260032	chr20	36045618	36051018
NORAD	H3K4me3	ENSG00000260032	chr20	36045618	36051018
NORAD	m6a	ENSG00000260032	chr20	36045618	36051018
NR2F1-AS1	H3K27ac	ENSG00000237187	chr5	93360779	93585649
NR2F2-AS1	H3K4me3	ENSG00000247809	chr15	96110040	96327361
NR2F2-AS1	H3K4me1	ENSG00000247809	chr15	96110040	96327361
NR2F2-AS1	H3K27ac	ENSG00000247809	chr15	96110040	96327361
NRAV	m6a	ENSG00000248008	chr12	120488079	120495946
NSMCE1-DT	H3K27ac	ENSG00000245888	chr16	27268205	27290492
NSMCE1-DT	H3K4me3	ENSG00000245888	chr16	27268205	27290492
NUTM2A-AS1	H3K4me3	ENSG00000223482	chr10	87201647	87342612
NUTM2A-AS1	H3K4me1	ENSG00000223482	chr10	87201647	87342612
OBSCN-AS1	H3K4me1	ENSG00000162913	chr1	228203503	228213664
OBSCN-AS1	H3K27ac	ENSG00000162913	chr1	228203503	228213664
OBSCN-AS1	H3K4me3	ENSG00000162913	chr1	228203503	228213664
OCIAD1-AS1	m6a	ENSG00000248256	chr4	48852008	48860203
OGFRP1	H3K4me3	ENSG00000182057	chr22	42269703	42279534
OGFRP1	H3K4me1	ENSG00000182057	chr22	42269703	42279534
OGFRP1	H3K27ac	ENSG00000182057	chr22	42269703	42279534
OLMALINC	H3K4me1	ENSG00000235823	chr10	100373099	100454043
OTUD6B-AS1	m6a	ENSG00000253738	chr8	91059318	91070583
PAN3-AS1	H3K4me1	ENSG00000261485	chr13	28136843	28138193
PAQR9-AS1	m6a	ENSG00000241570	chr3	142960650	143001559
PARD6G-AS1	H3K4me3	ENSG00000267270	chr18	80147924	80179839
PARD6G-AS1	H3K27ac	ENSG00000267270	chr18	80147924	80179839
PART1	H3K27ac	ENSG00000152931	chr5	60487713	60548813
PAXIP1-AS2	m6a	ENSG00000214106	chr7	154928460	154952188
PAXIP1-AS2	H3K27ac	ENSG00000214106	chr7	154928460	154952188
PAXIP1-AS2	H3K4me3	ENSG00000214106	chr7	154928460	154952188
PAXIP1-AS2	H3K4me1	ENSG00000214106	chr7	154928460	154952188
PCAT1	m6a	ENSG00000253438	chr8	126556323	127419050
PCAT18	H3K27ac	ENSG00000265369	chr18	26687621	26703638
PCAT19	H3K27ac	ENSG00000267107	chr19	41449520	41501223
PCAT19	H3K4me3	ENSG00000267107	chr19	41449520	41501223
PCBP1-AS1	H3K27ac	ENSG00000179818	chr2	69962263	70103220
PCBP1-AS1	H3K4me3	ENSG00000179818	chr2	69962263	70103220
PICART1	H3K27ac	ENSG00000246640	chr17	50050349	50055739
PIK3CD-AS2	m6a	ENSG00000231789	chr1	9672426	9687555
PITRM1-AS1	m6a	ENSG00000237399	chr10	3141632	3167972
PLCE1-AS1	H3K27ac	ENSG00000268894	chr10	94278681	94287478
PLCE1-AS1	H3K4me1	ENSG00000268894	chr10	94278681	94287478
PLCG1-AS1	m6a	ENSG00000226648	chr20	41098019	41138003
POU6F2-AS2	m6a	ENSG00000233854	chr7	38980370	39013551
PPP1R26-AS1	H3K4me1	ENSG00000225361	chr9	135462727	135480777
PRDM16-DT	H3K27ac	ENSG00000177133	chr1	3059615	3068437
PRDM16-DT	H3K4me3	ENSG00000177133	chr1	3059615	3068437
PRKAG2-AS1	H3K4me3	ENSG00000239911	chr7	151877042	151879223
PRKAG2-AS1	H3K4me1	ENSG00000239911	chr7	151877042	151879223
PRKG1-AS1	H3K4me3	ENSG00000236671	chr10	52230398	52314507
PRKG1-AS1	H3K27ac	ENSG00000236671	chr10	52230398	52314507
PRMT5-AS1	m6a	ENSG00000237054	chr14	22918947	22926900
PROSER2-AS1	m6a	ENSG00000225778	chr10	11849608	11894700
PRR34-AS1	H3K27ac	ENSG00000241990	chr22	46053705	46057210
PRR34-AS1	H3K4me3	ENSG00000241990	chr22	46053705	46057210
PRR7-AS1	H3K27ac	ENSG00000246334	chr5	177438503	177447699
PRR7-AS1	H3K4me1	ENSG00000246334	chr5	177438503	177447699
PRRT3-AS1	H3K4me3	ENSG00000230082	chr3	9947404	9954787
PSMD6-AS2	m6a	ENSG00000239653	chr3	64004022	64012148
PSMG3-AS1	H3K27ac	ENSG00000230487	chr7	1570073	1589626
PTOV1-AS1	H3K27ac	ENSG00000268006	chr19	49838639	49851676
PTOV1-AS1	H3K4me1	ENSG00000268006	chr19	49838639	49851676
PTOV1-AS1	m6a	ENSG00000268006	chr19	49838639	49851676
PTPRG-AS1	H3K4me3	ENSG00000241472	chr3	62221249	62369406
PURPL	H3K4me3	ENSG00000250337	chr5	27217714	27496994
PURPL	H3K27ac	ENSG00000250337	chr5	27217714	27496994
PVT1	H3K27ac	ENSG00000249859	chr8	127794526	128187101
PVT1	H3K4me1	ENSG00000249859	chr8	127794526	128187101
PVT1	H3K4me3	ENSG00000249859	chr8	127794526	128187101
PVT1	m6a	ENSG00000249859	chr8	127794526	128187101
PXN-AS1	m6a	ENSG00000255857	chr12	120201291	120213231
RAB30-DT	H3K27ac	ENSG00000246067	chr11	83072052	83107789
RAD21-AS1	H3K27ac	ENSG00000253327	chr8	116874424	116876868
RAMP2-AS1	H3K4me3	ENSG00000197291	chr17	42753914	42761257
RAMP2-AS1	H3K4me1	ENSG00000197291	chr17	42753914	42761257
RASSF8-AS1	H3K4me1	ENSG00000246695	chr12	25936683	25959765
RASSF8-AS1	H3K4me3	ENSG00000246695	chr12	25936683	25959765
RBM26-AS1	H3K4me1	ENSG00000227354	chr13	79406293	79427317
RBM26-AS1	H3K4me3	ENSG00000227354	chr13	79406293	79427317
RBPMS-AS1	H3K27ac	ENSG00000254109	chr8	30382119	30385401
RFPL1S	H3K27ac	ENSG00000225465	chr22	29436534	29478868
RFPL1S	H3K4me1	ENSG00000225465	chr22	29436534	29478868
RHPN1-AS1	m6a	ENSG00000254389	chr8	143366631	143368548
SBF2-AS1	H3K27ac	ENSG00000246273	chr11	9758268	9811335
SBF2-AS1	H3K4me1	ENSG00000246273	chr11	9758268	9811335
SEMA3F-AS1	m6a	ENSG00000235016	chr3	50116022	50156085
SENCR	H3K4me3	ENSG00000254703	chr11	128691672	128696023
SFTA1P	H3K27ac	ENSG00000225383	chr10	10784437	10795047
SFTA1P	H3K4me1	ENSG00000225383	chr10	10784437	10795047
SFTA1P	H3K4me3	ENSG00000225383	chr10	10784437	10795047
SH3BP5-AS1	m6a	ENSG00000224660	chr3	15254184	15264515
SLC25A21-AS1	H3K27ac	ENSG00000258708	chr14	37171888	37173811
SLC25A21-AS1	H3K4me3	ENSG00000258708	chr14	37171888	37173811
SLC25A25-AS1	H3K4me1	ENSG00000234771	chr9	128108581	128118693
SLC25A25-AS1	m6a	ENSG00000234771	chr9	128108581	128118693
SLC25A25-AS1	H3K27ac	ENSG00000234771	chr9	128108581	128118693
SLCO4A1-AS1	H3K27ac	ENSG00000232803	chr20	62663019	62666724
SMG7-AS1	H3K27ac	ENSG00000232860	chr1	183460874	183472265
SNHG1	m6a	ENSG00000255717	chr11	62851984	62855953
SNHG10	m6a	ENSG00000247092	chr14	95521943	95534889
SNHG11	m6a	ENSG00000174365	chr20	38446343	38450940
SNHG12	H3K4me1	ENSG00000197989	chr1	28578538	28583132
SNHG12	m6a	ENSG00000197989	chr1	28578538	28583132
SNHG12	H3K27ac	ENSG00000197989	chr1	28578538	28583132
SNHG15	m6a	ENSG00000232956	chr7	44983023	44986961
SNHG15	H3K27ac	ENSG00000232956	chr7	44983023	44986961
SNHG16	m6a	ENSG00000163597	chr17	76557764	76565348
SNHG17	H3K4me1	ENSG00000196756	chr20	38419638	38435409
SNHG17	m6a	ENSG00000196756	chr20	38419638	38435409
SNHG17	H3K27ac	ENSG00000196756	chr20	38419638	38435409
SNHG18	H3K4me1	ENSG00000250786	chr5	9546200	9550609
SNHG18	H3K4me3	ENSG00000250786	chr5	9546200	9550609
SNHG19	m6a	ENSG00000260260	chr16	2154797	2155358
SNHG21	m6a	ENSG00000250988	chr15	82750564	82757206
SNHG28	H3K4me1	ENSG00000188004	chr1	159834495	159855237
SNHG28	H3K4me3	ENSG00000188004	chr1	159834495	159855237
SNHG28	H3K27ac	ENSG00000188004	chr1	159834495	159855237
SNHG29	H3K27ac	ENSG00000175061	chr17	16438767	16478678
SNHG5	H3K27ac	ENSG00000203875	chr6	85650491	85678932
SNHG6	m6a	ENSG00000245910	chr8	66921684	66926398
SNHG7	H3K27ac	ENSG00000233016	chr9	136721366	136728184
SNHG7	H3K4me1	ENSG00000233016	chr9	136721366	136728184
SNHG7	m6a	ENSG00000233016	chr9	136721366	136728184
SNHG8	m6a	ENSG00000269893	chr4	118278709	118285316
SOCS2-AS1	H3K27ac	ENSG00000246985	chr12	93542022	93571768
SOX9-AS1	m6a	ENSG00000234899	chr17	72034107	72237203
SPART-AS1	H3K27ac	ENSG00000120664	chr13	36346431	36369601
SPART-AS1	H3K4me3	ENSG00000120664	chr13	36346431	36369601
SPINT1-AS1	m6a	ENSG00000261183	chr15	40835808	40844387
SRRM2-AS1	H3K4me1	ENSG00000205913	chr16	2737076	2752600
SSTR5-AS1	H3K27ac	ENSG00000261713	chr16	1064093	1078731
SSTR5-AS1	H3K4me3	ENSG00000261713	chr16	1064093	1078731
STAG3L5P-PVRIG2P-PILRB	m6a	ENSG00000272752	chr7	100336104	100367831
STARD13-AS	H3K4me1	ENSG00000236581	chr13	33180401	33281584
SUGT1P4-STRA6LP	H3K27ac	ENSG00000254876	chr9	97238449	97297314
SUGT1P4-STRA6LP	H3K4me3	ENSG00000254876	chr9	97238449	97297314
TAPT1-AS1	H3K27ac	ENSG00000263327	chr4	16226685	16320140
TAPT1-AS1	H3K4me1	ENSG00000263327	chr4	16226685	16320140
TENM3-AS1	H3K27ac	ENSG00000177822	chr4	181874438	182145249
TFAP2A-AS1	H3K4me3	ENSG00000229950	chr6	10409340	10416446
TFAP2A-AS1	H3K27ac	ENSG00000229950	chr6	10409340	10416446
TGFB2-AS1	H3K4me1	ENSG00000232480	chr1	218344196	218345678
THAP7-AS1	H3K27ac	ENSG00000230513	chr22	21001886	21010342
THAP9-AS1	m6a	ENSG00000251022	chr4	82893009	82900960
THUMPD3-AS1	m6a	ENSG00000206573	chr3	9349689	9398579
TIPARP-AS1	H3K4me1	ENSG00000243926	chr3	156671862	156674446
TIPARP-AS1	H3K27ac	ENSG00000243926	chr3	156671862	156674446
TIPARP-AS1	H3K4me3	ENSG00000243926	chr3	156671862	156674446
TMCC1-AS1	m6a	ENSG00000271270	chr3	129893811	129918575
TMEM161B-AS1	m6a	ENSG00000247828	chr5	88268891	88439337
TMEM51-AS1	H3K4me3	ENSG00000175147	chr1	15111815	15153618
TMEM99	m6a	ENSG00000167920	chr17	40819106	40836270
TMPO-AS1	m6a	ENSG00000257167	chr12	98512973	98516422
TP53TG1	H3K27ac	ENSG00000182165	chr7	87322943	87345528
TP53TG1	H3K4me3	ENSG00000182165	chr7	87322943	87345528
TPT1-AS1	m6a	ENSG00000170919	chr13	45341345	45417975
TRHDE-AS1	H3K4me3	ENSG00000236333	chr12	72249964	72276954
TRHDE-AS1	H3K27ac	ENSG00000236333	chr12	72249964	72276954
TRIM52-AS1	H3K27ac	ENSG00000248275	chr5	181261169	181272307
TSPEAR-AS2	H3K4me3	ENSG00000182912	chr21	44517216	44525952
TTC28-AS1	H3K27ac	ENSG00000235954	chr22	27919376	28008581
TTTY14	H3K4me3	ENSG00000176728	chrY	18772706	19077563
TTTY14	H3K4me1	ENSG00000176728	chrY	18772706	19077563
TTTY14	H3K27ac	ENSG00000176728	chrY	18772706	19077563
TUBA3FP	H3K27ac	ENSG00000161149	chr22	21008193	21014292
TUBA3FP	H3K4me1	ENSG00000161149	chr22	21008193	21014292
TUBA3FP	H3K4me3	ENSG00000161149	chr22	21008193	21014292
TYMSOS	H3K4me3	ENSG00000176912	chr18	630886	658340
UBAC2-AS1	H3K4me3	ENSG00000228889	chr13	99181223	99200757
UBAC2-AS1	H3K4me1	ENSG00000228889	chr13	99181223	99200757
UBE2Q1-AS1	m6a	ENSG00000229780	chr1	154553609	154555017
UBOX5-AS1	m6a	ENSG00000235958	chr20	3106913	3150867
UCA1	H3K27ac	ENSG00000214049	chr19	15828206	15836328
UCA1	m6a	ENSG00000214049	chr19	15828206	15836328
USP2-AS1	m6a	ENSG00000245248	chr11	119364359	119526664
VLDLR-AS1	H3K27ac	ENSG00000236404	chr9	2421597	2643359
VLDLR-AS1	H3K4me3	ENSG00000236404	chr9	2421597	2643359
VPS9D1-AS1	m6a	ENSG00000261373	chr16	89711856	89718165
WAC-AS1	m6a	ENSG00000254635	chr10	28522652	28533066
WAKMAR2	H3K27ac	ENSG00000237499	chr6	137823673	137868233
WDR11-AS1	H3K27ac	ENSG00000227165	chr10	120759898	120851457
WWC2-AS2	H3K4me3	ENSG00000251359	chr4	183097017	183099199
WWC2-AS2	H3K27ac	ENSG00000251359	chr4	183097017	183099199
WWC2-AS2	H3K4me1	ENSG00000251359	chr4	183097017	183099199
WWTR1-AS1	H3K4me3	ENSG00000241313	chr3	149656999	149661364
WWTR1-AS1	H3K27ac	ENSG00000241313	chr3	149656999	149661364
ZBED3-AS1	H3K27ac	ENSG00000250802	chr5	77086688	77166909
ZEB1-AS1	H3K27ac	ENSG00000237036	chr10	31206278	31320447
ZEB1-AS1	H3K4me3	ENSG00000237036	chr10	31206278	31320447
ZFAS1	m6a	ENSG00000177410	chr20	49278178	49299600
ZFAS1	H3K27ac	ENSG00000177410	chr20	49278178	49299600
ZFHX4-AS1	H3K27ac	ENSG00000253661	chr8	76491200	76683308
ZFHX4-AS1	H3K4me1	ENSG00000253661	chr8	76491200	76683308
ZFHX4-AS1	H3K4me3	ENSG00000253661	chr8	76491200	76683308
ZNF22-AS1	H3K4me3	ENSG00000165511	chr10	44997698	45000888
ZNF252P-AS1	H3K4me3	ENSG00000255559	chr8	145002811	145006046
ZNF252P-AS1	H3K27ac	ENSG00000255559	chr8	145002811	145006046
ZNF451-AS1	m6a	ENSG00000226803	chr6	57114894	57174236
ZNF503-AS2	H3K4me3	ENSG00000237149	chr10	75401519	75408982
ZNF503-AS2	H3K27ac	ENSG00000237149	chr10	75401519	75408982
ZNF503-AS2	H3K4me1	ENSG00000237149	chr10	75401519	75408982
ZNF667-AS1	H3K4me3	ENSG00000166770	chr19	56477250	56504362
ZNF674-AS1	H3K27ac	ENSG00000230844	chrX	46545438	46548841
ZNF674-AS1	H3K4me1	ENSG00000230844	chrX	46545438	46548841
ZNF790-AS1	H3K27ac	ENSG00000267254	chr19	36797502	36831596
ZNF790-AS1	H3K4me3	ENSG00000267254	chr19	36797502	36831596
ZSCAN16-AS1	H3K4me3	ENSG00000269293	chr6	28015122	28137293
ZSCAN16-AS1	H3K27ac	ENSG00000269293	chr6	28015122	28137293
ZSCAN16-AS1	H3K4me1	ENSG00000269293	chr6	28015122	28137293

## Sheet: S4-Univariate Cox
Table S4: Uni-variable Cox regression analysis of 229 EMRLs in the exploring set * Totally 229 EMRLs were left after consolidation of the 3 exploring cohort.
LncRNA	z	HR	HR.95L	HR.95H	pvalue
A1BG-AS1	0.932128	1.09569	0.904148	1.3278	0.35127
ADD3-AS1	-1.47224	0.813297	0.617684	1.07086	0.140956
AFAP1-AS1	-2.33426	0.923548	0.863888	0.987328	0.0195821
ARHGAP5-AS1	1.94712	1.1821	0.998897	1.39891	0.0515198
ASH1L-AS1	0.253977	1.0364	0.786495	1.36572	0.799513
ATP1A1-AS1	-0.879652	0.911899	0.742513	1.11993	0.379048
ATP6V0E2-AS1	0.965348	1.07113	0.931648	1.2315	0.334371
BOLA3-AS1	2.66228	1.19433	1.04796	1.36114	0.0077613
C1QTNF1-AS1	-0.459357	0.96344	0.821882	1.12938	0.645977
C1RL-AS1	-1.87461	0.806639	0.644331	1.00983	0.0608466
C22orf34	0.307331	1.03472	0.832333	1.28631	0.758592
C5orf66	-0.313781	0.947643	0.67727	1.32595	0.753687
C8orf31	0.617004	1.03799	0.922046	1.16852	0.537232
C9orf163	-0.694528	0.93659	0.778505	1.12678	0.487351
CAHM	3.44579	1.40255	1.15705	1.70013	0.0005694
CASC2	-2.79943	0.634632	0.461596	0.872534	0.00511937
CBR3-AS1	-1.24313	0.882299	0.724223	1.07488	0.213821
CCNT2-AS1	1.41098	1.11269	0.959305	1.2906	0.15825
CDKN2B-AS1	0.12675	1.01033	0.861839	1.18441	0.899138
COLCA1	0.0742675	1.00553	0.86931	1.1631	0.940798
COX10-AS1	0.0340408	1.00572	0.724387	1.3963	0.972845
DANCR	-0.74079	0.946628	0.818758	1.09447	0.458821
DDX11-AS1	-1.29575	0.889814	0.745777	1.06167	0.195062
DHRS4-AS1	-1.22059	0.86651	0.688419	1.09067	0.222242
DICER1-AS1	0.619182	1.08337	0.840811	1.39589	0.535796
DLEU1	-2.837	0.658182	0.493002	0.878705	0.00455398
DLEU2	-1.73561	0.824722	0.663433	1.02522	0.0826325
DNAH17-AS1	-0.0978059	0.990421	0.816681	1.20112	0.922086
DSCR4	-0.528258	0.937742	0.738765	1.19031	0.59732
DSCR8	1.85047	1.08656	0.9951	1.18643	0.0642455
ELOVL2-AS1	0.424574	1.03781	0.874412	1.23174	0.671147
ENTPD1-AS1	0.31502	1.07184	0.696083	1.65045	0.752746
EPB41L4A-AS1	1.99466	1.25444	1.00395	1.56743	0.0460795
EPHA1-AS1	-0.722825	0.930556	0.765572	1.13109	0.469787
EPHA5-AS1	-1.90914	0.819796	0.66852	1.0053	0.0562442
FAM182B	-1.4277	0.856538	0.692501	1.05943	0.153377
FAM201A	-0.691808	0.950864	0.824377	1.09676	0.489058
FGD5-AS1	0.417311	1.06147	0.802088	1.40474	0.676451
FIRRE	-0.671493	0.939675	0.783617	1.12681	0.501907
FOXD2-AS1	-1.12407	0.911879	0.776395	1.07101	0.260983
FTX	2.46542	1.25202	1.04716	1.49695	0.0136852
GAS5	1.65565	1.15889	0.97326	1.37993	0.097792
GATA6-AS1	-0.264882	0.984677	0.878357	1.10387	0.7911
GNAS-AS1	2.01556	1.14025	1.00363	1.29548	0.0438463
HCG11	2.8481	1.2095	1.06111	1.37865	0.0043981
HHIP-AS1	4.49386	1.43263	1.22472	1.67584	6.99e-06
HOTAIR	-1.46061	0.931582	0.847071	1.02453	0.144123
HOTAIRM1	1.32734	1.10709	0.95267	1.28653	0.184396
HOTTIP	-3.95996	0.710469	0.599885	0.841438	7.5e-05
HOXA11-AS	-2.76427	0.842084	0.745469	0.95122	0.00570496
HOXB-AS1	0.424243	1.04412	0.855308	1.27462	0.671389
HOXD-AS2	1.31365	1.1177	0.946724	1.31956	0.188963
IQCH-AS1	-0.963291	0.878351	0.674608	1.14363	0.335402
KCNJ2-AS1	0.210269	1.01434	0.88826	1.15832	0.833457
KLF3-AS1	2.55248	1.30521	1.06378	1.60143	0.0106958
KRTAP5-AS1	-2.99147	0.69249	0.544321	0.880992	0.00277639
LBX2-AS1	-0.56867	0.948973	0.792241	1.13671	0.56958
LHFPL3-AS2	0.900252	1.05023	0.943942	1.16849	0.367986
LINC-PINT	3.15414	1.40964	1.13881	1.74487	0.00160971
LINC00240	2.81807	1.24726	1.0696	1.45445	0.0048313
LINC00242	-2.10531	0.85373	0.736857	0.989142	0.0352642
LINC00261	0.143577	1.00423	0.948014	1.06378	0.885834
LINC00265	-3.14066	0.790647	0.682838	0.915478	0.00168567
LINC00311	-0.75595	0.922917	0.749617	1.13628	0.449679
LINC00319	0.178075	1.01401	0.870035	1.18181	0.858664
LINC00324	-1.22004	0.878684	0.713841	1.08159	0.222449
LINC00326	0.238021	1.02535	0.834331	1.26011	0.811865
LINC00327	-0.286467	0.974297	0.815306	1.16429	0.774521
LINC00337	0.461409	1.04285	0.872611	1.2463	0.644505
LINC00342	0.844453	1.05723	0.92912	1.20301	0.398416
LINC00355	1.55576	1.12051	0.97087	1.29322	0.119765
LINC00460	-0.190492	0.984568	0.83898	1.15542	0.848924
LINC00467	-3.0206	0.716365	0.576948	0.889473	0.00252276
LINC00470	1.25819	1.16172	0.919791	1.46728	0.208322
LINC00471	-1.1371	0.906086	0.764441	1.07398	0.255496
LINC00472	0.352452	1.03947	0.838142	1.28916	0.7245
LINC00476	-0.92415	0.867635	0.642038	1.1725	0.355408
LINC00482	-1.03479	0.912045	0.766099	1.08579	0.300765
LINC00511	-2.058	0.848686	0.725919	0.992215	0.0395902
LINC00520	-3.37625	0.741109	0.622798	0.881896	0.0007348
LINC00543	-2.08728	0.897512	0.810858	0.993426	0.0368627
LINC00565	0.868944	1.09212	0.895262	1.33226	0.384878
LINC00574	-0.618525	0.949142	0.80445	1.11986	0.536229
LINC00629	1.13325	1.13137	0.913891	1.40061	0.257111
LINC00630	-1.36272	0.829153	0.633299	1.08558	0.172971
LINC00639	0.211476	1.01596	0.877303	1.17653	0.832516
LINC00641	-1.63615	0.879612	0.754321	1.02571	0.101809
LINC00648	2.5037	1.13083	1.02706	1.24508	0.0122902
LINC00659	-2.8719	0.815414	0.70941	0.937259	0.00408018
LINC00662	-0.0193013	0.997749	0.793688	1.25428	0.984601
LINC00665	1.45623	1.09069	0.970416	1.22588	0.145329
LINC00668	-1.66478	0.922391	0.838704	1.01443	0.0959562
LINC00839	2.01311	1.13705	1.0034	1.28852	0.0441032
LINC00857	-1.76751	0.898064	0.797133	1.01178	0.077143
LINC00858	-0.696079	0.94931	0.819966	1.09906	0.486379
LINC00882	-1.73189	0.843076	0.694977	1.02273	0.0832926
LINC00884	0.0327986	1.00376	0.802332	1.25574	0.973835
LINC00886	-1.43411	0.886929	0.752782	1.04498	0.151541
LINC00896	-1.74552	0.838415	0.687882	1.02189	0.0808947
LINC00899	3.1389	1.43823	1.14625	1.8046	0.00169585
LINC00909	-1.8128	0.773577	0.586078	1.02106	0.0698629
LINC00920	-1.04791	0.928981	0.80941	1.06622	0.294682
LINC00926	-0.789579	0.939222	0.803841	1.0974	0.429773
LINC00958	0.270587	1.0173	0.898467	1.15184	0.786709
LINC01003	0.85478	1.09132	0.893163	1.33344	0.392673
LINC01018	0.745146	1.06058	0.908569	1.23802	0.456184
LINC01089	-0.422079	0.942845	0.717384	1.23916	0.672967
LINC01091	-1.16046	0.909549	0.774971	1.0675	0.245863
LINC01119	-0.108077	0.985769	0.760134	1.27838	0.913935
LINC01122	0.142423	1.01631	0.81341	1.26983	0.886746
LINC01133	-2.41464	0.912352	0.846888	0.982876	0.0157508
LINC01134	-3.41745	0.568027	0.410673	0.785674	0.0006321
LINC01184	-1.19043	0.864447	0.680115	1.09874	0.233876
LINC01220	-0.769433	0.939976	0.802857	1.10051	0.441637
LINC01234	-0.566043	0.970194	0.873685	1.07736	0.571365
LINC01270	-0.825564	0.935751	0.799269	1.09554	0.409052
LINC01271	-1.01381	0.916687	0.77479	1.08457	0.310673
LINC01278	2.65755	1.23764	1.05756	1.44838	0.00787111
LINC01300	-1.49362	0.909128	0.80229	1.03019	0.135275
LINC01342	-1.03877	0.906767	0.753873	1.09067	0.298911
LINC01426	0.775586	1.05446	0.922214	1.20567	0.437993
MAGI2-AS3	4.3523	1.43189	1.21815	1.68315	1.35e-05
MALAT1	0.814261	1.04625	0.938364	1.16654	0.415495
MAP3K14-AS1	-1.70724	0.85377	0.712063	1.02368	0.087777
MAPKAPK5-AS1	-1.47203	0.783147	0.565585	1.0844	0.141014
MATN1-AS1	0.50938	1.07738	0.808754	1.43524	0.610486
MCF2L-AS1	-1.10325	0.942576	0.848571	1.04699	0.269918
MCM3AP-AS1	0.856614	1.13089	0.853475	1.49849	0.391658
MIAT	-1.2281	0.882517	0.722936	1.07732	0.219411
MIR100HG	5.28284	1.25516	1.15367	1.36557	1.27e-07
MIR17HG	-0.55436	0.96139	0.836449	1.10499	0.579333
MIRLET7BHG	0.173016	1.01522	0.855574	1.20465	0.862639
MNX1-AS1	-0.867862	0.948252	0.841024	1.06915	0.38547
MYCNOS	-0.909015	0.8926	0.69866	1.14037	0.363342
MYLK-AS1	-0.95154	0.909399	0.747822	1.10589	0.34133
NNT-AS1	1.62425	1.15539	0.970588	1.37538	0.104322
NR2F1-AS1	4.67531	1.54527	1.28757	1.85455	2.94e-06
NR2F2-AS1	4.63959	1.4424	1.23561	1.68379	3.49e-06
NUTM2A-AS1	2.00228	1.23658	1.0045	1.52229	0.045255
OGFRP1	-1.98773	0.811059	0.659744	0.997079	0.0468411
OTUD6B-AS1	-0.281163	0.965027	0.752947	1.23684	0.778585
PAN3-AS1	2.27944	1.23274	1.02976	1.47573	0.0226406
PARD6G-AS1	-2.57745	0.718819	0.559229	0.923953	0.00995326
PART1	3.13044	1.24821	1.08643	1.43407	0.00174545
PCAT18	-1.04781	0.911346	0.766072	1.08417	0.294726
PCAT19	0.583155	1.05853	0.874337	1.28152	0.559789
PCBP1-AS1	-1.54428	0.772839	0.557254	1.07183	0.122521
PITRM1-AS1	-4.89268	0.587055	0.474257	0.726681	9.95e-07
PLCG1-AS1	-0.606422	0.944624	0.785771	1.13559	0.544234
POU6F2-AS2	1.34402	1.06242	0.972632	1.1605	0.178942
PPP1R26-AS1	0.330062	1.03667	0.83709	1.28382	0.741353
PRKAG2-AS1	0.985121	1.07613	0.929965	1.24527	0.324565
PRKG1-AS1	-0.285404	0.973965	0.812584	1.1674	0.775335
PRMT5-AS1	-1.15742	0.875933	0.699925	1.0962	0.247101
PROSER2-AS1	-0.183509	0.980509	0.794604	1.20991	0.854399
PRR34-AS1	-0.370277	0.964787	0.79804	1.16638	0.711176
PRR7-AS1	-1.7371	0.875222	0.753027	1.01725	0.0823702
PRRT3-AS1	-1.18737	0.9108	0.780628	1.06268	0.235082
PSMD6-AS2	0.805491	1.09341	0.879858	1.3588	0.420536
PSMG3-AS1	1.9906	1.16727	1.00238	1.35928	0.0465253
PTOV1-AS1	-0.390849	0.959858	0.781597	1.17878	0.695909
PTPRG-AS1	-0.448998	0.963499	0.81914	1.1333	0.653433
PXN-AS1	0.563037	1.06463	0.856089	1.32397	0.57341
RAMP2-AS1	-0.209929	0.9756	0.77466	1.22866	0.833723
RASSF8-AS1	5.49589	1.47662	1.285	1.69681	3.89e-08
RBM26-AS1	-2.13301	0.75387	0.581497	0.977339	0.0329236
RBPMS-AS1	0.340115	1.03797	0.837383	1.2866	0.73377
RFPL1S	0.889837	1.1179	0.874557	1.42896	0.373554
RHPN1-AS1	-0.521386	0.948632	0.778044	1.15662	0.602098
SBF2-AS1	-0.250808	0.970479	0.76787	1.22655	0.801963
SENCR	0.420244	1.0433	0.856145	1.27137	0.674307
SFTA1P	-0.059221	0.994638	0.832503	1.18835	0.952776
SH3BP5-AS1	1.38955	1.1232	0.953426	1.3232	0.164666
SLC25A21-AS1	1.95731	1.15922	0.9998	1.34407	0.0503109
SLCO4A1-AS1	-1.30251	0.937439	0.850596	1.03315	0.192743
SMG7-AS1	-1.60204	0.832372	0.665016	1.04184	0.109147
SNHG1	0.382792	1.03634	0.863243	1.24414	0.701874
SNHG10	-0.909367	0.929009	0.792672	1.0888	0.363156
SNHG11	1.31356	1.17678	0.923018	1.50032	0.188994
SNHG12	-0.401971	0.957675	0.775604	1.18249	0.687705
SNHG16	0.738973	1.09551	0.860084	1.39538	0.459923
SNHG17	-0.444479	0.960209	0.802797	1.14849	0.656696
SNHG18	-1.2007	0.938121	0.84523	1.04122	0.229868
SNHG19	-0.347098	0.97557	0.848404	1.1218	0.728518
SNHG5	-1.17627	0.932653	0.83036	1.04755	0.239488
SNHG6	1.61177	1.16353	0.967809	1.39884	0.107012
SNHG7	1.13322	1.11432	0.924067	1.34375	0.25712
SNHG8	-0.08083	0.992041	0.817306	1.20413	0.935577
SOCS2-AS1	0.48739	1.04372	0.87873	1.23968	0.625982
SOX9-AS1	-0.195511	0.982101	0.819456	1.17703	0.844993
SRRM2-AS1	-2.89647	0.745736	0.611459	0.909501	0.00377381
SSTR5-AS1	-0.496617	0.976449	0.888794	1.07275	0.619459
STARD13-AS	-1.80408	0.783329	0.600792	1.02133	0.0712194
TAPT1-AS1	1.57255	1.19315	0.957425	1.48692	0.115824
TFAP2A-AS1	-2.97988	0.717213	0.576372	0.892469	0.00288358
THAP7-AS1	1.2348	1.1368	0.927467	1.39338	0.216905
THAP9-AS1	-1.32953	0.877126	0.722979	1.06414	0.183672
THUMPD3-AS1	1.9453	1.28792	0.998094	1.6619	0.0517392
TIPARP-AS1	-1.25252	0.896591	0.755811	1.06359	0.21038
TMCC1-AS1	-0.802507	0.913958	0.733664	1.13856	0.42226
TMEM161B-AS1	-1.21018	0.839115	0.631605	1.1148	0.226208
TMEM51-AS1	-1.4059	0.86839	0.713309	1.05719	0.159753
TMEM99	1.39995	1.1058	0.96057	1.27298	0.161528
TMPO-AS1	-0.711229	0.95134	0.829153	1.09153	0.476942
TP53TG1	2.44616	1.23247	1.04242	1.45717	0.0144388
TPT1-AS1	0.869125	1.10704	0.880178	1.39237	0.384779
TRHDE-AS1	0.362372	1.03279	0.86743	1.22966	0.717074
TRIM52-AS1	3.26422	1.47954	1.16943	1.87187	0.00109766
TTC28-AS1	-2.12338	0.653997	0.441921	0.967847	0.0337221
TUBA3FP	-1.59106	0.853489	0.702172	1.03741	0.111596
TYMSOS	-2.70939	0.791155	0.667828	0.937257	0.00674076
UBAC2-AS1	0.12917	1.01497	0.810087	1.27167	0.897223
UCA1	0.952194	1.03141	0.967796	1.09921	0.340999
USP2-AS1	-0.86094	0.932428	0.795138	1.09342	0.389271
VPS9D1-AS1	0.286604	1.01856	0.898195	1.15505	0.774416
WAC-AS1	0.258419	1.03502	0.79721	1.34377	0.796084
WDR11-AS1	-0.740286	0.899693	0.680074	1.19024	0.459126
WWC2-AS2	-0.585787	0.941457	0.769378	1.15202	0.558019
WWTR1-AS1	-1.25493	0.837468	0.634832	1.10478	0.209505
ZBED3-AS1	-0.571119	0.906218	0.646345	1.27058	0.567919
ZEB1-AS1	3.31088	1.4686	1.16977	1.84377	0.00093004
ZFAS1	3.06901	1.30578	1.10122	1.54835	0.0021477
ZFHX4-AS1	3.4185	1.25719	1.10258	1.43348	0.00062968
ZNF252P-AS1	-0.102984	0.990517	0.826242	1.18745	0.917976
ZNF503-AS2	-0.752506	0.923661	0.751083	1.13589	0.451747
ZNF667-AS1	5.15082	1.38596	1.22409	1.56925	2.59e-07
ZNF674-AS1	-1.02955	0.896668	0.728545	1.10359	0.30322
ZNF790-AS1	1.44276	1.1513	0.950749	1.39414	0.149087
ZSCAN16-AS1	0.994078	1.11986	0.895836	1.39992	0.320185

## Sheet: S5-Clustering
Table S5: Unsupervised clustering of 784 patients in the exploring set
Patient ID	Cohrort	OS	OS_year	Gender	Age	TNM stage (AJCC)	Lauren type	Tumor Location	Cluster	BOLA3-AS1	CAHM	CASC2	DLEU1	HCG11	HHIP-AS1	HOTTIP	HOXA11-AS	KRTAP5-AS1	LINC-PINT	LINC00240	LINC00265	LINC00467	LINC00520	LINC00659	LINC00899	LINC01134	LINC01278	MAGI2-AS3	MIR100HG	NR2F1-AS1	NR2F2-AS1	PARD6G-AS1	PART1	PITRM1-AS1	RASSF8-AS1	SRRM2-AS1	TFAP2A-AS1	TRIM52-AS1	TYMSOS	ZEB1-AS1	ZFAS1	ZFHX4-AS1	ZNF667-AS1
GSM1523727	GSE62254	0	7.39444	Male	67	II	Intestinal	body	C3	1.95278	1.48847	2.2501	3.69137	3.3261	2.6107	3.5675	3.4591	2.96858	2.02739	1.00452	2.60652	2.97482	3.74964	2.27449	1.87336	2.75206	3.36898	1.93106	2.19322	1.84603	1.79907	2.1049	2.01713	3.06432	1.50341	1.83888	2.12759	3.10722	3.06657	2.05097	5.70752	1.57855	1.95747
GSM1523728	GSE62254	0	7.35278	Female	68	II	Intestinal	body	C1	1.4823	1.67251	1.88647	3.33528	1.87129	2.61515	2.19207	2.66302	2.32981	2.38475	0.902249	1.95634	3.54881	4.18264	1.86961	2.05999	2.74124	3.13176	2.52718	2.99635	2.20328	1.20568	2.00636	1.773	1.94175	1.59806	2.03607	2.15617	3.38318	3.66088	2.27385	6.22863	1.62077	2.63699
GSM1523729	GSE62254	0	7.35278	Female	42	II	Diffuse	antrum	C2	1.81984	1.57049	1.68418	3.27258	3.80795	2.91716	2.72837	1.97666	2.26886	1.76837	0.493834	2.59346	3.77847	4.53086	1.74181	1.5192	2.58002	2.76982	2.46517	3.63938	2.41471	1.26035	1.97031	1.77033	1.73911	1.43354	1.41257	2.45181	3.37977	3.37728	2.61979	5.85853	1.45284	2.81413
GSM1523744	GSE62254	0	8.80833	Male	69	II	Diffuse	antrum	C3	1.56876	1.53466	2.66859	3.48688	1.78036	2.34385	3.96312	3.45633	2.75386	2.28608	1.09511	2.9596	4.25782	2.91861	1.4167	1.62728	2.59191	3.06706	2.3779	2.5803	2.08071	1.95146	2.55358	2.09091	2.71254	1.46194	1.58097	2.80044	3.12107	3.84673	2.45114	6.23157	1.72609	2.96535
GSM1523745	GSE62254	0	8.79444	Male	68	III	Diffuse	antrum	C3	1.90441	2.08005	2.12496	3.76745	2.32697	2.34483	2.53315	3.57959	1.81833	2.58331	0.690805	3.27607	4.31622	3.60687	1.92042	2.33763	2.56067	2.06148	2.61826	3.29036	2.29409	1.48101	2.18782	2.29581	3.1694	1.74233	1.81512	2.42899	2.71993	2.48096	3.29563	5.72768	1.43398	3.22532
GSM1523746	GSE62254	1	2.125	Male	56	II	Mixed or Others	antrum	C2	2.9472	2.30584	1.60115	3.39669	2.53138	2.59279	2.53309	1.65259	1.62773	2.5107	1.77579	2.60335	3.79863	2.69338	2.89908	1.90674	2.38083	2.87021	2.39719	3.09052	2.16468	1.26212	1.94169	2.12757	1.40084	2.28322	1.88256	1.25229	4.39549	2.12716	2.99662	6.53887	1.50934	5.84485
GSM1523747	GSE62254	1	0.725	Male	60	III	Mixed or Others	antrum	C1	3.01465	2.0841	2.55404	3.35233	2.05497	1.67552	2.13868	1.83922	2.06172	2.71277	2.68706	2.56121	3.65388	2.71782	1.96757	1.81996	2.62617	2.9412	2.11401	1.82609	1.96061	1.57098	2.97979	1.73167	1.9424	1.68775	1.64209	2.23229	2.63035	3.36071	2.95813	8.06017	1.74784	2.0301
GSM1523748	GSE62254	0	8.74444	Female	68	III	Diffuse	antrum	C2	1.25713	1.3524	1.94082	3.39013	3.54863	2.91976	2.99423	3.01342	3.04632	2.66413	0.856843	2.22995	3.83911	3.93385	1.53065	2.03904	2.52507	2.77343	2.71174	3.88642	2.82836	1.2928	2.17529	2.38309	2.30682	1.65434	1.71027	2.17482	3.56422	2.95077	3.19038	6.43693	1.53096	3.26304
GSM1523765	GSE62254	1	1.18333	Female	52	III	Diffuse	body	C2	3.18474	2.13208	2.29252	3.8605	3.29393	2.3211	2.72449	2.09733	2.07383	1.95829	1.683	2.06519	3.3955	3.20921	1.94137	1.9728	2.9013	2.57466	2.33677	2.82497	2.28562	1.50115	2.39423	1.90294	2.576	1.79512	2.39986	2.23225	3.0638	2.95698	2.83064	6.35764	1.6207	3.32392
GSM1523768	GSE62254	1	2.01944	Male	52	III	Intestinal	body	C2	1.90653	1.80798	1.80911	3.00186	3.23494	2.71034	2.07152	1.58215	2.51967	2.88559	1.58776	2.37162	3.17374	2.84674	1.09339	1.9046	2.41483	2.89779	3.35014	4.38	2.75409	1.82816	1.94169	1.97446	1.74499	2.49967	2.35713	2.07001	3.55111	1.96867	2.93006	5.68167	1.83575	3.51987
GSM1523769	GSE62254	1	1.14444	Female	71	IV	Diffuse	antrum	C2	1.3723	1.93071	1.5603	2.99097	2.74592	2.8011	2.43575	1.4701	1.69202	3.15987	0.117853	2.53251	3.50587	3.80026	1.35978	2.09988	1.89687	2.17381	2.9102	3.75425	2.66148	1.24294	1.75998	1.50483	1.62701	2.29458	1.93999	1.88538	3.34366	2.24632	2.57442	5.53576	1.47383	3.35726
GSM1523770	GSE62254	1	1.83889	Male	63	II	Intestinal	body	C1	2.42163	1.81192	1.92153	3.42642	1.90382	1.39983	2.73639	2.84659	2.10282	4.14991	1.57406	1.55423	3.7147	2.37311	1.32155	1.56082	2.50978	2.58365	2.0149	2.5307	2.18052	1.67747	2.09465	1.726	1.99173	1.36235	2.34769	2.31928	3.06	1.8419	2.64543	7.49601	1.4213	2.72578
GSM1523771	GSE62254	1	1.05556	Female	62	IV	Diffuse	antrum	C4	2.05061	1.87169	1.68302	2.87969	4.07612	2.65965	2.11001	0.924124	1.55202	3.26533	2.27639	1.58254	3.96302	3.25978	0.817348	2.45796	2.08667	3.97558	4.25693	6.245	3.90164	2.07877	1.98017	5.37785	1.6408	2.91241	1.25952	1.66979	3.69444	2.3574	3.58677	6.13214	3.79352	4.91042
GSM1523772	GSE62254	1	0.836111	Female	58	IV	Diffuse	antrum	C4	2.00787	1.93741	1.59698	3.02424	4.36762	3.53902	2.22919	1.52476	1.774	2.87175	0.573561	2.17969	3.14426	3.57035	1.00075	2.18376	2.12048	3.92915	3.37975	5.23075	2.83614	3.30837	1.97904	3.18602	1.92269	3.19592	1.53848	2.35226	3.54648	2.16718	3.24848	6.00973	1.96604	4.04772
GSM1523773	GSE62254	1	0.361111	Female	75	IV	Diffuse	body	C4	2.05563	1.89	1.58848	2.79591	4.19254	3.48375	1.64282	0.842402	2.22639	3.01118	1.16897	1.3481	3.06639	2.34608	0.451853	2.24441	1.45534	3.53199	3.82646	6.03046	3.96894	2.78121	1.76808	4.00774	1.1427	3.41301	1.00595	2.21994	3.61841	2.41299	2.92979	6.00036	1.86082	4.35807
GSM1523774	GSE62254	0	8.14167	Male	56	III	Intestinal	antrum	C4	1.46627	2.67359	1.57321	3.02861	3.61405	3.12185	1.87635	0.904752	2.11786	3.23356	1.16462	1.85406	2.90116	2.71989	1.89353	2.09517	2.02041	3.31518	3.6616	5.42628	3.5096	2.72909	1.81417	3.67879	1.47908	3.0494	0.545187	1.79969	3.56557	2.05604	2.81646	5.3628	2.25742	3.99121
GSM1523775	GSE62254	0	8.13333	Female	77	II	Diffuse	antrum	C1	1.70212	2.78612	1.56638	3.32342	1.94512	2.57799	2.36732	1.82693	1.81816	1.80085	0.800459	3.0257	3.0872	4.04355	1.22808	1.53737	1.90928	3.20836	2.15079	2.64631	2.05144	0.791031	2.20971	1.75759	2.12795	1.55227	1.49154	2.78153	3.18938	3.05007	3.14028	6.27143	1.69846	2.34682
GSM1523776	GSE62254	0	8.12222	Male	48	II	Diffuse	antrum	C1	1.46679	2.07263	2.27908	3.90522	1.86289	2.30533	2.61595	2.65942	2.04388	2.65416	0.784549	1.80822	3.71555	2.36703	2.14891	1.96589	2.44987	3.18181	2.16155	2.94577	1.78281	1.54433	2.42371	2.05574	2.62889	1.43744	1.34274	2.49551	3.43649	3.18576	2.7861	6.45509	1.68154	2.50119
GSM1523777	GSE62254	0	7.74444	Male	60	IV	Intestinal	antrum	C1	1.4213	1.63707	1.89414	3.76332	3.42799	1.98477	2.00209	1.61219	3.65717	3.49522	0.855523	2.20881	3.25454	2.75206	1.70945	1.68143	2.20758	3.32075	2.04279	2.51259	2.33168	1.55541	1.82216	2.23202	2.09893	1.47749	1.67762	2.2601	3.68829	2.69422	2.54179	6.33208	1.68676	2.66313
GSM1523778	GSE62254	0	7.71944	Female	56	III	Diffuse	body	C2	2.65895	1.44667	1.746	3.10495	3.91105	2.25052	2.81209	2.812	2.14644	2.68752	1.34153	2.27374	2.98315	2.97457	0.883094	1.97247	1.87091	2.75781	3.00815	4.25861	2.52932	1.64434	1.90268	1.72973	1.8441	2.17264	1.42575	1.96921	3.10978	2.71764	2.85123	6.00798	1.54222	3.93659
GSM1523779	GSE62254	0	7.71667	Female	77	III	Diffuse	antrum	C1	1.36769	1.46149	2.33989	3.79848	3.20998	1.99175	1.81604	1.29523	1.6588	2.04754	0.816501	2.42567	3.49134	3.33577	1.96653	1.85953	1.8969	3.08798	2.27312	2.59517	1.97991	1.24898	2.33244	1.99201	1.9233	1.36074	1.79358	2.13861	2.99661	3.14685	3.68301	5.84527	1.60731	2.41247
GSM1523780	GSE62254	1	1.36667	Female	84	IV	Intestinal	antrum	C2	1.24097	1.90391	1.85428	3.31714	1.91996	2.27921	3.29046	1.88379	2.01551	2.96438	1.1509	1.42964	3.0514	3.17877	1.43238	1.95894	2.37955	2.92247	2.63956	3.4418	2.19485	1.72409	1.97421	1.7107	1.90228	1.76968	1.42413	1.99589	2.52523	2.71384	3.14193	6.42383	1.63121	2.84398
GSM1523781	GSE62254	1	0.244444	Female	37	IV	Intestinal	antrum	C1	3.64977	2.30052	1.56017	2.89889	1.68087	2.28865	2.06242	1.6823	1.89135	1.91137	3.73298	2.16312	2.52553	2.72393	1.68568	1.65408	2.34267	2.87816	2.01994	2.2056	1.88394	2.5465	1.94658	1.9752	1.26336	2.44096	1.81965	1.96783	3.37869	2.93228	2.02375	6.26691	1.4014	2.33964
GSM1523782	GSE62254	1	0.366667	Male	63	IV	Intestinal	antrum	C3	1.42588	1.88438	1.77135	3.52584	1.60815	2.97955	2.90681	2.91669	1.89267	3.28372	1.41919	3.59216	2.04924	4.51648	2.97423	1.82103	2.75565	3.24664	2.3355	2.2647	2.41475	1.90355	2.08305	1.75942	1.81562	1.88502	1.38122	2.37336	3.24426	2.57901	2.44519	7.19173	1.38828	2.40444
GSM1523783	GSE62254	0	7.66111	Female	55	III	Diffuse	body	C1	0.995831	1.59432	1.54884	2.99286	2.37334	2.64038	2.35659	1.76901	2.5575	2.53043	1.61407	2.54144	3.48418	3.59682	2.17531	1.678	2.38873	2.89548	2.34675	3.04539	2.12736	1.95921	2.53693	1.95837	1.78534	1.71237	2.00618	1.89637	3.41034	2.92656	2.17901	5.82211	1.42355	2.84445
GSM1523784	GSE62254	0	7.60833	Female	44	III	Diffuse	body	C2	2.04217	2.00786	1.65157	3.3166	2.59031	3.1172	1.96326	1.1289	2.19867	2.14002	1.62707	1.69783	3.57063	2.86654	2.20321	1.7599	2.19074	2.74484	2.59117	3.47618	2.6805	1.99293	2.09196	2.16922	1.72421	1.88691	1.63776	1.76367	3.30493	2.60227	2.3405	5.71587	1.63719	3.50815
GSM1523785	GSE62254	1	0.980556	Female	60	II	Intestinal	antrum	C2	1.02847	1.34899	1.7228	2.96097	2.20477	2.46322	2.1938	2.18694	2.32449	2.79757	0.297379	3.64803	3.75745	3.60772	1.70416	1.6158	2.51864	3.33196	2.61309	3.64896	2.24528	1.76408	1.8011	2.07301	2.28206	1.68424	2.27018	2.17723	3.11869	2.71638	2.54085	6.52137	1.67564	2.93511
GSM1523786	GSE62254	1	2.37222	Female	44	IV	Diffuse	entire	C2	1.78424	1.62612	1.69748	3.05367	2.82791	3.08079	2.4086	2.06004	2.40154	2.60116	0.779349	2.66388	3.33479	2.89562	2.43074	2.05339	2.36943	2.59949	2.56177	3.63875	2.60498	1.3919	2.5493	2.0709	1.51566	1.93007	1.10206	1.83203	2.83773	3.0957	2.28672	5.90092	1.66009	3.15812
GSM1523787	GSE62254	0	7.46944	Female	57	IV	Intestinal	body	C1	1.08781	0.782026	2.07247	3.58631	3.14614	1.89622	2.23783	1.52723	2.36328	2.43648	1.16078	3.71129	3.19436	2.56173	2.52245	1.49614	2.58204	4.21827	1.68455	1.76709	2.09724	1.15183	2.66103	2.61242	2.34053	1.39084	1.54639	2.75921	2.95474	2.70248	2.62095	7.12538	1.36624	2.0395
GSM1523788	GSE62254	1	0.688889	Female	42	IV	Diffuse	body	C4	1.62998	1.85695	1.48207	3.02071	3.51562	3.53872	1.59379	1.37826	1.79968	2.78168	1.60088	1.08882	3.12277	2.68121	1.28968	1.71906	1.72359	2.38988	3.67991	4.79518	3.90077	2.38377	2.50876	1.38105	0.917718	3.05563	1.67665	1.79751	3.26162	2.21115	2.95039	5.77666	2.05916	4.62065
GSM1523789	GSE62254	1	0.983333	Male	69	IV	Diffuse	antrum	C2	1.45458	2.30459	1.89805	3.26195	4.47152	2.49878	2.9182	3.52002	3.42047	2.47524	1.17578	3.24835	3.34706	2.7647	0.965327	2.08994	1.78657	3.54628	2.80579	3.69294	2.80288	2.31006	1.64345	1.82835	1.49244	2.07251	1.01544	2.36644	3.38858	2.21263	3.49532	7.6755	1.53793	2.88532
GSM1523790	GSE62254	0	6.74444	Male	62	II	Intestinal	body	C1	1.11019	2.03836	1.81793	2.8879	2.21479	1.97097	1.42177	1.3976	2.64072	2.90239	1.12668	1.49853	3.68492	2.84698	1.12461	1.5472	1.725	3.57426	2.73182	3.15953	2.25866	1.76132	1.65572	1.29571	1.54059	1.9133	0.907812	1.96869	2.96029	3.80952	3.05252	5.53076	1.7032	2.80422
GSM1523791	GSE62254	0	6.76111	Male	60	I	Intestinal	antrum	C1	1.19122	1.33478	1.74578	3.1734	2.72852	2.13588	2.60029	2.80751	1.70555	2.51856	1.5532	1.53659	4.0417	3.12859	0.666245	1.53165	2.31736	3.1689	2.52613	2.91275	1.98447	1.27342	1.97833	1.56375	2.23485	1.55469	2.35067	1.72261	2.91335	4.81544	3.47599	5.81507	1.24956	2.48536
GSM1523792	GSE62254	0	6.73333	Male	55	I	Intestinal	antrum	C1	2.60826	0.755616	1.91954	3.4899	3.47728	2.55097	2.23562	1.28489	2.26908	2.80965	-0.0462295	1.75693	3.26548	2.56314	2.20656	1.67772	1.85185	2.99175	2.26975	2.17611	2.09734	1.17315	2.17272	1.99556	1.29305	1.36618	0.641287	2.18022	3.58018	2.92846	2.08827	5.49301	1.45353	2.41773
GSM1523793	GSE62254	0	6.72778	Female	82	II	Diffuse	body	C3	1.76572	1.32526	1.37599	3.28063	1.8211	4.2906	2.38507	3.19137	2.67693	2.77393	1.16842	2.90969	3.7343	2.57717	2.01307	1.80654	2.09449	3.07202	2.14288	2.49294	2.26819	0.74254	1.98594	1.73651	2.06932	1.55941	0.582141	1.51174	3.88524	2.90896	3.05541	5.81369	1.62992	2.14408
GSM1523794	GSE62254	1	2.25	Male	67	IV	Diffuse	cardia	C2	3.23782	1.24792	1.59073	3.84648	2.1171	2.4648	1.85305	1.95791	1.74445	2.75733	0.899397	1.37147	3.50878	3.58169	1.48324	3.99827	2.20143	3.29542	2.22511	4.37433	2.10151	1.13297	2.75718	1.62659	1.83165	3.13924	1.46181	2.16563	3.65774	2.62016	3.79311	5.67672	1.29374	2.59424
GSM1523795	GSE62254	0	6.67222	Male	70	I	Intestinal	antrum	C1	1.85537	1.80506	1.56356	3.78582	2.49975	3.01256	2.21489	1.85921	1.7525	3.49435	1.33481	1.86816	2.86021	3.01954	1.7174	1.74215	2.03828	2.67318	2.35409	2.97373	1.95203	0.963744	1.87926	1.6167	1.61254	1.81415	1.62577	1.77245	3.02862	2.11279	2.68627	7.62181	1.35627	2.93391
GSM1523796	GSE62254	1	4.80278	Male	53	III	Intestinal	body	C4	2.15399	2.45706	1.58468	2.86111	3.77519	2.46289	2.38821	1.66501	2.32138	2.6883	1.19029	1.97911	2.88356	2.72685	0.570677	2.57267	1.84709	2.73938	3.99122	4.8371	2.81132	1.81449	2.10816	1.89866	1.21356	2.94266	2.50582	1.35262	3.06873	2.2306	2.84158	5.87082	2.0075	4.3434
GSM1523797	GSE62254	1	2.35556	Male	63	III	Intestinal	antrum	C1	1.82326	1.51511	2.58506	3.25679	2.64187	2.295	2.59954	2.24863	2.41997	1.98039	1.29281	2.54519	3.40532	4.3641	0.955508	1.379	1.97652	2.63867	2.02592	2.19024	2.2272	1.27749	1.99276	2.1335	3.17117	1.51593	0.818845	2.04541	2.94649	2.97858	2.52308	5.48706	1.45407	2.26073
GSM1523798	GSE62254	1	5.15278	Male	84	II	Diffuse	body	C2	1.52322	1.81896	1.3768	3.05172	2.77876	2.92407	1.95686	1.39362	1.85828	3.13205	0.737781	1.62801	3.33401	2.66257	1.89672	2.44951	1.98028	2.79636	2.7738	3.66183	2.9802	1.61785	2.07309	1.69871	2.31747	2.25968	1.09562	2.04929	3.4002	2.59358	2.66733	5.51279	1.41323	3.3896
GSM1523799	GSE62254	0	6.45833	Male	81	II	Intestinal	body	C1	2.57987	2.95042	2.04133	3.48689	3.28723	2.33311	2.56984	1.50256	1.99109	2.36411	5.30092	1.2041	3.26313	2.4386	2.07305	1.66124	1.75327	3.99675	1.76576	1.8217	2.03119	1.78531	2.4202	2.04873	1.86723	1.9483	1.63388	2.03276	3.90385	2.81004	3.21879	7.21237	1.45202	2.0766
GSM1523800	GSE62254	0	6.41111	Male	73	III	Intestinal	body	C1	1.99889	1.60283	2.18991	3.44501	4.39001	2.52898	1.8102	1.62287	2.24808	2.74765	1.32753	2.33401	3.24126	4.27018	2.035	2.69832	2.54896	3.87148	1.81178	1.87813	1.88061	1.43307	2.60017	1.88232	2.47974	1.42066	1.92705	2.44808	3.93377	3.89886	3.88938	7.02726	1.19712	2.03465
GSM1523801	GSE62254	0	6.41111	Male	74	II	Mixed or Others	antrum	C3	1.7705	1.5829	1.60732	3.15976	1.57073	2.19191	3.69786	4.40024	2.71032	1.9964	1.29512	2.9694	3.62924	2.51778	2.28397	1.50657	2.6353	2.18019	2.11577	2.16603	1.98638	1.24098	1.99113	1.87599	2.15166	1.34902	2.21564	3.06278	3.66366	3.78902	2.1239	5.48758	1.49639	2.00952
GSM1523802	GSE62254	0	6.39722	Female	70	II	Intestinal	antrum	C1	1.75935	1.51586	2.18549	3.46797	2.67909	2.33499	2.1725	1.82895	2.03006	2.0724	1.34551	2.49469	3.70382	4.07116	1.48327	1.37057	2.18026	3.0466	2.06724	2.47957	2.2175	1.36898	1.9661	1.9354	1.82871	1.83766	1.56119	2.26029	3.4501	3.26559	2.39983	5.91398	1.72399	1.96287
GSM1523803	GSE62254	1	0.588889	Female	72	IV	Mixed or Others	cardia	C3	1.42534	1.24567	1.55691	3.6648	1.85105	2.27122	2.76352	3.51369	1.84521	2.26797	1.19616	1.97371	4.159	2.37553	2.01332	2.09273	2.17521	2.98642	2.30685	2.48459	2.14931	0.89159	2.07123	1.79016	1.45823	1.58535	0.926824	1.58244	3.59347	2.49875	2.31364	6.48352	1.47081	2.5448
GSM1523804	GSE62254	0	6.39167	Female	37	III	Diffuse	antrum	C2	1.91931	1.81844	1.75932	3.28534	3.64878	2.49113	2.36049	1.13524	2.08621	2.31627	0.65039	2.00478	3.28864	4.43991	1.23479	1.68569	2.12843	2.65576	2.53562	3.29826	2.68243	1.32782	1.79	1.99178	1.79695	2.05752	1.02601	1.76799	2.9792	2.96862	2.22863	5.47718	1.34024	2.89386
GSM1523805	GSE62254	1	0.372222	Female	72	III	Mixed or Others	body	C2	1.87701	1.53685	2.25375	3.10783	2.55038	2.83057	2.1141	1.16563	2.1237	3.11478	1.58412	1.91067	3.35852	3.55065	0.959479	1.89983	1.79063	2.75149	2.95366	3.80261	2.64055	1.60135	1.9661	1.66744	1.38394	2.02295	0.690724	1.97959	3.50792	3.1396	3.27064	5.77761	2.08139	3.25283
GSM1523806	GSE62254	1	1.05833	Male	68	III	Intestinal	body	C1	1.95202	1.77451	1.61557	3.52101	2.98763	2.40052	1.92776	1.52796	1.99407	2.90441	1.95285	2.43323	3.21724	3.14629	1.95508	1.85876	2.26464	3.68127	2.56057	2.90705	2.37443	1.67117	2.11501	2.08445	2.41343	1.52825	1.40125	2.57433	3.20589	2.9023	3.44034	6.63189	1.17207	2.47916
GSM1523807	GSE62254	0	6.14444	Female	70	II	Intestinal	antrum	C2	2.25567	1.65043	1.82221	3.025	2.84506	2.96707	3.59371	2.15273	2.3941	2.97918	0.780197	2.49152	3.38645	3.74404	1.3417	1.52774	1.84309	3.20046	2.52013	2.99966	2.28448	1.1626	1.70233	1.40115	1.50218	1.66041	1.47772	1.35671	3.16097	2.20374	2.50832	5.29258	1.26797	3.01559
GSM1523808	GSE62254	0	6.125	Male	56	III	Diffuse	antrum	C2	1.47907	1.62884	1.62798	3.01724	2.75317	2.84609	1.93058	1.29658	2.03314	2.71951	0.394941	1.9551	3.22995	3.38237	0.963626	1.57033	1.87434	3.16582	3.14368	4.47897	2.81043	1.42478	1.33931	1.37712	1.65897	2.3055	1.11738	2.00902	3.00114	2.98462	2.55482	5.56759	1.27006	3.3808
GSM1523809	GSE62254	0	6.11944	Male	77	II	Intestinal	antrum	C3	1.38906	1.67819	1.79866	3.34975	2.67441	1.89882	2.4412	3.26642	1.82057	2.85693	0.664861	3.68589	2.78248	2.89517	1.87896	1.53493	2.26105	2.4161	2.19643	2.44569	1.97837	1.92948	2.16863	1.749	2.26355	1.54985	1.6214	3.35776	2.45253	2.90746	2.60617	5.6814	1.50727	2.25932
GSM1523810	GSE62254	0	6.08889	Male	66	I	Intestinal	antrum	C1	1.0207	1.81131	2.2537	3.1606	1.73564	1.97003	1.88395	1.3377	2.03458	3.09987	0.568841	1.91868	3.36257	2.52875	2.09379	1.38207	2.19443	3.0513	2.40029	2.83118	1.95014	1.36225	2.55286	1.75332	2.93878	1.74687	1.56659	2.14829	3.59406	2.48187	2.18722	6.03563	1.59143	2.26272
GSM1523811	GSE62254	0	6.07222	Female	80	I	Intestinal	antrum	C1	1.87254	1.71212	1.99566	3.51992	3.26721	2.65646	1.93931	1.76955	1.83661	2.97946	1.34567	2.51922	2.97657	4.21016	2.49726	1.99277	2.23188	3.04599	2.53765	2.65672	2.09969	1.3462	2.78576	2.21825	3.312	1.70009	2.07	2.05915	2.83012	2.87966	2.09482	5.20246	1.65788	2.69839
GSM1523812	GSE62254	0	6.06944	Male	62	III	Diffuse	body	C1	1.8058	1.51016	1.38264	3.21526	1.96299	3.13866	1.87364	1.09616	1.50086	3.01697	1.19312	1.39497	2.86471	2.89335	0.63707	1.44464	2.44858	2.03445	2.57278	3.8195	2.282	1.41091	2.13429	1.24953	2.21927	1.78001	1.27132	3.73606	3.06306	3.15544	2.27886	6.81937	1.58654	2.49005
GSM1523813	GSE62254	0	6.06944	Male	70	III	Diffuse	antrum	C3	1.26675	1.06	1.54888	3.69044	2.0713	2.9918	3.3942	3.85049	2.16361	1.94992	0.4972	4.03376	3.41018	2.39085	1.23501	1.2625	2.23004	3.27306	2.79382	4.16247	2.60018	1.75105	2.3447	1.70547	2.12534	2.43191	1.56925	2.6504	3.33555	3.02801	2.97592	5.77818	1.66795	3.06289
GSM1523814	GSE62254	0	6.06111	Male	68	II	Intestinal	body	C1	3.60549	1.57982	1.85196	3.43907	3.26224	2.43782	1.92743	1.4259	1.93302	3.24925	0.787655	1.42384	2.80582	2.03259	2.2244	1.79321	2.51982	3.91635	2.12418	2.1701	1.90788	1.42349	2.89696	2.42162	1.29424	2.47329	1.16348	1.31011	3.1868	3.44816	2.34136	6.18945	1.82414	1.57035
GSM1523815	GSE62254	1	2.09722	Male	64	III	Mixed or Others	antrum	C2	2.09266	1.32874	1.88345	3.14932	2.87739	2.35591	2.19516	4.48187	2.14877	2.2943	1.17486	1.94301	3.35035	2.03931	0.951816	1.55409	2.08226	3.19612	2.15869	4.11354	2.71776	1.28382	1.81409	1.97677	1.42917	1.69826	0.999775	1.91031	3.26821	2.6793	3.01597	7.03277	1.39975	3.33451
GSM1523816	GSE62254	0	6.00556	Male	66	II	Intestinal	cardia	C1	2.63293	1.27044	1.99993	3.6717	3.28867	1.8366	1.85623	1.45373	2.63939	2.2889	0.978329	2.32941	3.57136	3.06977	2.46344	1.64555	2.25183	3.35188	2.06253	1.98098	1.90579	1.10281	1.97154	1.97557	2.1221	1.21228	2.57504	2.43258	3.05691	3.12068	3.0139	6.56683	1.55855	2.10977
GSM1523817	GSE62254	1	0.519444	Male	73	IV	Diffuse	body	C2	2.24154	1.51619	1.38315	3.27557	3.19886	2.15294	2.12862	2.01741	1.98473	2.63196	4.5896	3.89323	2.47621	2.25336	0.882788	3.2491	2.83757	2.77257	1.91423	2.72423	1.88875	1.71153	2.86542	1.97264	1.56586	1.74849	1.2698	2.39686	4.21256	2.18454	3.80427	7.64059	3.1965	2.49602
GSM1523818	GSE62254	1	0.819444	Female	66	IV	Diffuse	body	C3	0.78844	1.58965	1.96814	3.17059	2.38765	2.67076	4.10479	3.52903	3.37959	2.31959	2.17584	2.0778	4.07603	2.6197	3.05371	1.77336	2.66521	3.79618	2.26353	2.21329	2.14088	1.77406	2.26868	1.94048	2.35152	1.4414	1.53623	2.43638	3.00949	3.37672	2.60701	6.3229	1.65467	2.1006
GSM1523819	GSE62254	1	0.841667	Female	77	IV	Intestinal	cardia	C1	2.37942	1.44051	1.93217	3.11256	3.19375	2.5902	2.07353	1.94259	2.64915	2.14101	1.75652	1.73933	2.63857	2.91818	3.51257	1.65346	2.47864	2.50843	2.04791	1.99021	2.10249	1.15837	2.525	1.77786	2.31798	1.81167	1.42186	1.61632	3.224	3.29692	2.86429	5.21919	1.48502	2.93012
GSM1523820	GSE62254	1	1.975	Male	64	III	Intestinal	cardia	C1	2.76282	1.20593	2.72161	3.23063	2.09896	2.08294	1.80829	1.48632	2.73821	2.99813	1.52691	3.90934	3.87716	2.4816	1.99056	1.74619	2.27073	3.52314	1.8207	1.80911	1.78116	0.963944	2.0738	1.55938	1.7374	1.6084	1.11508	1.74251	3.35107	2.54535	3.37569	5.92742	1.26401	1.86939
GSM1523821	GSE62254	0	5.925	Male	64	IV	Intestinal	body	C3	1.40761	1.36308	2.15658	3.51207	3.8744	2.4806	4.09943	4.10816	2.04252	1.84471	1.03704	3.13794	3.8079	3.00925	2.58981	1.55725	2.21047	2.08097	2.11908	2.22446	2.12319	1.88492	2.56903	1.82598	3.11773	1.59361	2.02173	2.43187	3.71958	3.75373	3.3439	5.48487	1.76247	2.08769
GSM1523822	GSE62254	0	5.91389	Male	66	I	Intestinal	antrum	C2	1.17835	2.07041	1.685	2.84917	2.34306	2.62387	2.46694	2.81515	2.37004	3.10248	0.405568	2.27038	4.03665	3.24974	1.48294	2.0909	2.19835	2.72505	2.77091	3.48648	2.18858	1.7708	2.12706	1.42585	1.4913	1.63838	0.659295	1.95473	2.43268	3.2944	2.90245	6.4192	1.32515	2.86193
GSM1523823	GSE62254	0	5.90833	Female	64	III	Intestinal	antrum	C3	1.402	1.59217	1.92076	3.41419	1.65243	2.34052	3.82528	3.86228	2.74838	2.8495	0.86739	2.15695	3.36996	2.47696	1.0774	2.12538	2.28983	2.62241	2.30349	2.6957	2.31872	1.65131	2.33412	1.35837	1.96677	1.53129	1.56176	2.5079	3.33018	3.84038	2.57505	6.13421	1.48588	2.30936
GSM1523824	GSE62254	0	5.88889	Male	64	II	Intestinal	body	C1	1.96469	1.80859	1.73674	2.79574	3.4671	2.26907	2.47864	1.89919	3.23894	2.3666	0.586206	1.88179	3.23067	2.5393	1.78894	1.70091	2.2772	2.63631	2.15136	2.36422	2.16758	1.04197	1.54356	1.49278	1.32213	1.57609	0.109477	2.26793	2.83219	2.49884	2.17818	6.44996	1.81655	2.45126
GSM1523825	GSE62254	1	0.333333	Male	69	III	Intestinal	antrum	C2	4.17827	1.32156	1.71637	3.5361	2.8315	3.0848	1.79338	1.19372	1.46114	2.95515	1.01767	1.79704	4.01319	3.39924	2.44156	1.55804	2.05421	3.30707	1.96489	3.96177	2.30123	1.85407	2.49332	1.74082	1.67944	1.64862	0.932298	1.23947	4.33622	3.39051	3.38041	6.20347	1.65948	2.1099
GSM1523826	GSE62254	1	0.225	Male	74	III	Intestinal	antrum	C2	3.18421	1.81859	1.7476	3.22607	3.48369	2.23753	2.10506	1.3628	2.4358	2.41601	1.36313	2.13045	3.20413	2.71178	0.873273	1.51045	2.20113	2.78893	2.70657	3.319	2.56344	1.33586	1.65797	2.23667	1.86034	1.7336	1.36983	1.922	3.03439	2.99487	2.66834	5.98828	1.57527	5.18925
GSM1523827	GSE62254	0	5.83611	Female	36	III	Diffuse	body	C2	1.53631	1.47562	1.53244	2.94935	3.12745	2.9319	1.99081	1.40432	1.8824	2.90414	0.358476	3.10561	3.26519	2.6237	1.68912	1.66391	2.31415	2.46732	2.75449	3.56602	2.59595	1.58164	2.43293	1.70917	1.55858	1.94161	1.45169	1.80755	3.0409	2.5308	2.71176	5.60938	1.69773	3.07212
GSM1523828	GSE62254	1	0.488889	Male	72	IV	Intestinal	antrum	C2	2.93	1.29744	1.65372	3.54146	3.34389	2.49954	2.11091	2.01218	1.63528	2.69318	0.562083	2.7583	2.43064	3.28497	1.14266	1.91254	2.02944	3.30647	2.96374	3.98228	2.5456	1.54695	1.15177	1.96846	1.75918	2.76617	0.91724	2.19675	2.77474	3.24588	3.27102	5.61016	2.79161	3.87155
GSM1523829	GSE62254	0	5.81944	Male	68	II	Intestinal	antrum	C1	2.26538	1.317	1.58183	3.49084	3.31645	2.50384	1.84917	1.7723	1.58956	2.12222	0.521604	2.40538	2.81682	2.86147	1.78021	1.56247	2.00118	3.53223	2.15333	2.6633	2.37285	1.04429	2.13715	1.98943	2.10194	0.941858	1.17536	1.47753	2.93117	2.94466	2.43581	5.8069	1.38864	2.46836
GSM1523830	GSE62254	1	4.45278	Male	59	II	Intestinal	antrum	C1	1.51085	1.60572	2.26004	3.24303	1.99595	2.33176	2.82909	2.37791	1.57777	1.99274	1.44655	1.9717	2.82196	2.77234	1.38538	1.58373	2.42501	3.04503	2.32651	1.93533	1.87347	1.40725	2.55179	1.94552	2.53298	1.57095	2.06804	2.14526	3.01741	3.11679	2.64549	6.28117	1.59138	2.14688
GSM1523831	GSE62254	1	2.575	Male	68	IV	Diffuse	antrum	C1	1.92022	2.06573	1.76738	3.05791	1.60275	1.65317	1.87935	1.62462	1.6417	2.01764	0.418296	1.98188	2.85879	2.47282	1.23708	1.30158	2.11502	3.03361	2.07728	2.05835	2.18365	0.739493	2.16862	1.75006	0.87596	2.84513	0.82521	1.84152	2.69558	2.90924	1.99466	6.03409	5.67252	3.64146
GSM1523832	GSE62254	1	1.47222	Male	62	III	Intestinal	body	C2	1.14657	1.82462	1.62826	3.02298	3.03372	2.58591	1.89772	2.01685	2.19107	2.64073	1.19065	2.31533	3.08438	2.37498	1.97651	1.76021	2.26531	3.4598	2.84648	3.40195	2.51636	1.48766	2.17428	1.60227	1.50934	2.36756	0.953583	1.38596	2.96767	4.69193	3.05842	5.51873	1.4221	2.56589
GSM1523833	GSE62254	1	0.738889	Male	65	IV	Diffuse	antrum	C1	1.11772	1.79316	1.9263	3.56278	2.85653	1.9557	1.80138	1.68874	1.71271	2.87203	0.655412	3.14571	3.16683	3.20946	1.10931	2.33748	2.52541	2.75773	2.09933	2.184	1.93155	1.47268	2.27943	1.80433	2.03072	1.7328	1.2202	1.98606	2.67102	3.58771	2.7936	6.33163	1.35671	2.45429
GSM1523834	GSE62254	1	3.71389	Female	66	III	Diffuse	body	C2	1.449	2.47498	1.53323	3.00722	2.37562	2.6369	1.96035	1.39503	2.21626	2.88187	1.19308	2.1644	3.01554	2.74836	1.34998	1.8127	2.22032	2.54485	2.89619	3.90222	2.81869	2.15601	2.16809	1.61678	1.57826	2.18691	1.25344	2.11052	3.463	3.61012	2.65097	6.14041	1.48376	3.26174
GSM1523835	GSE62254	0	5.775	Male	54	II	Intestinal	body	C4	2.82655	2.93283	1.26705	3.03608	3.52866	2.49548	1.6334	1.0062	2.05841	2.71355	2.51014	1.61702	3.12497	2.82907	0.71467	1.84887	2.18835	3.19896	3.02652	4.8066	2.54481	1.19259	2.37443	1.83845	0.952473	2.70581	1.33023	1.21144	3.25839	1.88051	3.14242	6.82445	1.40463	4.8153
GSM1523836	GSE62254	0	5.76944	Male	56	III	Intestinal	body	C1	1.78912	1.19121	1.73375	3.30851	2.25378	2.99479	1.9886	0.86504	2.36528	2.50372	0.874645	2.7806	3.13477	2.54223	1.66784	1.54749	2.42134	2.11249	2.48555	3.47018	2.18092	1.61162	3.19432	2.03354	1.7697	2.20926	1.89761	3.33706	2.98433	2.47179	1.97025	6.63215	1.58887	2.4901
GSM1523837	GSE62254	1	2.23611	Male	70	I	Intestinal	body	C1	1.56718	1.23982	1.73023	3.93665	3.69164	2.4235	2.4448	1.71574	3.1586	2.4733	1.26557	1.7878	2.79619	2.44144	1.29204	1.40126	2.17824	3.84845	2.26568	2.49084	2.00099	1.35602	1.81448	1.5705	2.24582	1.35604	0.989077	1.81543	3.52878	3.79541	2.25434	5.90186	1.26243	2.3116
GSM1523838	GSE62254	1	0.861111	Male	65	III	Intestinal	antrum	C1	1.33744	1.56883	1.91573	3.224	1.9825	2.18504	1.86917	1.36493	1.79667	3.15386	1.43189	2.09667	3.16747	2.704	1.77391	1.62072	2.28956	3.11212	2.44884	2.68438	2.25611	1.68591	2.24585	2.05857	1.86287	1.8441	2.18591	1.87941	3.03577	3.35507	3.4145	6.00955	1.45821	2.28296
GSM1523839	GSE62254	0	5.76111	Male	57	III	Diffuse	body	C2	1.70692	1.18685	1.79725	3.11588	2.95569	2.28536	1.93637	2.29545	1.6797	2.85801	0.782758	2.17682	3.84879	3.37213	1.8284	2.09172	1.96268	2.79924	2.85706	3.4956	2.48383	1.57943	1.43939	1.5648	1.67307	2.31323	1.53474	2.10773	2.68858	2.66559	3.07003	5.22392	1.51411	3.15364
GSM1523840	GSE62254	1	1.90278	Male	78	II	Diffuse	cardia	C1	1.78079	1.63948	2.11785	3.45913	2.89943	1.73177	1.87553	1.92944	1.68668	2.43868	1.26686	2.60408	4.46757	2.87749	1.98834	1.80775	2.11768	2.84986	2.2581	2.57785	2.5359	0.722977	2.03263	1.81156	1.49581	2.19167	2.01043	2.02792	4.1688	4.13518	4.00732	7.2686	2.06161	2.29733
GSM1523841	GSE62254	1	3.50556	Male	65	II	Mixed or Others	body	C1	1.23414	2.51193	1.51143	3.48539	2.40383	2.1077	1.88709	1.22385	1.31087	1.68483	0.324448	3.26073	2.29509	2.32412	1.34937	1.80709	2.18117	2.1046	2.38747	2.70976	2.14475	1.41503	1.88878	1.88557	1.69389	1.76874	1.83148	3.01796	3.43784	3.33447	2.53523	6.10647	1.66512	2.45419
GSM1523842	GSE62254	1	4.06111	Male	70	II	Diffuse	antrum	C2	2.10074	2.55936	1.5244	3.5511	2.94028	2.2369	2.22662	1.87938	2.02532	2.02785	0.829338	2.54432	3.82418	3.09327	1.26185	3.50791	1.78347	2.60078	2.47614	2.91272	2.24305	1.43726	2.34167	1.88726	1.61816	2.41924	1.72059	2.41785	3.6001	2.6974	3.01291	5.48331	1.39964	2.57408
GSM1523843	GSE62254	1	2.15556	Female	65	IV	Diffuse	antrum	C2	1.68081	1.80805	1.8592	3.45604	2.22853	2.28303	2.12034	2.32769	1.96389	2.27441	0.982747	1.47395	2.99342	3.61996	2.60088	1.77754	2.22157	3.41525	2.83826	3.39532	2.44836	1.99855	1.8291	2.01946	2.30595	2.03926	1.83871	2.10659	3.08077	2.38492	2.2899	6.02859	1.61984	3.13092
GSM1523844	GSE62254	0	5.74167	Male	54	III	Intestinal	antrum	C2	2.79849	2.69556	1.86779	3.20027	3.12072	3.66877	2.36083	1.22633	1.263	2.88863	2.56477	1.58648	2.69055	2.56922	1.07103	1.85758	1.90419	2.78376	3.19819	4.0125	3.18279	2.0418	1.6523	1.34823	1.8588	2.22883	1.04333	1.59159	2.98376	2.25104	3.14553	6.68613	2.34631	3.22229
GSM1523845	GSE62254	1	0.805556	Female	77	IV	Diffuse	antrum	C1	3.03177	1.42543	1.64521	3.22224	2.46924	2.57587	2.00497	1.2204	1.78197	2.55516	1.3161	1.35848	3.65298	2.43743	1.56836	1.77443	2.17089	3.52585	2.46073	3.10365	2.06001	1.25631	2.15415	1.88587	1.77341	1.59996	0.669477	1.77616	2.90847	2.00057	2.54288	6.03855	1.67245	2.73466
GSM1523846	GSE62254	0	5.69722	Male	63	III	Diffuse	cardia	C2	1.58783	1.6423	1.64315	3.13808	2.25936	2.62868	1.98856	1.26478	2.31759	2.43891	0.523704	1.57623	2.67116	2.55375	1.68667	1.46706	2.38974	2.20543	2.54762	3.75073	2.33802	1.49746	2.06897	1.77264	1.83481	2.33458	2.01718	3.0086	2.90491	2.469	2.5577	5.39642	1.65277	2.88948
GSM1523847	GSE62254	0	5.67778	Female	31	II	Intestinal	antrum	C1	1.13151	1.41051	1.64772	2.99527	2.03694	2.07697	3.05445	2.19016	2.48494	2.74548	0.920886	3.18461	3.74144	2.78934	1.77948	1.42857	2.59495	2.46162	1.8266	1.85355	2.08386	1.41996	2.6844	1.85906	2.00423	1.17617	1.59201	2.32391	2.54346	2.48234	2.25438	5.44813	1.34751	2.05774
GSM1523848	GSE62254	0	5.67778	Male	68	III	Diffuse	body	C2	1.74647	1.88758	1.54647	3.378	2.35564	2.63734	1.83846	1.14033	2.06727	3.2482	1.04124	1.0503	3.03146	2.18791	2.12259	1.82691	2.4808	2.73203	2.91231	3.72523	2.33024	1.1271	2.29909	1.75458	1.82863	2.21467	1.3476	2.29317	2.97567	2.49338	2.54194	6.05261	1.26304	2.61016
GSM1523849	GSE62254	1	2.33611	Male	65	III	Intestinal	antrum	C4	2.00711	1.69095	1.53923	3.32808	3.68802	2.62741	1.75325	1.42293	1.7374	2.7158	2.05441	1.78782	3.1267	2.52178	0.91915	2.07583	1.7522	3.17015	3.51908	5.0995	3.0467	1.85711	1.88036	2.43206	1.29336	2.37553	1.30414	1.4668	2.87213	2.29944	2.91724	6.18199	4.97208	3.5609
GSM1523850	GSE62254	1	3.03333	Male	38	IV	Diffuse	body	C4	0.952829	1.63919	1.79578	3.13043	4.33759	3.42905	1.8365	1.15064	2.21742	2.52516	0.998012	1.82291	2.91951	3.37496	2.09237	1.93945	2.18864	3.40264	3.43208	4.8112	3.3162	2.21325	2.11696	3.19161	1.61753	2.44245	1.09885	1.57087	3.20805	2.28095	2.68428	5.46101	2.13503	3.80291
GSM1523851	GSE62254	0	5.60278	Female	77	I	Intestinal	antrum	C3	1.48608	1.23874	1.94518	3.44756	1.79533	1.89733	2.42146	3.36553	2.07376	2.5525	1.71576	3.01093	3.84803	3.48897	3.10823	2.08708	2.53057	3.03098	2.21443	2.47048	2.16015	1.29722	2.41881	1.85987	2.479	1.65124	1.96492	2.42418	3.23536	3.93692	3.64604	5.23577	1.55084	2.18083
GSM1523852	GSE62254	1	2.58333	Male	55	III	Intestinal	antrum	C1	1.51108	1.40318	1.60021	3.14437	2.12973	2.48459	2.42856	2.03309	2.45571	2.12936	1.54051	2.6245	3.02676	3.24086	2.4525	1.43283	2.449	2.35655	2.53133	2.51054	2.35765	1.20895	2.11405	2.29915	1.84192	1.67481	1.28934	2.25875	2.99828	2.43236	2.96058	5.48444	1.63354	2.98802
GSM1523853	GSE62254	0	5.56111	Male	68	I	Intestinal	antrum	C1	2.64084	1.61523	1.66372	3.4176	3.93066	2.57331	3.09351	2.47682	2.14383	2.43736	0.811851	2.21019	3.23104	2.92507	2.03869	1.64665	2.12254	3.82662	2.96215	2.39784	1.99596	0.983117	2.07236	1.89243	1.81821	1.61479	0.996875	1.95737	3.44388	3.53757	2.57864	6.40033	1.56721	2.32928
GSM1523854	GSE62254	0	5.56111	Male	69	II	Diffuse	antrum	C1	1.28617	1.67332	2.04484	2.8511	3.19115	1.92476	2.6767	1.76075	1.675	2.28884	0.955377	1.46319	3.9439	3.17379	2.11901	1.72451	2.20179	2.77057	2.62337	2.89468	2.24278	1.10119	1.88839	1.78185	1.92947	1.97546	1.25583	1.86603	2.81691	2.44493	3.4703	5.7706	1.58376	2.78192
GSM1523855	GSE62254	1	1.82778	Male	77	III	Intestinal	body	C1	3.86446	1.43893	1.7397	4.12322	2.01305	2.04511	2.75329	2.04803	2.646	2.81083	0.51455	2.90299	3.59201	2.88751	2.99555	2.63478	2.68743	3.80673	1.98709	2.13802	1.84977	1.30682	2.3065	2.68972	1.9514	1.48241	1.27217	2.2348	2.83226	2.72708	4.04824	6.40198	1.58185	1.9694
GSM1523856	GSE62254	0	5.51667	Female	51	II	Diffuse	antrum	C1	1.50362	2.13699	2.32915	3.63678	2.50071	2.20475	1.89527	1.56412	2.15458	2.5779	2.59108	2.01839	3.79117	2.95031	2.19202	1.90098	2.81432	3.0882	2.53591	3.03518	2.39065	0.801434	1.9049	1.77504	2.8555	1.43287	2.46764	2.48594	3.44323	2.80203	3.28596	6.00682	1.84337	2.69673
GSM1523857	GSE62254	1	1.20278	Female	75	III	Intestinal	antrum	C4	2.06655	1.88255	1.75021	2.90468	4.12206	2.92922	2.04913	1.09059	1.8042	2.82758	1.05877	1.50494	3.45452	2.59133	0.557453	2.15858	1.96474	3.11686	3.33844	5.16871	3.12475	2.786	2.14019	3.84081	1.33489	2.15705	1.1793	2.12706	3.94786	2.50735	2.9385	5.38683	3.32692	3.61894
GSM1523858	GSE62254	1	1.425	Female	42	I	Diffuse	entire	C4	3.39605	3.08022	1.56451	2.81169	4.89457	4.72785	1.94145	0.619443	1.94316	3.01659	0.97909	1.69332	2.16113	2.41245	0.566688	2.89943	2.72895	4.56234	4.66117	6.25173	4.59782	4.29302	2.1428	5.64267	1.82491	3.91789	1.42709	1.42563	4.44018	1.75944	3.53956	5.45879	3.29085	4.94514
GSM1523859	GSE62254	0	4.42778	Male	67	II	Intestinal	body	C1	2.06956	1.62946	1.37503	3.84351	2.73549	2.84085	2.15624	1.48621	2.3473	2.24224	0.589274	2.60871	3.48852	3.4331	2.72828	1.60775	2.20507	3.20587	2.38885	2.47977	2.05647	1.38899	2.26058	1.64697	1.03073	1.68634	2.04518	1.63274	3.26039	2.42913	2.7614	5.25781	1.50949	2.35554
GSM1523860	GSE62254	1	3.51667	Male	66	I	Mixed or Others	antrum	C3	1.93124	1.44725	1.77119	3.47978	2.42577	1.79275	3.16777	3.12703	2.18827	2.60229	0.848991	1.34581	3.67542	2.70782	1.04803	1.7384	2.31278	3.20783	2.16998	2.64046	1.97995	0.796883	1.91486	1.82711	2.44854	1.64746	1.55318	2.11994	3.05062	3.65676	3.55358	5.61264	1.49083	2.60731
GSM1523861	GSE62254	0	5.4	Male	64	I	Intestinal	body	C1	1.92349	1.80503	1.62925	2.88547	2.41249	2.24916	2.85292	2.08484	1.91709	1.8701	0.861722	3.05023	3.49571	3.19145	1.53806	1.6461	2.27654	2.90858	2.19004	2.59102	2.20366	0.913834	2.2562	2.14477	1.82751	1.41139	1.37783	1.80437	2.74292	2.4905	2.13239	5.72983	1.59535	1.99599
GSM1523862	GSE62254	1	1.75	Male	41	IV	Diffuse	body	C4	1.97602	1.66072	1.558	2.63206	4.12602	2.76566	2.46939	1.21061	1.51249	2.88313	0.986342	1.2457	2.69263	2.29072	0.871027	2.15144	2.07836	4.43267	4.06792	6.22197	3.6726	2.86551	1.85805	5.5211	1.70135	3.08897	0.895385	1.98367	3.74242	2.28301	3.63479	5.75662	2.56685	4.88237
GSM1523863	GSE62254	0	5.38056	Female	64	I	Mixed or Others	antrum	C3	0.931215	1.53628	1.85256	3.24038	3.10249	1.67731	2.69414	3.21973	1.99043	2.81545	0.277307	2.32295	3.29022	2.67384	1.70325	1.55099	2.39384	3.48156	2.02476	2.41564	1.9209	1.13058	2.08514	1.68019	2.06162	1.23536	1.99363	2.0253	2.88368	3.18595	2.87531	6.05589	1.47688	2.59085
GSM1523864	GSE62254	0	5.33056	Male	52	I	Intestinal	body	C1	1.12203	1.04439	2.08482	3.32863	2.08202	1.92216	1.96865	1.37085	2.28124	3.16887	0.91156	2.15885	3.48367	3.31687	2.37563	1.50354	2.11918	3.94109	2.19525	2.12735	1.93849	0.806248	2.38398	2.01544	2.04487	1.40087	1.53362	2.26195	2.94682	3.11791	3.29632	6.59068	1.35947	2.03343
GSM1523865	GSE62254	0	5.30833	Male	70	II	Intestinal	body	C1	1.16453	1.42199	1.78855	3.66059	1.78432	2.36892	1.84501	1.62564	1.75102	1.93917	1.42437	3.70015	3.73693	2.28052	1.60079	1.20966	2.25096	4.40739	2.4039	2.49974	2.24141	1.12471	2.08241	1.90818	2.02246	1.29544	0.868425	2.68298	3.14887	2.77922	1.96948	6.9081	1.48178	3.04931
GSM1523866	GSE62254	1	0.363889	Female	86	IV	Intestinal	antrum	C2	1.6955	1.71219	1.5418	3.15042	3.06681	2.68355	2.25827	1.96741	1.99344	3.2151	0.910264	1.66484	3.02849	2.5031	2.73957	1.91914	1.7191	2.90723	2.90399	3.9455	2.36428	1.67776	1.74193	1.73327	1.42363	2.58213	1.64934	1.34877	2.946	2.12199	3.68036	5.76963	1.68	4.07032
GSM1523867	GSE62254	1	2.77222	Male	54	III	Intestinal	antrum	C1	0.950666	1.03155	1.7618	3.72189	2.99632	2.31917	2.78107	1.92359	1.55456	2.24599	0.830416	3.0827	3.98349	3.40124	1.71954	1.4348	2.10101	3.76275	2.17213	2.57702	2.05629	1.51754	2.26586	1.96689	1.69582	1.60697	1.53069	1.97262	3.11141	3.12567	2.67107	6.04331	1.5717	2.33272
GSM1523868	GSE62254	0	5.27222	Male	62	III	Mixed or Others	antrum	C1	0.879667	2.0954	1.83025	3.18848	2.17813	1.32858	1.85112	1.1494	1.09807	2.88067	0.953127	2.84633	3.64789	3.43329	0.514052	1.27813	1.85039	2.55745	2.22003	2.5968	2.31589	1.53146	1.79005	1.33075	1.94121	1.99705	1.33201	2.28331	2.69053	2.32161	3.05319	6.21603	1.33005	2.50643
GSM1523869	GSE62254	0	5.21111	Female	67	II	Diffuse	body	C1	1.2602	1.24467	1.50491	2.69119	2.74606	2.33021	2.6018	2.23635	2.0611	2.06621	0.32895	2.09049	2.29238	4.00177	1.87477	1.35882	2.20501	3.143	2.15575	2.18116	2.03995	1.23843	2.16601	1.92584	1.42503	1.9202	1.50965	2.24555	2.90515	1.89762	2.23042	6.35109	1.44822	2.33819
GSM1523870	GSE62254	0	5.20556	Male	75	II	Intestinal	antrum	C1	1.48265	1.08276	2.14729	3.3837	3.63784	1.70532	2.39797	2.12478	1.79584	2.4084	0.904826	2.1899	3.61375	3.38976	1.48135	1.49636	2.20073	2.85513	1.63225	2.09655	2.16575	1.2715	2.4433	2.01025	2.29561	1.62461	0.8745	2.15398	3.69046	3.40292	3.05974	6.51958	1.49782	1.92261
GSM1523871	GSE62254	0	5.19722	Female	70	II	Intestinal	antrum	C1	1.29652	1.41692	2.19366	3.33301	3.46639	2.2275	3.2803	1.7705	2.32291	2.7181	1.07323	3.39765	4.00498	3.20698	2.03025	1.68239	2.39451	3.36227	2.18379	2.4364	2.08963	1.60849	2.81752	1.90483	1.98429	1.65201	1.63838	2.21583	3.21486	3.04197	2.00405	6.00726	1.44953	2.30456
GSM1523872	GSE62254	1	1.25278	Female	61	IV	Diffuse	body	C2	1.48924	1.81288	1.50675	3.16362	2.8011	2.60042	1.80883	1.40138	2.51969	2.99274	0.776679	2.37794	3.42808	3.65546	1.67669	1.64331	1.76829	3.40008	2.81349	3.61645	2.51487	1.53528	2.12962	1.16383	1.55836	2.1236	0.662819	1.76704	2.65131	1.77863	2.53028	5.81703	1.46809	2.93298
GSM1523873	GSE62254	1	2.00278	Male	57	IV	Diffuse	cardia	C1	1.47395	1.11014	1.55931	3.17912	1.67953	2.25543	2.08649	1.59411	1.77498	2.32743	1.46028	2.03356	3.05466	2.71945	2.05151	1.40992	2.1216	3.08504	2.0875	2.22856	1.94321	1.23386	2.08738	1.81669	2.58167	1.61293	2.26974	2.4949	2.93029	2.61749	2.30829	5.49067	1.55796	2.57553
GSM1523874	GSE62254	0	5.175	Female	72	I	Intestinal	antrum	C2	2.21691	1.22469	1.58876	2.62108	3.14141	2.04585	2.74517	1.74935	1.50432	2.24064	1.69788	2.10512	2.58163	2.69224	1.38864	1.83751	2.12609	2.53687	2.51505	3.50534	2.14368	1.47479	1.77576	1.72821	1.475	2.05957	1.58626	2.15022	2.39533	2.32266	2.85038	6.12332	1.6968	2.63717
GSM1523875	GSE62254	1	0.705556	Male	79	II	Intestinal	body	C1	1.80094	3.05368	2.69437	3.57987	5.40559	1.64039	1.62067	1.52537	1.38597	2.30417	3.27543	2.54791	4.43102	2.01526	1.9906	2.0796	2.013	3.01969	1.76608	2.04843	2.11314	0.699766	2.26115	2.19221	1.36482	1.5864	1.30008	2.32113	3.37252	2.79275	3.43641	6.53496	1.4885	1.92036
GSM1523876	GSE62254	0	5.15833	Male	76	I	Intestinal	antrum	C3	1.53485	1.59854	1.7064	3.15299	2.65217	1.64096	2.68628	3.50293	2.68798	2.64189	1.52652	3.67773	4.0407	3.32023	1.86676	1.93106	2.32719	2.89726	2.13115	2.09348	2.33012	1.50285	2.63748	2.13073	2.99162	1.66738	1.34451	2.29314	2.91108	3.0366	2.77571	6.10434	1.46649	2.78593
GSM1523877	GSE62254	1	1.09167	Male	65	III	Intestinal	body	C1	2.22368	1.17453	2.86396	3.83788	4.30553	1.8568	1.8328	1.25049	1.78473	2.29858	1.12668	2.84822	3.02964	2.24875	0.710487	1.71939	1.90219	3.05646	1.81514	1.70426	1.94025	1.28536	2.00026	1.95409	1.50573	1.41793	0.604085	1.58517	3.16503	4.09889	2.18457	5.88594	1.22122	4.51659
GSM1523878	GSE62254	0	5.15556	Male	56	II	Intestinal	cardia	C1	1.68859	1.43705	1.47886	3.27439	1.97319	1.99909	1.7214	1.32063	1.84916	2.40511	0.299823	2.17924	3.39895	4.00231	1.00734	1.45289	1.96508	2.79926	2.44775	2.65588	2.1558	1.54753	2.50384	1.7703	2.00798	1.61793	1.95855	3.00448	2.70646	3.54119	2.88696	5.31615	1.74587	2.68103
GSM1523879	GSE62254	0	5.09722	Male	63	IV	Intestinal	body	C1	2.11802	1.19566	1.66858	3.39332	3.14763	1.67339	2.39818	2.12421	3.81298	2.9041	0.563783	2.86423	2.96549	2.48019	0.503298	1.89474	2.15853	3.30819	2.10445	2.4269	2.14753	0.906678	1.34268	1.38391	1.17098	1.49566	1.36728	2.11054	3.38895	2.8936	2.05303	6.18559	1.48085	2.51729
GSM1523880	GSE62254	0	5.08056	Female	54	I	Diffuse	body	C3	1.42397	1.57414	1.75617	3.58567	2.7619	1.80567	3.63945	2.93738	2.05571	2.45241	0.52058	3.28257	3.72195	2.92896	1.23081	1.36412	2.11068	2.2906	2.1294	2.02358	1.91222	1.75144	1.60929	1.73447	1.93574	1.73021	1.5706	3.07734	3.21867	3.37296	3.01156	5.30178	1.34653	2.40476
GSM1523881	GSE62254	1	1.24167	Male	74	III	Intestinal	cardia	C1	1.61516	2.49346	1.80497	3.06837	3.94013	1.85988	1.7195	1.13862	2.52241	2.73525	0.86796	2.12414	3.94036	2.67175	1.43807	1.59598	2.16737	4.07862	2.10434	2.72885	2.13757	2.61004	1.75827	1.82925	2.04518	1.35454	1.43212	1.97551	3.03438	2.44574	3.76531	6.39307	1.51498	2.33188
GSM1523882	GSE62254	0	5.05833	Male	36	III	Diffuse	body	C1	1.62658	1.51914	1.65743	3.70647	2.31184	1.51191	2.34249	1.61554	2.28746	1.79569	1.75125	2.67603	3.75251	2.41989	2.31755	1.28581	2.7044	3.70893	1.8232	1.88696	1.74107	0.87701	2.688	2.11519	2.61971	1.32295	1.49895	3.27322	2.70757	2.96447	2.74671	4.44953	1.57607	1.88127
GSM1523883	GSE62254	1	3.29444	Male	77	II	Diffuse	antrum	C1	1.67205	1.4253	1.71567	3.42498	2.81265	1.39885	2.0872	1.55288	1.99712	1.71095	0.595349	2.78822	3.35897	2.52999	1.99872	1.33861	2.37862	1.85816	2.06593	1.9288	1.83654	1.30722	2.31472	2.06346	1.75466	1.38848	1.5392	4.03969	3.22655	3.60667	2.02669	6.37717	1.51041	1.96407
GSM1523884	GSE62254	0	5.03611	Male	50	III	Diffuse	body	C2	1.38517	1.35125	1.59241	3.34959	2.72607	2.18249	2.77304	2.22525	2.64467	2.39246	1.26658	2.15991	2.88342	2.95011	1.00736	1.73865	2.26052	2.83529	3.06128	4.10432	2.62595	1.31706	1.91473	1.90088	1.7025	2.00071	1.32048	2.11244	2.77301	2.65564	2.44995	6.0178	2.10669	3.34364
GSM1523885	GSE62254	0	5.01944	Female	53	I	Diffuse	antrum	C1	0.878167	1.41914	2.92834	3.61201	1.68709	1.65475	2.73137	2.41788	2.25505	2.88276	1.02162	2.01752	3.45245	3.76661	2.41799	2.34328	2.10671	3.13495	2.16323	2.2268	1.84806	1.29672	1.82222	1.68482	1.72566	1.52664	1.69937	2.65004	3.08371	3.62567	3.01455	5.80243	1.47106	2.1726
GSM1523886	GSE62254	1	0.466667	Male	49	IV	Diffuse	body	C4	1.50778	1.76822	1.64833	2.76448	3.07441	2.28462	1.85873	1.1166	2.44148	3.38116	0.944758	2.28727	3.50981	3.19842	1.79036	2.19101	1.92111	2.71616	3.69592	5.46168	2.9583	1.65255	1.55543	2.40224	1.94529	3.32488	1.00158	1.97309	3.02207	2.16886	3.08704	5.68735	1.51537	3.99464
GSM1523887	GSE62254	0	5.01667	Male	46	I	Diffuse	antrum	C1	1.73021	1.93962	1.9606	3.25485	2.10019	2.38687	1.89664	1.45507	2.97678	2.21077	0.960829	2.20318	2.70819	2.88285	4.14688	1.87302	2.6921	3.22895	2.22588	1.94948	2.18519	1.47011	2.32046	2.22978	3.15406	1.32848	1.96716	2.09747	2.41704	2.19927	2.10143	5.53577	1.6463	1.93141
GSM1523888	GSE62254	0	4.99167	Male	52	I	Intestinal	antrum	C1	1.14129	1.2755	1.771	3.11556	1.68995	2.20266	1.99717	2.08266	2.29352	2.44509	0.963351	2.18977	3.05512	3.08742	1.49444	1.75851	2.2333	3.12507	2.31335	2.60977	1.88345	1.27786	1.77287	1.81006	2.13176	1.79633	1.93498	2.52353	3.02654	3.11285	2.58025	5.99751	1.66015	1.99583
GSM1523889	GSE62254	0	4.97222	Male	74	I	Intestinal	cardia	C1	1.01712	2.77079	1.71498	3.54568	4.66029	1.58983	1.99773	1.26101	2.33708	2.40676	1.33401	2.4542	3.35401	3.01656	1.57211	1.81963	2.15816	3.08922	2.05193	1.85546	2.34084	2.97694	1.90615	1.88518	2.32271	1.9361	1.86596	2.08515	3.95038	3.38631	4.11274	4.92232	1.2055	2.37581
GSM1523890	GSE62254	0	4.96389	Female	33	III	Diffuse	cardia	C2	1.43774	1.44198	2.31552	3.30238	3.28649	2.72505	3.01965	2.33429	1.91522	2.26667	0.883808	2.12185	3.16757	4.48765	2.12158	1.89707	1.9707	3.93999	2.60128	3.29652	2.37309	1.12907	2.0676	2.17294	2.34211	1.75842	1.75988	1.70349	2.92714	3.02525	2.85366	5.26146	2.19986	2.83107
GSM1523891	GSE62254	0	4.96389	Female	53	I	Intestinal	antrum	C2	1.80287	1.518	1.80182	3.03451	3.32452	2.35215	2.1809	2.12276	2.32693	2.31378	1.51805	3.25174	3.03385	2.78256	1.5449	1.68285	2.38687	2.78892	2.87378	3.36225	2.53631	1.20311	2.53357	1.70226	1.91663	2.15148	2.95012	2.20808	3.04308	2.38328	2.75745	6.18794	1.53662	2.82937
GSM1523892	GSE62254	0	4.95556	Male	59	I	Intestinal	antrum	C1	1.07416	1.56288	1.55404	3.10199	3.83427	2.78394	2.39871	1.28378	2.04482	2.25178	0.871806	2.53424	2.41663	3.73847	3.2444	1.7905	3.10327	2.98451	2.39559	2.77784	2.28206	1.62756	3.40156	2.25952	2.83986	1.49461	2.05691	1.66438	2.82483	1.84271	2.50498	5.79372	1.93491	2.37482
GSM1523893	GSE62254	1	1.675	Male	74	I	Intestinal	body	C1	2.62502	1.56878	2.00951	3.60555	1.73932	2.53815	2.47261	1.72313	1.77344	2.37231	1.15419	2.87424	3.42942	2.44152	1.57857	1.41036	2.41638	3.38036	2.14305	2.49649	2.0951	0.97091	2.56424	2.26209	2.12248	1.29558	2.0487	1.89462	2.79778	2.707	2.35664	6.29802	1.51643	2.02232
GSM1523894	GSE62254	1	2.98056	Male	56	I	Intestinal	body	C3	1.35768	1.22615	1.73093	3.40255	3.76463	1.72254	3.81864	4.38335	3.47115	1.76074	0.746772	2.80425	3.61301	4.51012	1.8278	1.96983	2.49037	2.95592	1.95361	1.75626	1.99524	1.46858	2.26687	2.09997	2.24555	1.41663	2.26407	2.98239	2.90821	2.80418	3.12172	5.13646	1.48366	2.60528
GSM1523895	GSE62254	0	4.91944	Male	66	I	Intestinal	antrum	C1	2.35886	1.81197	3.32054	3.6255	1.95502	1.58258	2.19952	2.12231	1.66898	2.85596	0.957391	2.81678	4.00556	2.27998	1.62764	1.25236	2.20356	2.97104	1.67159	1.75834	1.78658	0.904382	2.26152	2.03656	1.38927	1.33806	2.55886	2.09537	3.05584	3.72943	2.68005	6.21505	1.51717	2.14441
GSM1523896	GSE62254	1	2.33611	Male	51	II	Intestinal	body	C1	1.14796	1.18176	1.95286	3.51709	2.04426	2.25938	2.76623	1.17233	1.90634	2.70265	0.902078	1.99413	3.56486	2.53386	1.07217	1.61506	2.10406	2.17725	2.44594	3.00255	2.34032	1.19956	2.69884	1.73913	2.07212	1.55617	1.53695	2.83258	2.52805	3.50931	2.04054	5.41148	1.36495	2.63684
GSM1523897	GSE62254	0	4.90556	Female	78	I	Intestinal	antrum	C3	3.27835	2.14402	2.3225	4.03838	2.30652	1.43227	2.62651	3.36114	1.97885	3.09793	0.86557	3.44398	3.77496	2.87121	2.22749	2.60183	2.54472	2.3889	1.86051	1.97478	1.97942	1.32203	2.98625	2.55037	2.18151	1.26789	1.77658	2.38545	3.85472	2.85644	2.48488	5.05429	1.65906	1.95341
GSM1523898	GSE62254	0	4.90278	Male	60	I	Intestinal	antrum	C1	3.70394	1.23583	1.59385	3.36581	3.39851	2.22009	2.68715	1.85196	2.91998	1.53837	0.844402	2.85981	2.40669	2.89683	2.52348	1.41337	2.86704	3.42471	1.96634	2.34664	2.02996	1.22732	2.95494	2.23142	2.02914	1.62988	2.31913	1.7519	2.80904	2.68274	2.13435	6.56506	1.40899	2.02535
GSM1523899	GSE62254	0	4.83889	Female	60	II	Intestinal	cardia	C1	2.42184	1.07879	2.71754	2.8057	1.84992	2.13884	2.17046	1.42524	2.43362	2.24575	1.17682	3.30801	3.69722	3.61307	2.92461	1.91213	2.88212	2.48812	1.91375	2.00353	1.76119	1.3719	2.30305	2.19661	2.35197	2.72584	2.05756	2.53143	3.59776	3.44661	3.05781	5.20209	1.52818	2.03186
GSM1523901	GSE62254	0	4.78889	Female	65	I	Intestinal	antrum	C1	1.92767	1.78714	2.13998	3.55792	2.35997	1.74373	2.45689	2.08315	1.85283	2.70155	1.37197	2.50834	4.02788	3.12053	2.62859	1.50683	2.80775	3.4185	2.07281	2.57534	1.88676	1.36041	3.16217	1.94215	2.74467	1.71508	1.50181	3.13806	2.95126	4.2151	2.65277	5.36742	1.83709	2.18034
GSM1523903	GSE62254	1	3.31667	Male	60	III	Intestinal	body	C2	1.50552	2.56533	1.96629	4.10234	2.4468	2.98928	2.02106	1.84375	2.05589	2.62165	1.60446	1.85642	2.49036	2.61593	1.7145	1.87305	2.75576	3.73751	2.36502	2.86879	2.89942	1.18416	1.88737	2.15794	2.08106	1.47325	1.1279	2.60833	2.41275	3.19768	2.95429	6.00494	1.65674	3.26302
GSM1523904	GSE62254	0	4.61389	Male	56	IV	Intestinal	cardia	C1	1.44857	1.45317	1.71123	3.15641	2.78803	2.00362	2.82811	1.99872	1.68719	2.00414	1.69064	2.79684	2.88934	2.99705	2.35577	2.05532	2.84056	3.38238	2.33772	2.15101	2.01839	1.55741	3.19361	2.03468	1.9952	1.33897	2.1955	1.7607	3.24847	2.86039	2.50774	5.14688	1.53512	2.50438
GSM1523905	GSE62254	0	4.60833	Male	66	II	Diffuse	antrum	C3	1.23961	1.11658	1.79026	3.11519	3.17887	2.32822	4.15597	2.21632	2.61407	1.88812	0.952069	3.0863	3.04799	3.31741	2.66875	1.95419	3.05278	3.61725	2.3097	2.32814	2.12231	1.42	2.71222	2.38395	2.32671	1.56093	2.15019	2.30625	3.04937	2.73476	2.48272	5.98377	1.58709	2.26266
GSM1523906	GSE62254	0	4.60833	Male	53	I	Diffuse	body	C1	1.44357	1.34817	1.40601	3.24518	2.10323	2.27553	1.90261	1.35685	1.8061	2.89526	0.645259	2.37126	2.9122	3.04239	2.57289	1.58057	3.08	2.49896	2.51382	3.30315	2.17581	0.921433	2.50526	2.16185	2.5073	1.95945	2.28192	3.3208	2.97812	3.00873	2.11759	5.71697	1.84991	2.44346
GSM1523908	GSE62254	0	4.58889	Female	44	IV	Diffuse	body	C1	1.80707	1.40004	1.73115	2.65163	2.14199	2.18422	2.73538	1.50442	1.76411	3.07299	1.17763	2.69104	2.16511	3.73617	1.7411	1.7446	2.84993	3.26694	2.25507	3.06935	2.37642	1.38457	2.68072	2.05928	2.60034	1.82003	2.29364	1.95854	2.53592	2.28375	2.84281	5.81765	1.57129	2.70942
GSM1523909	GSE62254	0	4.54444	Male	74	II	Diffuse	antrum	C3	1.46035	1.29534	1.85896	2.59015	1.54616	1.9115	2.87769	2.60507	1.67907	3.32814	1.20802	2.83821	3.30916	3.42625	2.10134	1.67979	2.92965	2.78101	2.11887	2.25268	2.73808	0.910475	2.60552	2.11982	2.77454	1.55129	1.78416	2.63222	2.69523	2.08216	2.35115	6.59491	1.60032	2.36446
GSM1523910	GSE62254	0	4.52778	Male	53	III	Diffuse	antrum	C1	1.3623	1.43355	1.88259	3.49379	1.956	2.33578	2.4149	1.96089	2.08446	2.57763	0.608608	2.69313	3.33118	3.43616	1.93372	1.3983	2.86906	3.63104	2.02257	1.80448	1.88301	1.16773	2.51835	1.88456	2.49945	1.56439	2.12762	2.62826	3.06953	2.75157	2.91261	5.78993	1.5086	2.07792
GSM1523911	GSE62254	1	1.81944	Female	72	IV	Intestinal	antrum	C1	2.40203	0.860647	1.50644	2.65918	2.91598	1.67056	3.08048	2.59351	1.91218	2.27511	1.69119	1.60424	2.81644	3.35708	1.11259	1.78106	2.87313	4.68556	2.09395	1.4992	1.99503	1.13561	2.80859	1.92477	2.55547	1.76422	2.42937	1.85623	3.37767	2.71053	2.927	5.71083	1.20413	2.157
GSM1523918	GSE62254	1	2.34444	Male	62	III	Diffuse	antrum	C4	1.75938	2.07706	1.78144	3.10951	2.81186	2.87796	1.98581	1.06117	1.77593	3.61586	1.77386	1.73262	2.54987	2.85484	1.15681	2.56662	2.15263	3.97438	3.73359	6.40964	3.58791	1.88493	1.44146	2.96222	1.73443	3.1106	1.17486	1.76796	3.77723	2.47091	3.71752	6.26968	3.51898	3.9451
GSM1523919	GSE62254	0	7.00833	Male	64	IV	Intestinal	body	C2	1.53498	1.5116	1.76943	2.77695	2.1551	2.9413	2.43133	1.41003	2.14313	2.75718	1.39624	2.60404	3.79947	3.15518	1.63087	2.00463	2.28537	3.05807	2.35762	3.69775	2.26777	1.96286	2.38078	2.03742	1.93414	1.71962	0.871189	2.51871	3.19631	2.82438	2.73635	5.36865	1.85606	2.91255
GSM1523920	GSE62254	1	0.777778	Male	44	II	Intestinal	body	C2	0.91597	1.96914	1.52336	2.92155	2.09711	3.42691	2.36634	1.53381	2.37126	2.47978	1.51331	2.57204	3.42354	3.12546	1.96137	2.04389	2.38287	3.33564	2.3345	3.14561	2.1839	3.16075	2.88028	2.14209	1.23562	1.50475	0.988059	1.63847	3.51464	2.32458	2.44211	5.49902	1.6896	2.91864
GSM1523921	GSE62254	0	6.94167	Male	42	II	Diffuse	antrum	C1	0.890809	1.52965	1.72567	1.6737	2.54009	2.57486	2.91568	2.18412	2.20508	2.95413	0.392849	2.86523	4.05695	3.32467	1.80497	1.78238	2.46995	3.1022	2.44226	2.99649	2.1795	1.38258	2.40909	1.73837	1.84764	1.62402	2.18159	1.74732	3.03886	3.40173	3.24274	6.43178	1.88895	2.4689
GSM1523922	GSE62254	1	1.96667	Male	65	II	Intestinal	body	C1	1.69053	1.81222	2.10005	3.81181	2.94775	1.94188	1.87377	1.76231	4.12518	2.4351	0.877315	2.71275	3.25115	2.42222	0.330172	1.95018	2.52771	4.05824	2.35398	3.1296	2.0828	0.85514	1.79369	2.0001	1.98709	1.74839	0.787749	1.90548	2.34981	2.68711	2.91185	6.1633	1.81539	2.24759
GSM1523923	GSE62254	1	2.2	Male	59	II	Diffuse	NA	C1	1.21538	1.29499	1.85	3.35566	1.89745	2.48111	2.87124	0.965241	2.99675	2.87119	0.662002	3.21342	3.17551	3.34195	1.34725	1.80335	2.26083	2.74742	1.98112	1.93465	1.97983	1.40368	2.35958	2.18806	1.44422	1.29251	1.26523	2.66604	2.78344	2.31499	2.52808	7.01853	1.69433	2.23574
GSM1523924	GSE62254	0	6.85	Male	52	II	Diffuse	body	C2	0.754787	1.92524	1.63307	3.2726	3.59135	3.05195	2.52368	1.51975	2.13493	2.26032	1.40733	2.86699	3.23484	4.43223	0.171706	1.65492	2.71476	3.33749	2.52738	3.56777	2.5015	1.91958	2.07829	2.34463	2.43067	1.60803	1.41648	1.73781	3.71309	2.56157	2.36255	5.97963	1.59735	3.16214
GSM1523925	GSE62254	1	0.525	Female	59	II	Diffuse	antrum	C2	3.12633	1.9281	2.03536	3.57129	4.16398	2.21216	1.90847	1.89124	1.46586	1.74711	0.975457	1.34407	3.37277	2.93947	2.07753	1.52779	2.33156	2.39116	2.42014	1.91991	2.59423	1.17805	1.65958	1.80444	1.44984	2.85413	0.675789	1.55456	2.95896	2.23499	2.7106	6.24663	1.17993	4.17414
GSM1523926	GSE62254	0	5.75278	Male	69	II	Intestinal	cardia	C3	1.07683	1.3761	1.95186	3.27708	2.14539	1.52047	2.94139	2.16453	2.17776	1.95898	0.925878	3.19936	3.47441	3.42786	3.49023	1.42544	2.67313	3.86271	1.85784	1.76457	1.91299	1.71311	2.32062	1.63696	2.55817	1.44701	2.37181	1.99591	3.17834	3.15448	2.41328	6.29973	1.65978	2.08585
GSM1523927	GSE62254	0	6.73056	Male	46	II	Diffuse	body	C1	1.83308	1.44198	1.74115	3.28154	3.2012	2.53158	2.32526	1.62837	2.74087	2.2427	1.52165	4.18397	3.83825	2.94438	1.65162	1.59114	2.64135	2.95181	2.44588	3.10417	2.48479	1.52533	2.1015	1.94822	1.61033	1.67815	1.45046	2.34714	2.86274	3.24916	2.60309	6.66751	1.39965	2.74211
GSM1523928	GSE62254	1	4.51111	Male	69	II	Intestinal	cardia	C1	1.75157	1.49284	1.55973	3.62493	2.17349	2.43204	2.00143	1.60812	1.79588	3.17215	0.958247	2.67109	3.25837	2.44354	2.95457	1.17491	2.62546	2.7471	2.10837	1.8393	2.03	1.64452	2.76866	1.75296	1.73405	1.87423	1.73472	1.97026	2.61688	2.29334	2.04125	6.68451	1.6521	1.96559
GSM1523929	GSE62254	0	7.36111	Female	67	III	Intestinal	antrum	C3	1.12161	1.21979	1.65472	3.13836	1.41253	2.70714	3.08154	3.02459	1.74343	2.88361	0.325933	2.7884	3.2349	3.25544	2.07044	2.10547	2.41651	2.59602	2.05621	2.7613	2.17992	1.62176	1.77002	2.03859	2.26249	1.61452	1.54131	2.1707	3.20435	3.1867	2.412	5.68561	1.47072	2.2716
GSM1523930	GSE62254	0	6.54444	Male	51	II	Intestinal	antrum	C3	1.37614	1.08084	1.49769	2.89218	1.6309	1.83996	5.25171	3.26954	2.95691	2.40544	1.31895	2.80161	3.68496	2.74753	2.34908	2.38755	2.50045	2.97365	2.49884	3.38304	2.33799	1.22601	2.17343	1.95332	2.0455	2.03438	2.84852	2.14525	2.47603	2.52745	2.10225	4.98064	1.74046	2.89985
GSM1523931	GSE62254	0	6.46667	Female	61	II	Diffuse	antrum	C1	1.21025	1.64188	1.65961	3.09261	1.81372	2.02783	1.98155	1.82808	2.17811	2.84706	1.45944	2.37957	3.11917	2.88501	3.03244	1.74091	2.58679	1.86581	2.16939	2.62597	1.98544	1.54284	1.62744	2.0201	2.56724	1.79014	2.2126	2.11264	2.94674	2.9769	2.16132	4.50918	1.6136	2.22668
GSM1523932	GSE62254	1	1.05556	Female	66	II	Intestinal	antrum	C1	3.18747	1.62735	1.66589	3.28262	2.9147	2.23679	2.55979	2.69685	2.37978	2.53398	0.89483	2.87221	2.70974	2.7417	2.21169	1.59223	2.55794	3.45162	1.80164	1.90601	1.91831	1.55687	2.15665	2.07181	1.99618	1.30338	0.943002	2.24001	3.01753	2.69916	2.13823	6.08784	1.35939	2.10106
GSM1523933	GSE62254	0	6.27222	Male	74	II	Diffuse	antrum	C3	2.75321	1.79606	1.42785	2.71173	2.47695	2.49986	2.59701	2.84593	2.03165	3.11281	0.531843	2.67224	3.6856	4.92181	2.95854	2.32062	2.36975	3.27534	2.12891	2.53396	2.09773	1.07181	2.61027	2.11524	2.18875	1.84874	2.5966	2.17347	3.3687	4.50851	3.50496	4.88537	1.50158	2.75062
GSM1523934	GSE62254	1	1.06667	Male	70	IV	Intestinal	body	C1	0.765473	1.82598	1.71043	2.82273	1.80231	2.02901	1.83678	1.42684	2.58579	3.08569	1.09486	2.30837	3.62429	2.82742	1.02289	1.57219	2.3619	2.29705	2.16501	2.80678	2.00185	1.96934	1.64327	1.27722	1.82677	1.84425	2.0339	2.0264	3.41865	3.14777	3.02917	5.90771	1.30627	2.18714
GSM1523935	GSE62254	0	7.28333	Male	64	II	Diffuse	antrum	C2	1.35462	1.50809	1.28588	2.62952	1.82658	1.90914	1.96486	1.02097	2.21417	2.64024	1.13185	3.96796	3.23168	2.84823	1.00188	1.63012	2.42865	2.75523	3.7225	5.03252	2.52272	1.8415	2.30088	1.82555	1.50475	3.61971	1.85214	1.47164	2.75693	1.91555	2.37829	6.09968	1.51723	3.46964
GSM1523936	GSE62254	1	1.46389	Male	70	II	Diffuse	antrum	C2	0.968884	1.69887	1.77093	3.06753	2.89742	3.19899	2.26665	1.33185	2.95656	2.62203	2.45118	3.70693	2.60963	3.26999	2.90194	1.73951	2.42137	3.17562	2.96995	3.69431	2.72017	1.47752	2.71549	2.36609	1.45727	1.66152	1.91586	1.78931	3.20286	2.77852	2.8549	5.75354	1.59926	3.48878
GSM1523937	GSE62254	1	1.63889	Male	81	II	Intestinal	antrum	C1	0.938883	1.31169	1.85423	2.76046	1.4803	1.74089	1.89307	1.89312	2.09993	2.54373	1.21529	2.09615	3.98534	3.37782	2.60265	1.34076	2.68554	2.15906	2.35633	2.52709	2.13945	1.35528	1.95377	2.02279	1.47192	1.67429	1.75669	1.86232	2.59796	2.36809	2.71081	5.35161	1.51107	2.72911
GSM1523938	GSE62254	1	0.480556	Female	53	IV	Diffuse	body	C4	1.9636	1.89498	1.69555	2.65203	2.91139	3.37758	2.51342	1.72462	3.00754	2.59427	1.7824	2.19687	2.36016	2.26533	1.8715	2.25241	2.38213	3.35264	3.66536	6.10303	3.77681	2.85673	2.65052	3.94263	2.12236	3.2412	1.04797	1.84185	4.35059	1.98578	2.63408	6.06168	2.25302	4.12914
GSM1523939	GSE62254	1	0.936111	Female	28	IV	Diffuse	body	C4	1.95718	2.99934	1.74605	2.75828	3.32459	3.31936	1.87597	1.28401	2.04317	2.92707	0.750975	2.31139	2.63975	2.52299	1.89644	2.66514	2.85494	4.09008	3.49886	5.86717	3.90796	2.21003	2.78913	3.36483	1.53823	3.39744	2.14732	1.42708	3.96052	2.23023	2.82682	5.2577	2.20999	3.88634
GSM1523940	GSE62254	1	1.66944	Male	69	IV	Intestinal	antrum	C1	1.43325	1.76261	1.64689	2.93759	3.04399	2.21952	1.77558	1.61929	2.04628	2.53037	0.68119	1.56915	3.44624	4.18979	1.5891	1.61387	2.33875	3.44163	2.16247	2.51394	2.16706	1.58742	2.55613	1.96949	1.65799	1.51125	2.40323	1.68977	3.28049	4.74933	2.32679	4.75738	1.31106	2.24842
GSM1523941	GSE62254	1	0.377778	Male	70	IV	Diffuse	body	C1	1.13699	1.53285	1.77265	3.37708	1.74652	2.13887	1.79919	0.908518	2.16627	2.9143	1.23453	1.71364	3.64627	3.45086	3.72011	1.32534	2.64231	2.26697	2.44725	2.67866	2.2013	1.43895	1.99821	1.81377	2.23998	1.94832	0.967951	2.73515	3.15056	3.65448	3.40807	6.59996	1.94747	2.0004
GSM1523942	GSE62254	0	5.85556	Male	70	III	Intestinal	antrum	C1	1.96735	1.83578	1.69749	3.19134	1.8847	1.85969	2.95732	2.34595	1.68741	2.95133	0.471515	3.652	3.1201	3.89454	1.16867	1.84082	2.81848	2.38279	2.19165	2.43823	2.18746	1.67456	2.38183	1.94334	2.25515	1.53197	2.05971	1.89317	3.60564	2.08246	2.89799	5.36058	1.40735	2.61156
GSM1523943	GSE62254	1	0.461111	Female	72	IV	Diffuse	cardia	C3	1.59583	1.54017	1.7291	3.32159	3.11757	1.10993	2.73339	2.98884	2.09661	2.02085	1.01128	2.56973	2.89473	3.74785	1.57074	1.45364	2.43345	3.40832	2.2869	3.19539	2.29714	1.12393	2.62381	1.93289	2.09968	1.88951	1.31461	2.26512	3.02719	3.05505	2.95719	6.25114	1.76926	2.85624
GSM1523944	GSE62254	0	5.80278	Male	71	III	Diffuse	antrum	C1	1.95711	2.35184	2.11029	2.97289	2.18547	2.55435	1.87066	1.57715	2.09602	2.92481	1.89869	1.92719	3.28512	2.78184	2.60321	1.63907	2.67336	3.36953	1.94643	1.83466	2.43433	1.2845	2.62393	2.10582	2.14499	1.65654	1.70973	2.63733	3.2205	2.23893	2.42749	5.63311	1.33384	2.20403
GSM1523945	GSE62254	1	1.46111	Male	53	IV	Diffuse	entire	C4	2.1861	2.56007	1.72554	3.23166	2.7434	3.22888	2.33865	1.82548	1.28069	3.42803	1.09862	2.38838	3.41865	2.52518	1.33262	2.81033	2.62028	3.50634	3.2652	5.43345	2.75671	1.79289	2.08444	2.27662	2.12651	3.21506	0.691372	1.76352	3.56351	2.59166	2.59191	5.87212	1.53902	3.43644
GSM1523946	GSE62254	0	5.74444	Male	50	III	Intestinal	antrum	C3	3.20406	1.97862	1.83751	3.39744	4.41656	1.61476	3.12239	3.92344	2.78308	2.34351	1.67199	1.83225	3.47475	2.62476	2.5132	1.47192	2.19783	3.85745	2.1146	2.06621	1.86699	0.840124	2.37817	1.79392	1.92436	1.64777	1.58904	1.7123	3.49205	2.59666	2.71485	6.03567	1.37921	2.63421
GSM1523947	GSE62254	0	5.70278	Female	74	II	Intestinal	antrum	C3	1.33191	1.50683	1.99985	3.70405	1.76129	2.06901	3.75639	5.39326	2.02812	3.07671	1.1113	3.54823	3.95963	2.70569	1.91741	1.51312	2.18462	2.99091	1.8359	1.93134	2.58779	1.9196	2.27519	2.27167	2.95394	1.17183	1.9573	3.32969	2.96924	5.55894	3.23331	5.42452	1.84973	2.11734
GSM1523948	GSE62254	1	2.28889	Male	52	IV	Diffuse	body	C4	1.60981	2.23644	1.67043	2.80793	2.34183	3.14396	1.45442	0.933254	1.9558	3.25177	0.740305	1.96788	2.49069	3.03368	1.1126	1.28644	1.95258	3.52684	3.17805	4.86523	2.71087	2.7752	2.28166	2.58467	1.54231	2.04864	1.22268	1.83885	3.33203	2.29632	2.44227	7.62436	1.71552	3.51776
GSM1523949	GSE62254	1	0.841667	Female	51	IV	Diffuse	body	C4	1.22897	1.80466	1.55581	2.72338	2.338	3.26815	1.94049	0.942075	2.13961	3.13133	1.35668	1.17801	2.72135	2.70431	3.41763	2.56183	2.62888	2.96711	3.50133	5.58471	3.66989	1.64652	1.9326	3.01842	0.343029	2.67799	0.870795	1.36694	3.75491	1.4926	2.88366	6.14151	1.77478	4.01971
GSM1523950	GSE62254	0	5.68333	Male	57	IV	Intestinal	antrum	C3	1.29697	1.17626	2.37674	3.86821	3.74699	1.65799	3.46331	2.56871	2.07832	2.32877	1.32691	3.18262	3.76857	2.65392	2.67255	2.4502	2.66517	2.49463	1.52177	1.90021	1.80096	1.20817	2.31118	1.72032	2.58422	1.63877	1.18744	2.39976	3.57685	3.83329	3.51004	7.39522	1.55697	2.02824
GSM1523951	GSE62254	1	4.41944	Male	66	IV	Diffuse	cardia	C1	1.49337	1.72972	1.67839	2.95688	1.61957	2.52111	1.7702	1.60615	2.17908	3.12946	0.271334	1.74925	3.10572	2.54848	2.10007	1.4787	1.9996	2.24437	2.53788	3.63716	2.28568	1.51935	2.66982	2.16076	1.66072	1.81418	1.90968	3.36602	3.00131	3.34679	2.4865	5.77631	1.48163	2.82898
GSM1523952	GSE62254	0	8.40556	Female	54	II	Diffuse	antrum	C2	0.428112	2.46084	1.71038	3.28591	2.29818	2.85043	1.79969	0.939815	2.0951	3.01858	1.20305	1.78472	3.64898	4.49496	1.78918	1.92036	2.10921	3.04487	2.98302	3.78196	2.22044	1.12206	2.10649	2.33258	2.01338	1.89699	1.57773	2.12335	3.1313	2.88761	2.44343	5.50642	1.5375	2.91726
GSM1523953	GSE62254	0	7.06389	Male	70	III	Diffuse	antrum	C1	3.68888	1.73743	2.04838	3.59103	1.9768	2.20844	2.20148	1.84281	2.17273	1.38857	2.7113	2.48075	4.1839	2.68621	2.155	1.28693	2.71225	3.19058	2.86928	1.93792	1.98962	1.05431	2.17211	1.73341	1.53994	1.59679	1.25408	1.12611	2.69048	1.81641	2.09598	6.28735	1.39819	2.1312
GSM1523954	GSE62254	0	8.40556	Male	62	II	Diffuse	antrum	C3	1.70685	1.76868	1.70764	2.94524	3.1996	2.82417	3.6505	3.32401	3.12332	1.94835	1.40739	4.33893	3.51435	3.41147	3.67338	1.68999	2.85083	2.77736	1.73666	2.20935	1.87524	1.94743	2.47438	2.40884	3.16214	1.99287	1.46748	2.60429	3.21556	2.10623	2.32637	5.17469	1.55262	2.26438
GSM1523955	GSE62254	1	2.86389	Male	49	III	Mixed or Others	body	C2	0.397616	1.99339	1.65896	3.04046	1.85475	3.51715	2.57153	1.83359	2.30104	2.35144	1.68331	2.15249	3.39031	2.07347	3.13823	2.24341	2.9973	3.4161	2.60292	4.06794	2.52511	2.86468	2.9357	3.33962	1.28973	2.51759	0.491711	1.86627	4.00223	2.45121	2.5507	5.51906	1.77193	2.89839
GSM1523956	GSE62254	1	2.59444	Male	76	II	Mixed or Others	body	C1	0.949264	2.41727	1.98701	3.12291	1.67782	1.76947	1.99777	1.88264	2.00734	2.40814	1.61567	2.2676	4.02916	2.76457	1.81407	1.31102	2.0519	4.14561	2.11942	2.62146	2.07444	1.30859	2.10876	1.88845	1.44491	1.92286	1.64897	2.34223	2.90293	4.07011	3.36944	6.9346	1.77034	2.1046
GSM1523957	GSE62254	0	8.38611	Female	37	II	Intestinal	body	C1	1.98127	1.80168	1.73594	3.15175	1.86403	1.81079	1.72644	1.13236	2.24543	1.97058	0.867425	3.26156	4.03767	3.26651	0.444396	1.55993	2.26761	2.41716	2.22776	2.80209	2.10387	1.65704	2.58657	1.8921	2.56209	1.64995	2.12148	1.99554	2.92415	3.08206	2.44364	5.87468	1.34388	2.1984
GSM1523958	GSE62254	0	8.35278	Male	56	II	Diffuse	body	C2	0.804321	1.90126	1.63974	3.04483	2.09205	2.94362	2.06529	1.4253	2.14867	3.25452	1.11143	2.89198	3.44086	3.49716	3.22102	2.21727	2.81471	2.3105	2.76864	4.10016	2.5722	1.55444	2.44299	1.87004	1.86956	1.87805	1.95676	3.18867	2.85511	2.26455	3.02327	5.49329	1.83352	2.92462
GSM1523959	GSE62254	1	1.45278	Male	54	IV	Intestinal	antrum	C1	1.34086	0.683833	1.77691	3.98416	1.31762	2.07083	1.99001	2.11857	1.33833	3.47428	1.6881	3.31159	2.72972	3.06388	1.88136	1.86565	2.43469	3.41203	2.01532	1.7593	1.75498	1.51239	1.71102	1.69276	1.64236	1.46044	0.62706	1.955	3.55771	3.25687	2.78384	6.44169	1.25672	1.67173
GSM1523960	GSE62254	0	8.25	Female	70	II	Intestinal	body	C3	1.95723	1.19353	1.91797	3.60781	2.99563	1.5166	3.12013	2.96929	2.24444	2.47543	0.908221	2.03929	3.52452	2.76453	2.70472	1.9577	2.46382	2.88162	2.17109	2.77081	1.92273	0.725515	1.8767	1.94418	1.52575	1.72764	1.32459	2.31725	2.66035	2.38091	2.096	5.98627	1.39371	2.42713
GSM1523961	GSE62254	1	0.791667	Male	63	II	Intestinal	antrum	C1	1.26344	1.99619	2.47036	3.87329	3.22312	2.25747	1.68731	1.63212	1.70573	2.16317	0.771443	2.29517	4.30807	2.97365	1.57621	1.64667	2.56263	2.67102	2.2255	2.64556	1.86235	1.77188	1.23888	1.83445	1.50059	1.88743	1.65977	1.60142	2.73648	3.78304	3.00517	7.77973	1.64727	2.11192
GSM1523962	GSE62254	1	1.67778	Male	48	III	Diffuse	body	C4	1.41028	2.66562	1.20623	2.75048	3.80448	4.43317	1.99081	1.63687	1.38312	3.16012	0.71885	2.79282	3.02282	2.76479	1.13192	2.63322	1.73332	3.92821	3.48327	5.61032	3.20044	3.0531	1.10818	3.45431	1.06359	3.09983	1.36951	1.6196	3.4427	2.50174	2.92976	5.73484	2.47778	3.85702
GSM1523963	GSE62254	1	3.81389	Female	69	II	Intestinal	antrum	C1	2.02496	2.71394	1.7724	3.20112	2.56543	2.59017	2.07424	1.27161	2.36059	2.6712	0.685351	2.3119	3.6252	4.05168	1.97704	1.66177	2.25663	3.40141	2.33406	2.67073	1.96898	1.72544	1.88447	2.26778	2.62071	1.68881	2.34915	1.93963	3.34733	2.78965	2.85942	5.40224	1.60125	2.60574
GSM1523964	GSE62254	0	8.21111	Male	61	II	Intestinal	body	C3	0.986118	1.89754	2.09416	3.44083	1.60928	2.00212	5.30614	3.27818	2.48723	3.26986	0.660368	3.61822	3.53224	3.89126	1.35941	1.84034	1.98374	2.48353	1.91519	3.10151	2.33272	1.93073	1.76415	2.44292	2.22458	1.62631	2.88247	2.89961	3.40768	3.61301	3.4074	6.98144	1.38279	2.13966
GSM1523965	GSE62254	1	0.955556	Male	52	IV	Diffuse	antrum	C2	1.0261	2.06395	1.60125	2.76669	2.43495	2.23704	2.54736	2.34448	1.83682	2.98647	1.80456	1.82544	3.06931	2.88604	1.08385	1.86602	2.16717	3.42384	3.4576	3.47852	2.34756	1.66932	2.05608	1.72488	1.50881	2.45203	1.05971	1.35473	3.01964	2.1435	3.19566	5.27837	1.13401	3.31403
GSM1523966	GSE62254	1	4.31667	Male	35	IV	Diffuse	body	C3	2.64246	2.1024	1.89056	3.78456	2.91676	2.3791	4.30979	1.72984	2.17606	2.16869	0.478859	2.59272	3.94727	2.67615	2.05278	1.5803	2.09736	2.84826	2.06351	3.14007	2.17761	1.31343	2.37954	2.44698	1.72084	1.92133	1.24235	2.09039	3.70848	3.24389	2.42596	5.69436	1.73157	2.4702
GSM1523967	GSE62254	0	8.20556	Male	52	III	Diffuse	cardia	C1	2.03915	2.2435	1.44998	3.0049	2.13753	2.36908	2.25501	1.41504	1.85229	3.25873	1.76061	1.07447	3.06931	3.40607	2.93911	1.80797	1.9696	3.45041	2.32808	3.46529	2.08034	1.71832	2.28047	2.36367	1.07697	1.96025	1.26444	2.61692	3.17706	2.34738	2.44733	5.86252	0.82659	2.29447
GSM1523968	GSE62254	1	3.76389	Female	44	IV	Diffuse	entire	C4	2.87047	2.79117	1.69168	3.29149	3.89266	4.43112	1.68692	1.05583	2.0566	2.89163	1.25169	1.90786	2.66582	2.53839	0.82451	3.04217	1.91926	3.84615	3.9929	5.9952	3.3656	3.26475	2.22325	5.19484	1.69238	3.67442	1.31114	1.38566	3.96827	2.03427	3.40501	6.72794	2.43381	4.58944
GSM1523969	GSE62254	1	1.49167	Male	69	III	Diffuse	antrum	C2	0.902727	2.22677	1.75182	3.31056	3.0483	3.25919	3.01694	2.56366	1.95954	2.73859	0.801755	2.81822	3.06525	3.86059	1.63213	2.18319	2.27889	2.64759	2.90709	4.86635	3.13729	2.62594	2.04536	2.02647	1.72194	2.03557	1.01514	2.32492	3.85104	2.63082	2.92306	6.1996	1.84658	3.12124
GSM1523970	GSE62254	1	1.30833	Female	77	II	Mixed or Others	antrum	C1	1.70848	1.64226	2.4079	3.59965	2.11756	1.99735	2.0992	2.01877	1.3485	3.48433	0.417307	2.77326	4.50077	3.1676	1.38549	2.93991	2.09518	5.43358	1.96354	2.71526	1.90557	2.58369	1.3987	3.07366	1.85443	1.54031	1.93186	1.76301	3.74749	4.34303	2.11713	6.36533	1.61733	2.21011
GSM1523971	GSE62254	1	1.10833	Female	45	III	Diffuse	cardia	C4	1.95423	3.40449	1.67226	2.52646	2.11055	4.04887	2.14702	1.69079	2.58117	3.09034	1.1762	3.20331	2.72593	2.76963	2.55169	2.15299	3.04503	3.94373	3.15311	5.284	2.92458	3.0041	2.22368	2.7187	1.14956	2.16166	1.869	1.86428	3.88328	2.785	2.85123	5.7715	1.4286	3.78024
GSM1523972	GSE62254	1	0.541667	Male	70	IV	Mixed or Others	antrum	C1	0.868753	1.90796	1.95209	2.19036	1.97751	2.04142	1.9012	2.01668	2.84591	2.86252	1.30559	2.63271	3.87111	2.47288	1.23137	1.80726	2.26942	2.74947	1.91301	2.19133	1.96995	1.64471	2.0673	2.00495	1.24161	3.75341	1.61508	2.98823	3.43268	2.26207	3.50774	7.05546	1.37653	1.88622
GSM1523973	GSE62254	0	7.27222	Male	62	III	Diffuse	antrum	C2	1.65848	1.90312	2.56117	3.36116	2.59252	2.84205	2.49993	2.59336	1.9836	2.63067	0.972866	1.87795	3.51082	3.51479	2.08274	1.77892	2.43067	2.59852	2.40156	3.35882	2.12667	2.54353	2.15556	1.89258	3.3641	1.79061	2.06987	1.96338	3.61579	2.78668	3.40903	6.63051	1.54103	2.59764
GSM1523974	GSE62254	0	8.18611	Male	61	II	Intestinal	body	C3	1.47088	1.20297	4.04227	3.81748	3.88241	1.82804	2.75691	3.28686	2.67508	2.66014	0.97817	2.74177	4.21313	2.50327	1.31113	2.26975	1.96321	3.27197	1.92973	2.1084	1.95582	1.05955	2.17192	2.01961	1.6804	1.37706	0.960779	1.79184	2.25486	2.03413	2.63851	5.04317	1.37644	1.99631
GSM1523975	GSE62254	1	0.6	Male	67	III	Diffuse	antrum	C4	1.59751	2.49453	1.61872	2.96864	2.84944	3.56683	1.86887	0.935422	1.56804	3.09271	1.02835	1.66467	3.09165	2.29199	0.572715	1.88834	1.97834	2.95027	3.40624	4.94809	2.96887	1.66721	2.26837	1.99544	1.41386	2.40026	1.67121	2.22027	2.94496	2.73492	2.96996	5.9987	2.96711	3.63555
GSM1523976	GSE62254	1	4.66667	Male	69	III	Mixed or Others	antrum	C2	2.0318	1.72817	1.77434	2.76094	2.21212	2.24122	2.23125	1.54795	2.4445	2.68903	0.972129	2.85252	3.51591	2.87829	1.65173	2.1132	2.11479	4.3569	2.19693	3.19607	2.05862	2.26338	1.97917	1.89758	1.21226	1.95984	1.60051	2.6361	3.57393	3.57785	3.15556	6.92627	2.01637	3.01338
GSM1523977	GSE62254	1	0.0833333	Male	63	II	Diffuse	antrum	C2	4.04392	3.38853	1.51791	3.56868	2.56523	2.05346	2.19676	1.58017	1.88024	2.2465	5.94871	2.22693	3.2806	2.85667	0.939871	1.61505	1.83601	2.38203	2.41782	3.11388	2.11543	2.08321	2.09742	1.78344	1.01462	3.15951	1.60593	1.23557	3.43799	2.74061	3.51449	6.55527	1.34824	5.38967
GSM1523978	GSE62254	1	1.35278	Female	67	IV	Diffuse	cardia	C1	0.795075	1.87184	1.9168	2.97318	2.00366	1.62815	2.50892	2.13102	2.6804	2.90323	1.17162	3.51113	2.72634	2.80008	1.67232	1.71014	2.67348	2.61431	2.06302	2.46336	1.93792	1.68883	1.35045	1.76411	1.43281	1.16782	1.43247	2.17028	2.82725	2.79626	2.05623	7.0831	1.14813	2.00422
GSM1523979	GSE62254	1	0.786111	Male	78	III	Intestinal	antrum	C1	1.48985	1.04798	1.83039	3.41713	2.01926	2.34285	2.06426	1.78247	1.90759	3.05867	2.63251	2.1278	3.51474	3.30045	2.32665	1.86313	2.50484	3.2153	2.10947	3.49706	2.40516	1.07351	1.77765	1.95142	3.03486	1.5655	1.54837	2.35632	2.91778	3.70847	2.61301	6.94705	1.41184	2.30705
GSM1523980	GSE62254	1	0.558333	Female	77	III	Diffuse	cardia	C2	1.47823	1.97899	1.45682	3.10004	2.17161	2.34284	2.23135	1.35997	2.02355	3.32583	0.461467	2.47258	3.38967	2.61067	1.10646	2.032	2.09008	3.06506	2.74998	3.89116	2.75647	1.49517	1.72359	1.5127	1.78014	2.41373	1.77561	1.79982	3.23568	2.5774	2.24497	6.22853	1.86593	3.2105
GSM1523981	GSE62254	0	8.1	Male	51	II	Diffuse	antrum	C4	2.4382	2.71428	1.65235	2.82432	3.09804	2.26295	2.40613	1.82475	1.60201	3.34563	0.935964	2.7746	2.87366	2.54507	1.54466	2.4606	1.72829	3.60943	4.0195	4.64462	2.78974	1.67564	1.47892	1.51225	1.41945	3.65714	0.789584	2.04995	3.62454	2.59307	3.18155	5.67676	1.59954	3.98673
GSM1523982	GSE62254	1	0.725	Male	56	IV	Diffuse	antrum	C4	2.57104	3.29157	1.57657	2.65144	2.84349	2.92527	2.34242	1.36263	1.71191	3.7451	1.19235	2.65014	2.57122	3.08419	1.60981	2.0749	2.55025	3.30905	4.07168	5.12466	2.46219	1.83673	2.99484	2.00055	1.40824	3.66755	0.551002	1.31146	3.52618	2.54187	2.871	5.6991	2.10385	4.09225
GSM1523983	GSE62254	1	0.841667	Male	61	III	Diffuse	cardia	C1	1.61868	1.54135	2.55522	3.91376	2.07935	1.98606	2.18398	1.25074	1.89421	3.14893	1.46019	1.33296	3.54587	3.27685	1.6591	1.46448	2.10772	3.03166	2.45867	3.03699	2.09796	1.16246	1.79318	1.60408	2.80595	3.02097	0.965943	1.90606	3.52175	3.89675	2.94935	6.46926	2.05384	2.5673
GSM1523984	GSE62254	0	8.08056	Male	57	II	Diffuse	antrum	C2	2.40099	3.95202	1.59135	3.28206	2.05049	1.85353	2.12992	0.664539	1.89998	2.29501	1.34431	1.84063	3.54303	2.04531	2.01062	1.82962	1.97779	3.55918	4.60056	3.52441	2.31916	0.944196	1.75148	1.40429	1.52891	3.02148	1.37344	1.11891	4.1837	2.51268	3.40453	5.11108	1.73565	4.22426
GSM1523985	GSE62254	1	6.46111	Male	70	III	Intestinal	cardia	C1	2.17537	1.73737	1.79082	3.11235	1.50487	2.02023	1.89512	1.80257	2.42288	2.74045	0.652645	0.936873	2.54556	2.61746	1.99819	1.89013	2.38092	2.66025	2.57494	2.72154	2.30274	1.49527	2.86401	1.80901	1.9892	2.23392	2.07457	2.53923	2.76215	2.8248	2.30599	6.8965	1.77788	2.69465
GSM1523986	GSE62254	0	7.23333	Male	72	III	Diffuse	antrum	C2	0.885917	1.68878	1.62962	3.12907	2.85745	3.00557	2.63801	1.99071	2.56762	2.65999	1.84641	2.75516	3.62472	3.33347	1.5489	1.97602	2.41155	3.43065	2.89659	3.91559	2.74388	1.32153	1.8746	2.42102	2.2222	1.74369	1.43069	1.83533	3.10981	2.75039	2.51398	5.20069	1.62747	2.92085
GSM1523987	GSE62254	1	1.52222	Female	30	III	Diffuse	body	C2	1.65125	2.86203	1.86951	3.31844	2.17369	3.35576	2.40602	0.851113	2.42338	3.26054	1.56423	2.15948	2.90696	4.26194	1.60335	2.01975	2.09365	3.01479	2.39065	3.75746	2.34662	1.94576	2.06903	2.14305	1.16196	1.69401	2.01106	1.84606	3.56968	2.63389	2.44224	5.5181	1.35956	3.63122
GSM1523988	GSE62254	1	1.23611	Male	65	III	Diffuse	antrum	C4	2.04535	3.40234	1.65693	2.51658	3.50476	2.72065	2.37129	1.49523	2.04426	3.15701	1.15638	1.16211	2.55954	2.24298	0.568593	3.87113	1.56819	4.7326	4.15109	6.63304	3.92684	5.90507	1.12828	4.01824	1.60586	4.51411	0.66809	1.41457	4.34628	2.24076	3.32543	5.70171	6.09575	4.7063
GSM1523989	GSE62254	0	7.225	Male	46	IV	Intestinal	body	C2	1.48361	2.2751	1.74092	3.2251	2.36528	2.75463	1.72463	0.892211	1.79438	2.82392	1.16521	1.73103	3.46543	2.94123	1.28316	2.13775	2.02499	2.85762	3.08073	4.48311	2.68946	1.8485	1.95587	1.91354	1.24554	2.34643	1.97918	2.05469	3.31674	2.32879	2.86361	6.1025	1.7196	3.22234
GSM1523990	GSE62254	1	1.18056	Male	40	III	Diffuse	body	C2	3.69593	1.96383	1.49359	3.29805	1.70857	3.78046	1.74581	1.55163	1.28003	2.78181	1.25129	2.0602	3.73083	2.74822	2.02622	2.63357	2.47727	4.11963	3.05214	3.74653	3.12422	1.74615	2.0479	1.79716	1.01339	2.37335	1.86877	1.79237	3.49434	3.29112	2.58498	5.65459	2.48871	3.97412
GSM1523991	GSE62254	0	7.93333	Female	63	II	Intestinal	antrum	C2	2.06501	1.86651	2.22392	3.55239	2.71948	2.47061	3.11927	2.5902	1.89834	3.03433	1.5849	2.28954	3.30294	3.39358	1.7877	1.4416	2.4238	2.97701	2.74933	4.50091	2.8345	1.74471	1.87637	1.8713	1.36915	2.53272	1.52189	1.52021	3.86856	2.62382	2.64041	6.17239	2.16721	2.93509
GSM1523992	GSE62254	1	1.67778	Female	70	IV	Diffuse	antrum	C1	1.61681	1.88762	2.02086	3.54567	1.91056	2.32917	2.20131	1.76485	2.743	1.97724	1.07169	2.84754	3.08892	2.9384	2.89498	1.90884	2.66528	3.35898	2.0292	3.4323	2.41364	1.4671	2.48176	2.24546	1.90269	1.58867	2.12782	1.95867	3.2653	3.09174	2.39114	5.94934	1.49867	2.82835
GSM1523993	GSE62254	1	5.67778	Male	69	III	Intestinal	antrum	C2	0.887525	1.65198	1.69703	3.30897	2.21317	2.44285	2.20288	1.27868	2.22459	3.60311	2.13532	2.06926	3.26161	3.12238	2.62859	2.2521	2.14909	2.90858	2.82393	3.31542	2.12946	1.67056	1.94902	2.02278	1.42588	1.71593	2.52496	1.89229	2.78133	2.17903	2.80263	5.66557	1.70617	3.59657
GSM1523994	GSE62254	0	7.19722	Male	63	III	Intestinal	antrum	C2	1.63827	1.10239	1.85061	3.36026	2.74039	2.71423	2.71439	2.12529	2.25991	1.93034	0.830769	3.72286	3.57763	3.59602	2.00267	1.6961	2.33731	3.63656	2.58244	3.16613	2.35632	1.66205	2.73476	2.33814	2.10276	1.95854	2.03637	1.92967	3.20412	2.46835	2.31576	6.3088	1.42327	3.20931
GSM1523995	GSE62254	1	0.530556	Male	82	III	Mixed or Others	cardia	C3	1.37748	2.76275	1.41652	3.3635	2.79443	2.96675	3.92752	4.69962	2.20925	3.13426	1.93683	3.12552	3.51355	2.39151	0.822874	3.31036	2.44825	3.80576	2.23846	3.4787	2.04512	2.42503	1.65062	1.79731	1.11953	1.82058	1.88181	1.63574	4.72581	2.8013	3.97474	6.72041	1.47104	2.4305
GSM1523996	GSE62254	1	2.93333	Female	75	II	Diffuse	antrum	C2	1.29485	1.48744	1.96032	3.30138	2.159	3.77187	1.96639	1.38988	2.53839	2.47513	1.29915	3.60973	3.22773	4.3964	3.20378	2.50319	3.05846	3.74419	2.94323	4.02521	2.59364	2.18188	2.48248	2.49648	1.9251	2.0338	1.94403	1.67848	3.63489	2.80338	2.73693	5.02029	1.55825	3.08143
GSM1523997	GSE62254	1	2.1	Female	72	IV	Diffuse	antrum	C3	2.63123	1.26399	1.85651	3.74295	2.55782	2.3881	2.72969	2.53428	2.05365	3.4508	2.19639	2.34809	2.75802	2.87928	2.53583	2.43713	2.62434	2.7246	1.93803	2.33918	2.15098	1.51499	3.21256	2.39	2.00392	1.46798	2.74425	1.91846	3.55576	2.60753	2.22608	5.97434	1.61192	2.42243
GSM1523998	GSE62254	1	1.76944	Male	59	III	Intestinal	antrum	C3	1.97102	2.23704	2.08729	3.35555	3.31336	1.80751	3.48324	3.25151	2.40024	2.832	1.27698	1.75938	3.50397	2.49566	2.6961	2.4382	2.79217	4.13921	1.84948	2.09491	1.99863	1.32485	2.40739	2.1247	2.08875	1.68556	1.35754	2.33152	3.43681	3.24463	3.04435	6.59981	1.67377	2.01216
GSM1523999	GSE62254	0	7.82222	Male	66	II	Intestinal	body	C3	1.70779	1.64703	2.57898	3.22356	1.96845	2.2595	3.06315	1.85106	3.14213	2.79867	1.73907	2.51863	2.90678	3.67786	3.56007	2.22256	2.49796	4.35557	2.10993	2.03727	1.92731	1.88145	2.51738	1.63094	1.40294	1.50913	3.25037	2.22143	2.96953	3.12409	3.06823	6.80558	1.49676	1.93451
GSM1524000	GSE62254	0	7.82222	Female	69	III	Diffuse	antrum	C2	0.973539	1.64614	1.66727	3.34099	3.22578	2.76132	3.78198	2.61862	2.07687	2.58713	1.07756	2.5049	3.13103	3.64435	2.54401	1.58188	2.75602	3.15684	2.86758	3.82562	2.62702	1.67138	2.65554	2.04017	1.83779	1.694	1.76821	1.96748	3.07016	2.77178	2.47968	6.23366	1.92177	3.0875
GSM1524001	GSE62254	0	7.80278	Male	58	II	Intestinal	body	C1	1.6974	1.61456	1.47857	3.3844	2.57461	2.76239	2.14303	1.33897	2.17606	2.89448	0.648133	3.17332	2.53316	2.76511	2.46351	2.07292	2.84496	3.85986	2.00387	2.52581	2.03582	1.85158	2.60997	1.99567	2.4033	1.57934	1.78216	1.76052	2.95209	2.46682	2.30865	6.38817	1.42087	2.1962
GSM1524002	GSE62254	0	7.17778	Male	64	III	Mixed or Others	cardia	C1	0.965898	1.54738	1.92235	3.10571	1.76901	2.44719	2.45647	2.69185	2.69239	2.87683	0.193882	1.92564	4.41811	3.82668	1.75708	1.51116	2.54129	2.08256	1.85097	2.17941	1.97666	0.978365	2.87394	2.01465	1.88482	1.78966	1.55659	1.69124	2.58344	4.11694	3.2294	5.68751	1.56723	2.29014
GSM1524003	GSE62254	0	7.16111	Female	60	III	Intestinal	antrum	C3	1.41987	1.71431	1.43519	3.41649	3.14319	2.86999	5.00297	4.90676	3.11242	1.88926	1.12531	2.56162	3.58643	2.14652	2.39387	2.03189	2.22428	2.71029	1.89428	2.00389	1.98504	0.672847	1.88186	2.03053	2.13314	1.14762	2.01363	2.75623	2.95639	2.12467	2.78179	7.30595	1.71582	2.1209
GSM1524004	GSE62254	1	0.494444	Male	58	IV	Diffuse	body	C1	0.960018	1.47794	1.64119	3.31798	1.87127	3.08362	2.12711	1.53905	1.9759	2.89661	1.7979	1.75512	3.11243	3.60824	2.16352	1.60687	2.69882	3.29464	2.51823	2.88444	1.95247	1.58642	2.29291	2.12044	2.61624	1.50678	1.89479	2.64721	3.28923	2.34327	2.38293	5.88368	1.32763	2.56966
GSM1524005	GSE62254	1	0.788889	Male	71	IV	Intestinal	antrum	C1	2.52404	1.89986	1.51693	3.42549	2.72274	2.79372	2.0146	2.12277	2.13199	2.9969	1.61639	3.18772	2.19902	3.1372	3.29199	2.3015	2.8711	2.97604	1.98728	1.89791	1.88397	0.817612	2.0823	1.85659	2.45597	1.39594	2.83674	2.17204	2.80041	2.08585	2.28601	6.64474	1.47721	2.30865
GSM1524006	GSE62254	1	2.18889	Female	41	III	Diffuse	body	C4	1.77028	2.91026	1.45146	2.95922	4.07489	5.05173	1.87977	0.87338	1.91421	2.97588	2.6547	2.52202	2.80469	2.37114	0.721695	2.79085	2.06812	4.66161	3.97063	6.32582	4.25239	3.10023	0.863281	4.52929	1.52573	3.74949	1.38149	1.52923	3.95432	2.34241	3.2895	6.47725	3.22026	4.5112
GSM1524007	GSE62254	1	0.863889	Female	48	IV	Diffuse	cardia	C2	3.68415	2.00508	1.72346	3.33491	3.04029	2.69729	2.81596	2.51219	1.80191	3.13547	1.82857	2.65457	2.69736	2.69704	2.208	1.76405	2.17927	3.8053	2.29324	3.52818	2.23412	1.46222	1.51877	1.23103	1.37557	2.15609	2.24473	1.47073	3.03223	2.19868	2.71656	6.54162	1.35662	2.44961
GSM1524008	GSE62254	1	0.902778	Male	39	IV	Diffuse	antrum	C1	1.61668	1.06112	1.95996	2.8478	1.66033	1.74574	2.60842	1.30018	1.28218	3.2621	1.62833	2.47315	3.68021	4.87216	2.99507	1.62631	2.0879	3.73432	2.0347	2.4391	1.69233	1.4019	1.92908	1.68435	1.79975	1.55463	2.09677	2.15937	3.46396	5.25189	3.39861	5.90057	1.50406	2.19718
GSM1524009	GSE62254	1	5.41667	Female	60	III	Diffuse	cardia	C2	1.03296	2.32861	1.73908	3.06976	2.39885	2.98903	3.01892	2.60829	2.09674	3.41198	2.98254	2.52923	3.18252	4.25092	1.72116	1.91798	2.00374	2.77275	2.99846	4.89535	3.04921	2.01373	2.38912	1.59691	1.93985	2.55689	2.34374	1.88719	2.88732	3.08678	2.63627	5.95156	1.62254	3.58217
GSM1524010	GSE62254	1	1.64167	Female	73	III	Diffuse	body	C4	1.66587	1.46108	1.33572	2.98502	2.96963	4.02244	2.2891	1.14233	1.79958	2.91901	0.747924	2.69667	2.8038	2.78574	2.22873	1.89568	2.22417	3.53702	3.38817	5.38813	3.53878	2.0841	1.9918	2.56533	1.76646	2.14327	2.33356	2.1256	4.03996	2.37764	2.57394	6.08666	1.86036	4.21371
GSM1524011	GSE62254	0	7.51667	Female	63	II	Intestinal	antrum	C1	1.57407	1.61286	2.77725	3.00694	1.86039	2.80288	2.12985	1.00579	1.94559	2.44809	0.257704	2.39302	4.24476	5.23359	2.42806	1.68934	2.92557	3.58865	2.10064	2.70813	2.13915	2.15967	1.75199	1.97406	2.06401	1.59703	3.10767	2.50414	2.66396	3.10754	2.9439	5.5003	1.47481	2.02641
GSM1524012	GSE62254	0	7.10278	Male	64	III	Diffuse	antrum	C1	4.94915	1.56949	1.32642	3.13769	1.78531	2.35072	2.03301	1.77856	2.07892	3.001	1.07409	1.26052	2.48507	3.1629	2.02151	2.16573	2.3661	3.77641	1.91772	2.14511	1.89633	1.31394	1.96686	1.89107	2.02636	1.57505	1.55409	1.95298	2.60769	2.77167	2.22163	6.70423	1.25873	2.1672
GSM1524013	GSE62254	0	7.49167	Male	63	II	Intestinal	body	C1	2.26038	1.71824	2.16898	3.08981	2.44547	2.3364	2.23104	1.9048	1.91112	2.63488	0.684127	2.79639	4.64045	2.86767	1.8975	1.70448	2.19886	3.97243	2.18079	2.80896	2.05327	1.29162	2.18641	1.57043	1.71443	1.42711	1.77683	2.01275	3.94611	3.45734	2.65074	6.09164	1.38724	2.44527
GSM1524014	GSE62254	1	0.944444	Female	66	IV	Intestinal	antrum	C1	1.66964	1.01645	1.91154	3.27558	2.23731	1.8653	2.38201	1.82231	2.01037	2.61444	0.601652	1.97181	3.76312	3.35963	3.06859	1.26636	2.82661	2.4171	1.88345	2.67997	2.1376	1.52255	0.682302	2.01618	1.58042	2.07704	2.4819	2.07006	3.66058	3.16321	3.33414	6.64658	2.1672	2.07345
GSM1524015	GSE62254	1	2.07222	Male	61	IV	Intestinal	antrum	C2	3.79592	1.3234	2.005	3.83012	3.04055	2.18905	1.7535	2.47906	1.64689	2.59331	2.46095	2.1916	3.70582	3.04377	2.13983	2.05141	2.61787	2.07379	2.98801	2.54123	1.91088	1.32195	2.25308	1.79507	1.60447	2.02822	1.23019	1.95001	3.76168	3.38821	2.76086	7.41556	1.63935	4.6428
GSM1524016	GSE62254	1	2.31667	Male	24	IV	Diffuse	body	C1	1.50141	1.39683	1.62144	3.19009	1.78061	2.80022	1.9147	1.33108	2.05543	2.89927	1.2445	2.03269	3.23385	3.62132	3.58897	1.63941	2.36964	3.02961	2.18469	3.1336	2.07861	1.26568	1.45059	1.71277	1.85732	1.67533	1.89859	1.60622	2.63858	2.68703	2.29225	6.3649	1.15971	2.9775
GSM1524017	GSE62254	0	7.08611	Male	67	III	Intestinal	antrum	C3	1.29498	1.38983	1.95373	3.34593	3.00612	1.81049	3.0539	2.7494	2.45264	2.83283	0.629328	1.97169	4.33494	3.91864	2.0195	1.72828	2.55608	3.46681	2.14089	2.60645	2.13518	1.83024	2.54442	2.01601	1.94126	1.37247	1.74077	1.74675	2.98875	3.62172	2.3319	6.08284	1.71615	2.73133
GSM1524018	GSE62254	0	7.06389	Male	64	III	Mixed or Others	antrum	C1	2.6055	1.2804	2.41794	3.76581	3.36834	2.36719	2.78587	1.84119	2.37838	2.61502	0.951041	1.79733	2.33182	3.87415	2.45389	1.22548	2.62465	3.23095	1.90774	1.92283	1.97282	1.53865	2.43578	1.92033	2.45051	1.75759	2.30481	1.7381	3.40627	3.14542	2.26609	6.38849	1.42616	2.63825
GSM1524019	GSE62254	1	0.694444	Male	70	IV	Diffuse	body	C3	1.25997	1.32962	1.59423	2.84281	2.6379	2.78244	3.51085	4.29379	1.60026	2.73005	0.611431	2.88074	3.25547	2.93115	2.0535	1.96845	2.43541	3.12879	2.41524	2.93799	2.36889	1.49663	1.85818	1.95122	1.8971	1.55136	1.70417	2.76816	3.08577	2.576	2.15768	4.92382	1.5309	2.63704
GSM1524020	GSE62254	0	7.025	Male	51	III	Intestinal	body	C1	1.55006	1.55644	1.86192	3.45921	2.10801	2.28361	2.19142	1.38177	2.13423	2.48569	0.479142	2.37287	3.12915	4.08805	3.35066	1.56849	2.40521	2.8917	2.27611	2.69472	2.09253	1.79223	1.59347	2.23667	1.20113	1.38616	1.47972	1.71819	3.00869	4.05312	2.47449	5.83475	1.5239	2.57573
GSM1524021	GSE62254	1	1.07778	Female	56	III	Diffuse	body	C2	1.43609	1.88152	2.38949	2.82126	2.15304	2.88012	2.39438	1.27217	1.75585	3.31701	1.65565	1.82571	3.3101	2.63239	1.59566	2.0132	2.17003	2.53482	2.8181	3.9426	2.42884	2.14513	2.64481	1.71841	2.03298	2.01421	1.62317	2.23252	2.95685	2.90326	2.95613	5.88993	1.45038	2.92147
GSM1524022	GSE62254	1	0.669444	Female	65	IV	Diffuse	body	C4	1.58275	1.49735	1.74425	3.1098	3.16835	2.87069	2.76434	1.13681	2.08366	2.59456	1.32243	1.84049	2.97642	2.49962	1.37757	2.21226	2.25723	3.84252	3.2069	5.2946	2.79859	1.5456	2.2632	2.79413	1.73991	1.80727	1.55436	2.25372	3.63358	3.04929	2.83768	5.40657	1.76533	3.53374
GSM1524023	GSE62254	0	6.98611	Female	77	IV	Intestinal	antrum	C1	2.36992	1.67068	1.72957	3.49405	1.76072	2.32428	2.75639	1.98722	2.60459	2.74997	1.82535	3.3336	3.27445	3.04003	2.48209	1.7796	3.15612	2.61602	1.99692	2.85225	1.95624	1.48041	2.59925	2.25633	2.04268	1.93673	0.198818	2.06349	2.99263	2.92	2.5058	5.72794	1.73105	2.00257
GSM1524024	GSE62254	1	7.45278	Male	61	III	Diffuse	antrum	C2	1.52864	2.38774	1.72733	3.35161	1.90748	2.60616	2.56365	2.15104	1.87505	2.93627	1.73544	2.11506	3.50721	3.85347	1.4324	1.79919	2.45674	2.5781	2.84639	3.28655	2.30177	1.47106	1.73476	2.5677	1.94949	2.05183	1.65815	2.04274	2.91396	3.23686	2.87669	6.18869	1.30508	3.53223
GSM1524025	GSE62254	1	6.81944	Male	71	III	Diffuse	antrum	C1	1.20799	2.178	1.97216	2.97815	1.55356	1.97087	2.56146	3.003	1.92718	3.25918	0.909801	1.74443	3.50671	3.03636	1.00769	1.96813	2.54568	2.38824	2.60286	3.63831	2.50713	1.65531	2.42012	2.3357	2.1498	1.5847	1.09486	2.28023	3.30305	2.92661	2.72691	7.61653	1.70725	2.46093
GSM1524026	GSE62254	0	6.96667	Female	52	III	Diffuse	body	C2	1.73923	1.89934	1.50128	2.98021	2.95133	3.49315	2.16229	1.3284	2.03648	2.06822	1.1614	2.92885	2.71056	2.75039	2.25869	2.29427	2.47579	2.64743	2.93916	4.74194	2.51446	2.40308	1.82859	1.91191	1.57282	2.18107	1.62677	1.06997	3.08193	2.0256	2.54876	7.09382	1.65424	4.01313
GSM1524027	GSE62254	1	4.975	Male	61	III	Diffuse	body	C2	1.27524	1.25275	1.88484	3.14416	2.27034	2.67625	2.16298	1.68995	1.66699	2.68208	1.22899	2.09498	2.72184	2.95687	2.67601	2.40149	2.61705	3.46678	2.25487	3.66192	2.20233	2.2336	2.08853	1.83706	1.99151	1.79581	1.65439	2.18111	3.24341	2.02352	2.34004	6.16378	1.43306	2.23648
GSM1524028	GSE62254	1	3.975	Male	72	III	Intestinal	body	C1	1.77423	2.22866	1.58285	3.99783	2.75431	1.69159	2.07674	2.14016	1.97303	2.38221	1.4342	3.61845	4.13282	2.68003	2.53612	2.1126	2.61485	3.12151	2.32089	2.54431	2.59285	1.97684	2.94304	2.06913	1.93892	1.51576	2.04149	1.86282	2.59709	2.95425	2.51179	7.19275	2.0346	2.39983
GSM1524029	GSE62254	1	2.59167	Female	50	IV	Diffuse	body	C4	1.75241	2.53718	1.47413	2.34806	1.98137	3.95408	2.94769	1.8744	2.68101	2.90678	1.82154	2.2878	2.85232	2.37635	2.34771	2.84002	3.2492	4.52272	3.22666	5.93562	3.21723	3.99628	2.22403	3.80184	1.40462	2.92269	1.7689	2.31189	4.12922	2.30725	2.87032	5.43215	1.6638	3.72017
GSM1524030	GSE62254	1	2.61111	Female	46	III	Diffuse	cardia	C4	3.31639	2.26119	1.49232	2.72425	4.12019	3.48862	2.44714	1.23555	2.12442	3.34623	1.36009	1.67811	2.64833	1.88056	1.2696	2.68627	2.16274	4.47874	4.22406	6.73552	4.55561	3.78097	1.19728	4.56514	2.18891	3.67918	1.22107	1.51609	4.68511	1.98533	3.23031	5.8373	3.01326	4.68653
GSM1524031	GSE62254	0	6.83333	Male	55	IV	Intestinal	antrum	C3	1.48002	1.75738	1.77061	3.7736	2.86542	1.92902	3.36169	2.44471	1.73742	2.92074	1.4969	2.18678	3.23832	4.76769	3.22499	1.39425	2.89881	2.73842	2.19621	2.30582	2.11178	1.47009	1.70244	1.89989	2.19276	1.76515	2.04336	2.37862	3.2839	3.50476	1.83275	6.33256	1.54828	2.19379
GSM1524032	GSE62254	1	6.43333	Female	70	IV	Intestinal	antrum	C3	2.16398	1.61482	1.66241	3.88631	2.08156	2.41674	3.19489	3.68716	1.97265	3.71522	1.96252	3.37841	3.05261	3.22772	1.60758	1.62468	2.82102	3.69965	2.64084	3.40178	1.95228	1.68385	2.25015	1.92017	2.13242	2.23432	1.67597	2.39179	2.7492	2.89354	2.84785	6.0236	2.00459	3.24595
GSM1524033	GSE62254	0	6.73611	Female	67	IV	Intestinal	body	C1	1.55836	2.18107	1.6099	2.55524	1.3001	1.72036	2.10229	1.83465	2.01063	3.21045	1.49063	1.82547	3.06716	2.61099	2.44733	1.74466	3.06007	2.28042	2.29042	2.39494	2.17351	1.88345	2.09477	1.88891	1.37033	1.82402	2.23972	3.95107	2.97665	3.06162	3.11359	6.10808	1.39509	2.39104
GSM1524034	GSE62254	1	3.67222	Male	65	III	Intestinal	body	C2	2.18339	2.0873	2.05406	3.09147	2.29051	3.25279	2.66444	1.4294	1.67338	2.9281	0.726882	2.08718	3.12874	3.94278	1.85176	1.58057	2.36299	2.64603	2.75835	3.97186	2.6043	1.79212	2.38139	1.98264	1.80156	2.07344	2.01632	2.06888	3.38493	2.68819	2.67624	6.19492	1.76848	2.97337
GSM1524035	GSE62254	0	6.69167	Female	64	IV	Mixed or Others	body	C4	1.9107	2.62086	1.67772	2.77506	2.10577	3.71739	2.41571	1.63012	1.62146	2.7208	1.90662	1.74164	3.00651	2.88351	2.17643	2.63952	2.83028	3.5172	3.31769	5.36899	2.98773	1.8567	2.67108	2.89516	0.956366	2.66101	1.65819	1.75338	3.4967	2.36809	2.81275	6.14525	1.70665	3.00787
GSM1524036	GSE62254	0	6.66111	Male	70	III	Intestinal	body	C1	1.18051	1.80999	1.8849	3.53798	2.35815	2.32651	2.51378	2.06611	1.66618	2.09403	0.709502	2.46475	2.9297	4.63971	2.50223	1.86243	2.64073	2.79229	2.83904	3.06021	2.23422	1.44868	2.08307	1.82643	1.45507	1.83403	1.08499	2.32911	3.61289	2.83852	2.07674	6.6791	1.49734	2.59147
GSM1524037	GSE62254	1	1.95278	Male	72	III	Intestinal	antrum	C2	1.09156	1.56707	1.53383	2.87649	1.91038	3.1596	3.09432	1.82748	1.95336	2.48065	1.17025	2.75163	2.4789	3.07274	1.92406	1.72916	2.67117	2.53971	2.74341	4.64712	2.74364	1.44508	2.34742	1.83402	1.32385	2.02792	1.20018	1.73474	3.05535	2.15948	2.42943	6.59862	1.47287	2.86748
GSM1524038	GSE62254	1	0.719444	Male	74	IV	Diffuse	entire	C1	1.67655	1.3222	1.86396	3.19033	2.01209	2.31443	2.41524	1.65781	1.98305	3.3109	1.22163	2.95286	3.61021	3.69992	1.55909	1.97198	1.93864	2.40721	2.62182	2.71034	2.00955	1.95991	2.34575	1.71631	2.38798	1.75605	0.948478	1.94102	3.45598	3.64641	2.84064	5.84856	1.28786	2.63249
GSM1524039	GSE62254	1	1.00556	Male	72	III	Diffuse	antrum	C2	0.937892	1.68038	1.60631	2.43419	2.19394	2.22678	2.40661	2.13513	1.3621	3.15027	1.36014	2.7424	3.43042	3.662	0.746129	1.39593	2.26164	3.34297	3.36095	4.31311	2.55415	1.43438	2.301	1.52954	1.16077	3.68853	1.90465	1.78519	3.10631	1.57366	2.63441	5.81958	1.46174	3.34012
GSM1524040	GSE62254	1	3.01389	Female	55	IV	Diffuse	antrum	C1	1.52724	1.10235	1.5536	3.45722	2.36795	2.55804	2.28157	1.53336	1.95835	2.52447	1.01159	1.71711	3.72806	4.81418	2.16982	1.95479	2.43618	2.88272	2.83313	2.94361	2.17446	1.89856	2.07308	2.12954	1.44946	2.03919	2.03908	2.35096	3.71102	3.73536	2.94993	6.28649	1.5409	2.95091
GSM1524041	GSE62254	0	6.44444	Male	56	IV	Intestinal	body	C2	1.41296	1.96407	1.71187	3.08418	1.7463	2.34928	1.75151	1.28924	1.51142	3.67639	2.04916	2.08704	3.01469	2.81082	0.659479	1.78272	2.34495	4.0749	2.87876	3.57462	2.14016	1.49175	1.4922	1.9135	1.87721	2.40548	2.44883	4.19314	3.21137	2.56805	2.96133	6.86833	2.15586	2.96037
GSM1524042	GSE62254	1	0.902778	Female	62	III	Diffuse	cardia	C2	3.396	2.89457	1.4909	3.49758	2.0835	2.15526	1.88135	1.73453	2.2477	3.07945	0.662235	1.74251	2.64277	2.68552	2.17901	2.62846	2.11036	3.19519	2.45248	3.20036	2.0379	1.20399	1.62602	1.77467	1.18298	2.16752	1.20754	1.63153	2.38353	2.47948	2.5504	5.88505	1.26613	2.9095
GSM1524043	GSE62254	1	1.40278	Male	60	IV	Diffuse	body	C1	1.05869	1.5972	1.83256	3.28998	1.66184	2.28863	1.95449	1.74156	2.42724	2.82978	0.661317	2.00333	3.20416	2.80842	1.74755	1.50029	2.42545	2.77231	2.36819	2.18489	2.28191	1.46477	2.31876	1.56462	2.27736	1.48448	2.19882	3.13599	2.92503	3.14851	3.8269	5.40697	1.86939	2.65141
GSM1524044	GSE62254	1	1.90556	Male	80	IV	Intestinal	antrum	C3	1.666	1.82186	1.637	2.775	1.96295	1.96764	5.97768	4.54757	1.95467	2.39496	0.795893	3.20825	3.16028	2.93828	0.669535	2.6916	2.37887	1.85086	2.70355	4.57758	2.66019	1.51692	1.042	1.60422	1.23031	2.42542	1.21536	2.26415	2.8953	2.90366	2.67272	6.37779	1.48308	3.50483
GSM1524045	GSE62254	0	7.42778	Male	33	II	Intestinal	body	C1	0.840836	2.26026	2.08658	3.30952	2.5965	2.02093	2.32979	1.38611	1.89534	3.49473	1.82409	2.34244	3.55437	3.96469	1.36272	1.59761	2.40599	3.32031	2.18399	2.71706	1.9829	1.4348	2.14411	2.03112	1.69247	1.7662	0.92287	1.84777	2.69082	2.21238	3.24956	6.47289	1.17574	2.26244
GSM1524046	GSE62254	0	7.33611	Female	59	II	Diffuse	antrum	C2	1.32109	2.54211	1.52363	3.30727	2.24623	3.00151	1.99542	1.29159	1.66007	2.54721	1.24526	1.93142	2.92063	4.26087	1.8868	2.11981	2.14828	2.82406	3.11775	5.04896	2.99861	2.5019	2.25201	1.85581	1.82757	2.63306	1.8481	1.57935	3.05019	2.78015	2.76601	5.72806	1.87108	3.43575
GSM1524047	GSE62254	0	5.82222	Male	74	II	Diffuse	antrum	C3	2.03591	1.71822	1.91942	2.90612	1.64857	1.97973	3.8514	4.33877	1.93413	2.40555	1.16748	3.09419	3.62829	4.13796	2.26181	2.19956	2.62656	3.03245	2.06368	3.22857	2.18316	2.43678	1.65424	1.83151	1.52319	1.5664	1.27659	2.34405	3.29964	2.52617	2.40488	6.43489	1.28857	2.30382
GSM1524048	GSE62254	1	3.9	Male	67	II	Intestinal	antrum	C3	1.12829	2.93088	1.65994	3.48734	2.22216	3.24672	4.29945	4.04307	2.49736	2.82757	0.49807	3.58779	3.48624	2.66653	0.134597	2.36253	2.33721	3.57522	2.88792	4.1563	2.37736	1.52302	2.41684	1.77668	1.83603	2.35529	1.2546	2.45158	3.26354	4.00798	3.18487	5.99113	1.5914	3.01531
GSM1524049	GSE62254	0	7.31667	Male	62	II	Intestinal	body	C2	1.05551	1.45688	1.78526	2.82194	1.75278	2.29721	3.28918	2.11208	1.64644	2.86238	1.44106	2.70881	2.69803	2.92341	2.15802	2.02215	2.48844	2.9348	3.23311	4.41449	2.90919	1.65752	2.196	2.04615	2.35598	2.36978	1.56531	2.05235	3.24609	2.8597	2.76404	6.64461	1.87731	3.09274
GSM1524050	GSE62254	1	4.76111	Male	66	II	Intestinal	antrum	C1	1.89202	2.46584	1.67204	3.4342	2.23401	3.003	2.13753	1.42966	1.59701	2.05743	1.52281	3.98424	3.68727	4.74786	2.88408	1.56896	2.80261	3.75651	2.25923	2.41977	2.10914	1.72634	2.35704	2.13609	2.60411	1.83172	2.04729	1.99855	3.40708	2.69377	2.52385	6.64492	1.45044	2.45454
GSM1524051	GSE62254	0	7.27222	Female	51	II	Diffuse	antrum	C3	1.19404	2.47839	1.8452	3.1245	2.4752	2.90219	4.20213	3.21384	2.07903	3.3076	1.68085	2.2695	3.76017	2.77383	1.0821	2.37315	2.16938	2.45651	2.45674	3.21857	2.27994	1.25396	2.16777	2.00562	2.0071	1.83986	2.40838	2.15036	2.80969	2.4946	2.69125	6.30868	1.37407	2.7018
GSM1524052	GSE62254	1	1.09722	Male	74	II	Diffuse	antrum	C4	3.39612	2.05329	2.26682	3.68244	1.90752	2.46537	1.89176	1.13372	2.37742	2.388	1.53594	2.34304	3.33708	2.63826	0.460926	1.80628	2.3634	2.64619	3.27255	5.44398	3.16947	1.97273	1.55044	3.06512	1.97046	2.55777	1.16827	1.9844	4.15432	2.58549	3.45779	5.47919	3.16874	3.21283
GSM1524053	GSE62254	0	7.24444	Male	61	II	Intestinal	body	C1	2.03253	1.85591	1.97597	3.12133	1.97484	2.27903	2.08276	1.62602	1.40584	1.74005	1.00516	1.95943	3.81554	3.06241	2.19144	1.70425	2.40293	4.98859	2.36711	2.43476	2.25459	1.51727	2.26441	2.31616	1.53106	1.4869	1.62325	1.40261	3.20029	2.95541	2.14786	6.25508	1.98169	2.29447
GSM1524054	GSE62254	0	7.21389	Male	72	II	Intestinal	antrum	C3	0.345821	1.61998	2.79918	3.21802	1.53511	2.09307	3.48895	3.35247	2.28055	2.34426	0.630993	2.99542	3.34671	3.37731	1.51719	1.94703	2.47193	2.85029	2.16571	1.98514	2.2353	1.63857	2.61938	1.85217	1.9238	1.78356	2.45861	2.3617	2.79787	3.00502	2.96056	6.91662	1.70289	2.07337
GSM1524055	GSE62254	1	3.16111	Male	54	II	Intestinal	antrum	C2	2.52762	1.76988	1.56512	2.62874	1.95419	2.03457	2.20182	2.45677	1.85899	2.4543	2.232	1.33729	2.32368	2.71331	1.50793	1.67355	2.36753	2.98348	2.83344	3.67679	2.31153	1.44774	1.3319	1.77966	1.91049	2.69608	1.34539	1.49364	2.88993	2.38421	2.99321	6.04723	1.58032	2.82326
GSM1524056	GSE62254	1	1.18056	Male	71	II	Intestinal	body	C1	3.15726	2.01984	1.66052	3.07929	1.49332	2.07945	1.65837	1.13002	2.44912	2.70161	0.431221	1.97999	3.44273	2.3126	1.28052	2.31281	2.74338	4.26057	2.07683	2.1009	1.67728	1.61973	1.88305	1.85842	1.94899	1.37165	3.10845	1.84745	3.77971	2.72722	3.24389	5.51566	1.33512	2.19264
GSM1524057	GSE62254	1	1.32778	Male	80	IV	Intestinal	antrum	C4	2.15406	3.05617	1.53361	2.49278	3.92784	3.61415	2.4968	1.98169	2.93467	3.08324	1.79265	1.66792	2.2545	2.28186	1.71915	2.84352	2.36647	4.33017	4.22498	6.32702	4.01114	2.88987	1.88832	4.98769	1.64792	3.77522	1.89586	1.5065	4.3938	2.62287	3.28165	5.42949	6.23579	4.75331
GSM1524058	GSE62254	0	7.12222	Female	56	II	Intestinal	cardia	C2	1.67432	2.73666	1.64183	2.55853	1.88028	2.50323	1.79212	1.43612	2.16651	3.27933	2.03368	2.58804	3.00757	2.76325	3.48515	2.03958	2.79739	1.68869	3.12974	3.86364	2.4444	1.70601	1.776	1.66238	0.964341	2.55319	3.4769	2.90308	3.17286	3.14746	2.45814	5.01317	1.50906	3.16175
GSM1524059	GSE62254	0	7.1	Male	58	II	Diffuse	antrum	C2	1.47999	1.78292	1.75173	3.53218	3.24225	3.11419	2.3387	2.22629	1.85834	3.31402	0.807083	2.39834	2.65655	2.63736	1.14038	1.77069	2.34029	3.41011	3.62164	4.86458	2.5211	1.56	2.4165	1.38286	1.54755	3.27932	2.21782	1.97314	3.22514	2.28266	2.75886	6.48416	2.01886	4.42587
GSM1524060	GSE62254	0	7.06944	Male	56	II	Intestinal	body	C1	4.15812	1.77844	1.75527	3.93697	3.44296	2.0576	1.79371	1.79546	1.55467	1.82836	1.39301	1.30645	3.75219	2.65086	3.40168	2.04428	2.34895	3.09107	1.84878	2.12333	2.06582	1.78136	2.20501	1.82653	1.73091	1.42558	1.68021	1.607	2.95122	2.8515	3.10309	7.4547	1.82006	2.50821
GSM1524061	GSE62254	0	7.05	Male	77	II	Intestinal	antrum	C3	1.63279	2.09795	2.21115	3.69785	3.14568	2.4283	4.75683	4.24071	1.65662	2.92796	1.16325	2.37866	3.54762	3.94373	1.78184	1.94797	2.26044	3.1153	1.7565	1.81502	2.19211	1.37737	2.25184	2.0016	1.37306	0.999881	0.905641	2.09342	3.7536	2.19575	2.64416	6.45842	1.58093	1.93113
GSM1524062	GSE62254	1	5.85	Female	40	III	Diffuse	cardia	C4	2.81638	2.39211	1.47483	2.81752	4.13045	4.52216	2.71525	1.40905	2.18678	2.91361	0.660126	1.95757	2.60403	2.25196	1.25908	2.94125	1.96643	4.46096	4.10009	6.09951	4.08749	1.72111	2.3208	4.38537	1.86956	3.66362	1.24813	1.65112	3.71309	1.8863	2.98643	6.02014	1.89576	4.46773
GSM1524068	GSE62254	0	7.73889	Female	71	II	Intestinal	body	C3	0.853376	1.05782	2.37322	3.84433	1.69959	2.11779	4.13412	3.69059	2.35966	2.63936	1.22137	2.54379	3.85955	2.45723	1.83072	1.50229	2.45737	3.1314	1.80249	3.014	1.93811	1.63069	1.8472	1.42409	2.39703	1.70132	1.3633	2.17428	2.75166	2.76266	2.68178	6.31807	1.31971	2.12909
GSM1524069	GSE62254	1	7.13333	Male	63	II	Intestinal	antrum	C3	2.14984	1.11065	1.89301	3.64683	1.55737	1.90009	3.58744	3.0366	2.59582	1.49421	0.972036	4.66317	4.06894	3.34018	3.03231	1.83308	2.19074	3.37177	1.81273	2.18315	2.08759	1.67182	2.1076	2.00428	2.29606	1.80329	1.88987	2.21316	3.9197	3.85363	2.8162	5.93733	1.63031	2.06848
GSM1524070	GSE62254	0	7.63611	Male	58	II	Intestinal	body	C1	1.75158	1.22348	2.27385	3.48296	1.98292	1.89318	2.03931	1.15804	1.85458	2.45102	0.925208	2.74302	3.73572	3.14241	2.40295	1.80548	2.14183	5.69525	2.24106	3.15757	2.12641	1.53217	2.11855	1.9225	1.36686	1.83691	2.031	1.55657	3.43654	2.61811	3.21241	6.69142	1.55994	2.73482
GSM1524071	GSE62254	0	7.56389	Male	60	III	Intestinal	antrum	C1	1.60266	2.09211	1.69724	3.50364	1.62375	2.04998	2.40761	1.53441	2.24701	2.21422	1.59989	5.10343	2.95305	3.65088	2.31843	1.93363	2.25056	3.65339	2.16442	2.97198	2.1195	1.28261	1.83106	2.29364	2.17512	1.84955	2.62726	1.74359	3.8213	2.87311	2.81086	4.89548	1.88751	2.1907
GSM1524072	GSE62254	1	3.57778	Female	43	IV	Diffuse	antrum	C2	1.3057	1.17139	2.17696	2.90237	1.91805	3.53507	2.80675	2.41336	2.14286	2.42703	0.529584	2.53096	2.96251	3.31496	2.80761	1.78168	2.41777	4.08976	2.3299	3.94853	2.40848	1.85227	1.95961	2.29265	1.59405	1.96379	0.986246	1.8613	3.56522	2.87388	2.48531	5.70083	1.98024	3.16658
GSM387789	GSE15459	0	2.53889	Male	76	IV	Mixed or Others	NA	C2	1.6251	1.79425	1.99301	3.03837	3.06475	2.44901	1.8854	1.74053	1.41422	3.13253	0.789508	1.21253	4.07449	2.20859	1.25845	2.11727	2.13604	3.60272	2.64438	4.18216	2.51692	1.38676	1.99368	2.87645	1.80303	2.06908	1.35031	2.14317	3.58768	2.61976	2.6769	6.50056	1.49311	3.26428
GSM387791	GSE15459	0	1.69444	Male	40	IV	Intestinal	NA	C3	2.04014	1.49604	1.9878	3.88857	0.892976	2.39703	3.86137	1.83645	2.89504	3.2556	2.41184	3.59242	4.15493	3.44427	3.72483	2.22058	3.37341	1.8589	2.71493	2.70072	2.64652	1.91656	3.11176	2.60037	2.35474	2.35078	3.16821	3.4978	3.47908	3.77083	3.42028	5.79161	2.38163	2.72096
GSM387792	GSE15459	1	0.977778	Male	73	IV	Intestinal	NA	C1	0.913498	1.92065	1.90701	3.31323	2.34604	2.52769	2.37557	2.27893	2.24279	2.23552	1.12741	2.95104	2.85681	2.92913	1.53672	2.6044	2.13163	3.85633	2.03646	3.14783	2.14781	1.74648	1.50547	2.15386	1.53398	1.67929	1.17136	2.22312	3.47903	2.90042	2.80256	5.0678	1.65023	2.64623
GSM387794	GSE15459	1	2.18889	Male	56	IV	Intestinal	NA	C4	2.87008	0.657245	1.78788	2.98639	4.09896	2.73173	2.06901	0.935291	1.78232	2.64225	0.627065	1.70925	2.90484	2.35836	1.61763	2.60397	2.22513	3.65687	3.41484	4.98604	3.25049	1.76533	2.08855	2.9561	2.02288	3.02444	1.07082	1.45993	3.39932	2.11729	3.60872	6.14707	3.24949	3.91189
GSM387795	GSE15459	0	2.25556	Male	29	III	Diffuse	NA	C4	2.96598	2.00117	1.51155	3.26923	3.73084	2.57322	1.89489	1.61616	2.03361	2.89066	1.16046	1.16653	2.86236	2.18836	2.7496	2.17695	2.27575	4.64652	3.42276	5.24289	3.41173	1.83179	1.8123	2.97788	2.33696	2.7244	1.27131	1.87455	3.9885	2.18748	3.20769	5.00575	3.28787	4.16143
GSM387796	GSE15459	1	1.70833	Male	67	III	Intestinal	NA	C3	1.1745	2.16685	2.17644	3.26835	0.688062	2.57204	3.90492	1.79832	3.23063	2.94075	1.78957	1.95548	3.96981	4.13078	2.41251	2.16539	2.48984	3.13083	2.56014	0.785361	2.78864	1.80474	2.19116	2.28086	1.47642	2.15461	1.76886	2.95537	3.19113	4.21439	3.38021	5.50931	2.43505	2.31526
GSM387800	GSE15459	0	0.583333	Male	69	III	Mixed or Others	NA	C1	0.94934	1.73353	2.09942	3.28573	3.06702	2.59545	1.719	1.46145	2.9223	2.30501	0.486716	1.62604	3.37431	2.88418	2.06699	1.76008	2.16606	2.56056	1.91762	2.05311	1.82153	1.19781	2.22895	1.12308	1.92277	1.77969	0.385764	1.94559	3.13304	2.71267	2.25868	6.27048	1.48455	2.25724
GSM387801	GSE15459	0	1.67778	Female	49	I	Intestinal	NA	C1	2.50813	2.2571	1.78346	3.26961	1.96207	1.9975	2.50822	3.08179	1.97307	1.92828	0.600528	1.25184	3.55399	3.71851	2.05404	2.09637	1.84183	2.07756	1.70345	1.4606	1.55487	1.17677	1.84198	1.39229	1.82883	1.11791	2.01184	2.072	2.06431	3.72253	1.93168	6.34784	1.48164	1.67649
GSM387802	GSE15459	0	1.26667	Male	78	I	Mixed or Others	NA	C3	1.62177	1.6088	1.95197	3.21504	1.13592	3.16228	4.22881	2.90592	2.82777	3.94615	1.59618	2.87875	3.71065	4.37567	3.01017	2.26907	2.88201	2.22067	2.57365	1.04369	2.52411	1.4605	3.02352	2.63647	2.96906	2.19798	2.74375	3.45479	2.65004	4.29437	3.68956	6.31481	2.37909	2.38226
GSM387803	GSE15459	0	2.725	Female	88	IV	Intestinal	NA	C3	2.04752	0.926049	2.20073	3.54331	2.95879	1.83738	3.23385	3.0567	2.7511	2.62667	2.48382	2.76864	4.68769	3.6652	2.83067	1.94646	2.61588	2.71997	1.84434	1.64971	2.17008	1.22637	2.40199	2.27476	2.21644	1.52656	2.53437	2.91236	3.77848	3.89261	4.01079	6.52878	2.10331	2.23074
GSM387804	GSE15459	0	1.05556	Female	72	III	Diffuse	NA	C4	2.7947	1.7197	1.75791	2.77275	3.66722	3.23421	1.88905	2.44351	1.92292	2.55717	1.93251	1.93168	2.54387	2.23851	1.52803	2.42203	2.28613	4.34018	3.24493	4.92903	3.06568	2.56627	1.94197	3.55748	2.44554	2.40799	1.59211	2.07046	3.85839	2.42031	2.98218	6.50211	2.17269	4.09612
GSM387805	GSE15459	0	0.908333	Female	76	I	Intestinal	NA	C3	1.38455	1.26154	1.98012	3.47447	1.31394	1.11372	2.96789	2.47418	2.78656	1.94547	0.782362	2.23677	4.38771	3.59395	3.01421	1.9331	2.66538	2.87421	1.82962	1.75948	2.04853	1.78173	2.34672	1.25042	1.8088	1.21149	0.909129	3.0914	3.25187	3.70159	3.26335	5.55448	0.912202	2.00918
GSM387806	GSE15459	0	1.64444	Male	76	III	Diffuse	NA	C1	1.22961	1.6427	1.96831	3.20238	2.73807	2.01497	2.11323	1.16176	2.37741	2.83904	1.3209	2.77068	3.38945	3.5085	0.42484	2.00015	2.59284	2.50259	2.35341	3.33015	2.03571	1.77319	2.02175	2.03641	2.20245	2.00556	1.87607	2.12588	3.02563	2.90166	2.30426	6.16957	1.59046	2.79635
GSM387807	GSE15459	0	0.411111	Male	65	II	Intestinal	NA	C3	2.58994	2.51458	2.32591	2.9985	2.37335	3.16714	3.3741	3.50484	3.47003	3.00121	2.89739	3.57598	3.92955	3.97065	2.3271	2.02197	2.48458	2.61573	2.43155	2.08585	2.30608	2.10139	3.00504	2.53872	2.61948	2.68452	2.23743	2.07585	3.18701	4.16114	2.83389	5.04174	2.11042	2.66319
GSM387808	GSE15459	0	0.488889	Male	73	IV	Intestinal	NA	C1	1.15472	0.0430233	1.57184	3.51298	2.83566	2.0174	2.14271	2.25151	2.22339	2.5749	0.420485	2.07582	3.0458	2.66527	0.906023	1.86824	2.53545	1.46427	1.64285	1.58235	1.48483	1.61331	2.05142	2.19873	2.26339	0.744217	1.24249	1.86229	2.90207	2.52652	2.29745	6.00124	0.331149	2.07041
GSM387809	GSE15459	0	0.391667	Female	82	III	Diffuse	NA	C1	2.40944	1.99657	1.99582	3.587	1.79708	2.042	2.68861	2.4713	1.98262	3.72201	0.208595	1.46782	3.41306	3.17107	1.75267	2.21133	2.1512	2.59446	2.07825	1.96421	1.79213	1.11413	2.0025	1.88541	1.70932	1.88556	2.19005	2.71779	3.60944	3.70319	2.30193	4.65984	1.38332	3.91423
GSM387810	GSE15459	0	0.308333	Male	73	I	Mixed or Others	NA	C1	1.24255	1.5586	1.88623	3.46613	2.67622	2.58324	2.61472	1.81821	2.50691	2.73803	1.40334	1.97214	4.07615	3.32002	1.5685	2.0999	2.42358	2.97589	2.13161	2.49373	1.88005	1.7658	2.4582	1.27907	1.09598	1.84856	1.95742	2.51521	3.0468	3.21826	3.17291	6.25322	1.98393	1.91833
GSM387811	GSE15459	1	0.269444	Male	70	IV	Intestinal	NA	C1	1.61851	2.06873	1.93695	3.20276	1.81831	1.11627	2.43688	2.8552	2.40929	3.02055	1.56481	2.60236	4.17944	3.00525	0.441491	1.99611	1.90111	1.43075	1.73763	3.07488	2.04682	1.67791	2.24662	1.75647	2.04671	1.89239	1.00312	1.55802	2.65247	2.60353	3.34196	6.87288	1.26712	1.93327
GSM387812	GSE15459	0	0.925	Male	72	III	Intestinal	NA	C2	0.932371	1.48252	2.1531	3.74813	3.14041	2.68208	2.82884	2.68884	1.73242	2.56457	1.16825	1.43686	3.56021	3.56862	0.829595	1.66645	1.85419	2.12738	2.47465	3.53465	1.91485	1.69887	2.64206	1.92794	2.02196	1.27139	1.49078	2.30613	3.24033	2.2387	2.33609	6.86787	1.71038	2.58918
GSM387813	GSE15459	0	0.327778	Male	74	I	Intestinal	NA	C1	1.37532	0.956155	1.93431	4.06953	2.73947	0.0774911	2.29938	1.26073	1.71876	1.51549	1.43646	1.75126	3.44279	3.37415	0.792025	1.29274	1.99167	2.67077	1.23195	1.21992	1.18502	0.839387	1.92634	1.19432	2.09524	0.645502	0.955148	2.05237	2.91818	3.18754	0.861255	6.57455	1.17682	1.2999
GSM387814	GSE15459	1	1.43333	Female	27.6027	IV	Diffuse	NA	C2	1.84802	1.90386	1.12181	3.02816	3.35804	3.14887	2.32804	1.83478	1.90414	3.48191	1.36692	2.60384	3.22708	2.73788	2.23118	1.88913	2.67734	3.29697	3.20487	4.01021	2.94613	2.21282	2.25555	1.29941	2.03371	2.2841	1.79421	2.14214	3.2453	3.17703	2.96817	6.20348	1.99577	3.26412
GSM387815	GSE15459	0	5.24444	Male	67.7397	II	Intestinal	NA	C1	1.68648	1.47487	1.73731	3.51364	1.18837	2.27633	2.06628	2.16238	2.35506	2.49849	0.129793	2.43757	3.46908	4.10428	1.86014	2.01802	2.92565	3.53984	2.15381	1.69384	1.44344	1.06876	2.16245	2.21815	2.37266	1.37513	2.8205	2.12522	3.25997	2.97525	1.27348	5.05528	1.60727	2.75951
GSM387816	GSE15459	1	0.138889	Male	70.0959	IV	Diffuse	NA	C4	2.51608	1.88256	1.17051	3.39483	3.5035	2.73098	2.09073	1.96713	1.65871	2.58361	1.58485	2.53217	2.65888	2.44214	1.55472	1.8474	2.0417	4.19217	2.87576	4.40259	2.76082	1.48088	2.14198	3.02392	0.621907	2.41494	0.947633	2.49586	3.53908	2.51036	2.85	6.82567	1.8082	3.60766
GSM387817	GSE15459	0	7.33889	Female	64.2712	I	Intestinal	NA	C3	0.684751	2.07768	1.6356	3.29414	2.28818	1.99142	2.86348	2.82937	2.24638	2.5044	0.993785	2.14045	3.40358	3.27384	2.06201	1.98948	2.42226	2.67635	2.23936	2.95421	2.06776	1.41574	2.46887	2.10957	2.14763	1.5719	1.29378	2.5184	3.49118	2.97731	2.87272	6.00534	0.487738	2.53962
GSM387818	GSE15459	0	9.05833	Male	52.5863	II	Intestinal	NA	C1	1.21273	1.96674	2.1396	3.48887	0.618842	1.77727	2.28571	0.0396648	2.81031	1.98542	1.12057	3.1443	3.08389	2.73153	1.36042	1.35013	2.63459	2.30186	1.85092	2.2225	1.84528	1.72633	1.73377	1.50035	2.01369	1.65885	1.66293	1.66926	3.87932	3.0707	1.90491	5.87591	0.904198	1.87964
GSM387819	GSE15459	1	2.43056	Male	53.0877	IV	Diffuse	NA	C2	1.27463	2.5084	1.71786	2.44743	2.78297	3.28861	3.12858	3.45348	1.99701	2.92622	0.723626	3.60712	3.9125	3.37743	1.98939	1.94949	2.5122	3.0982	3.49512	4.42083	2.53713	2.18633	2.2753	2.3471	2.23673	2.15008	2.09195	1.94946	3.18247	3.08021	3.03648	5.79604	2.02279	3.37214
GSM387820	GSE15459	0	10.825	Male	52.7425	IV	Intestinal	NA	C1	1.47518	1.74879	1.93849	3.19981	1.60808	2.94822	2.60876	1.78376	2.54973	2.32939	1.11631	2.32544	3.39994	3.27909	2.3799	1.33567	2.42044	2.79418	2.21394	2.30264	2.37086	0.845439	2.4813	2.02961	1.78315	1.6608	1.92363	2.09655	3.46354	3.12641	2.52908	5.32947	1.92188	2.894
GSM387821	GSE15459	0	10.2472	Female	53.0356	I	Intestinal	NA	C2	1.59429	1.94921	1.96164	3.31112	2.78461	2.97725	2.14032	2.02797	2.20022	2.4259	0.268934	2.849	3.25385	3.94371	3.80387	1.61363	2.07333	3.07486	2.72871	3.23102	2.3175	2.09557	2.1546	1.7915	2.24608	1.9299	1.37351	1.17296	3.42326	3.31512	2.26269	5.24506	0.896877	3.47382
GSM387823	GSE15459	1	0.55	Male	64.274	IV	Intestinal	NA	C2	2.90731	1.96881	1.54253	3.73187	2.36757	3.00528	2.17397	2.33921	1.60725	2.18149	2.2512	2.82613	3.01534	2.87922	1.95232	1.85552	2.32085	2.89481	2.36936	3.46529	2.10602	1.39575	1.98463	2.10807	1.90158	1.63447	1.91037	1.90784	3.27663	2.66696	3.18703	6.48813	1.89467	3.45451
GSM387824	GSE15459	0	10.5417	Female	71.2849	II	Intestinal	NA	C4	3.20432	1.50573	1.35675	3.17793	3.4807	2.04974	1.72299	0.899317	1.60691	2.34375	1.3342	1.67251	2.68923	2.28241	2.56806	1.80292	1.94847	3.86484	3.2949	4.84446	3.31311	1.84811	1.67649	3.24443	2.05572	2.90057	1.59018	1.52956	3.4688	2.21496	2.9863	5.35931	1.65056	3.99803
GSM387825	GSE15459	0	10.4583	Male	69.8658	I	Intestinal	NA	C2	2.11716	1.49803	2.03061	3.45876	2.34974	2.93745	3.37907	2.6143	1.73722	2.9229	2.06219	2.81403	3.83208	3.00847	2.55774	2.33596	2.68301	3.64577	2.6406	4.06838	2.36738	1.64912	2.28459	1.40602	1.99696	1.94998	1.12982	2.47779	3.21554	2.82667	2.66869	5.70211	1.64913	3.18863
GSM387826	GSE15459	0	0.922222	Female	74.3671	II	Diffuse	NA	C4	3.23528	1.93173	1.55723	3.01805	3.77337	2.87736	1.75488	1.54652	2.0409	2.75922	1.80714	2.41577	2.49313	1.96468	2.09125	2.33933	2.37445	4.17586	3.50583	5.07605	3.30242	2.5389	1.51435	3.54631	0.579059	3.18014	1.47597	2.09252	3.79065	2.82003	3.14926	5.62068	2.63158	4.30888
GSM387827	GSE15459	0	7.76667	Female	67.3644	I	Intestinal	NA	C4	3.19983	1.91209	1.72953	2.95073	3.32151	1.37363	1.99347	1.32663	2.27102	3.03388	0.778756	1.89068	2.7911	1.67199	1.46853	2.03248	1.87687	4.21154	3.25113	4.73304	3.32381	1.87062	1.85662	3.47771	2.14291	2.82615	0.980227	1.992	3.67961	2.36709	2.97828	5.41805	2.41608	4.13487
GSM387828	GSE15459	0	9.81389	Female	61.3589	III	Mixed or Others	NA	C1	2.31662	1.92844	1.16949	3.89378	1.01167	1.15893	1.77476	1.51315	0.90434	3.01799	1.83462	1.94645	2.85744	3.67509	1.7273	1.94577	2.52633	2.02065	1.62024	3.22042	1.56984	1.50962	1.03994	1.43671	1.43362	1.26102	0.991412	1.81361	2.97423	2.26786	2.87834	7.09127	1.07709	1.77979
GSM387829	GSE15459	0	10.6222	Male	65.3479	II	Intestinal	NA	C1	1.57152	2.12471	1.67441	2.82185	2.46817	2.39919	1.99175	1.36993	2.69256	3.09286	1.11383	1.55344	3.35484	2.86624	0.900693	1.72321	2.38283	3.05623	2.95934	2.83162	2.27813	1.6523	2.33262	1.9469	2.36607	1.62219	1.44431	2.46519	3.56258	2.30899	2.77318	5.26094	1.32721	2.76713
GSM387830	GSE15459	1	7.25	Male	67.9041	III	Diffuse	NA	C2	2.68419	1.61501	1.78369	2.95011	2.9018	0.971955	2.08402	1.30353	2.06953	2.82748	0.182104	1.37863	3.42086	2.77287	2.3401	1.40307	2.54041	3.19796	2.50099	3.62837	2.12524	1.30276	1.97565	2.14533	2.0553	1.95337	1.04989	2.0129	3.33816	2.57528	3.06951	5.63275	2.30041	3.29737
GSM387831	GSE15459	1	0.863889	Male	47.6274	IV	Diffuse	NA	C1	1.83445	1.90335	1.91195	3.83136	2.73597	2.26616	2.52533	2.21505	2.45994	1.7908	1.72658	1.82325	2.9055	2.84192	1.62742	0.292676	2.176	3.6596	1.4138	1.09136	1.33365	1.33946	1.73039	1.26362	2.5122	1.92537	2.11485	1.73779	2.76619	2.90481	1.83213	6.64833	1.51897	1.44941
GSM387832	GSE15459	0	10.4611	Female	31.7726	III	Diffuse	NA	C4	2.49752	1.98277	1.61639	2.95211	3.60749	2.91493	1.91527	1.21848	2.29929	3.05075	2.37432	3.31438	2.7906	2.71676	3.22826	2.23156	2.71692	3.23003	3.39479	4.33906	3.10557	3.39691	0.580968	1.28642	1.47492	2.7042	1.28297	0.730538	3.85224	0.695778	3.14306	6.04441	1.90193	4.13449
GSM387833	GSE15459	1	0.711111	Male	50.6192	III	Intestinal	NA	C2	2.27787	1.44376	1.58728	3.5891	2.80398	2.64321	2.24161	1.41155	1.77084	2.39591	2.0147	1.70175	3.58503	3.56206	1.84005	2.07897	2.49326	3.22425	3.03635	3.45352	1.85924	1.10688	2.00276	1.41509	2.11572	2.01808	1.30993	1.91315	3.24537	3.56581	2.59106	6.90879	1.13768	2.6651
GSM387834	GSE15459	1	3.49722	Male	67.589	II	Diffuse	NA	C4	2.66625	2.12698	1.81435	2.88259	3.16816	2.82361	2.70212	2.43875	2.09393	2.97878	1.0105	1.5356	2.69148	3.12503	1.51256	2.4028	2.11464	3.75274	3.23569	4.60627	3.00074	2.83391	2.30575	2.73449	0.11035	3.05194	1.41393	1.73229	3.49412	2.47048	3.14713	6.25359	1.77161	3.89405
GSM387835	GSE15459	1	1.08889	Female	55.6575	III	Diffuse	NA	C1	3.2309	2.42732	0.87919	3.10317	2.59865	2.66737	1.76472	2.28753	1.60749	3.29536	1.95673	2.09667	3.09773	3.23591	2.36629	1.70611	2.61119	2.86132	2.65983	2.73479	1.56846	1.06357	2.24832	0.452711	2.05673	1.84882	1.69526	2.27469	2.70727	2.72184	2.44951	5.53614	1.58512	2.98677
GSM387836	GSE15459	1	1.64722	Male	52.8466	III	Diffuse	NA	C2	2.19393	1.90814	1.87957	3.33236	3.46911	2.81047	2.03382	1.78886	3.09527	2.63011	1.58347	1.71279	4.1524	3.18211	1.50772	2.04733	2.14166	3.45215	2.88189	4.11028	2.61245	1.82788	1.70494	2.8632	2.07264	1.46972	1.98507	1.98601	3.37027	3.03455	3.30127	6.35434	1.65401	3.44224
GSM387837	GSE15459	1	3.125	Male	81.6986	III	Diffuse	NA	C2	1.75744	2.15636	1.72249	3.24999	3.6278	2.88674	2.27545	2.74229	1.80515	2.52285	0.562669	1.36965	3.15029	2.27148	2.64193	1.79264	2.34193	3.28884	2.92079	4.48481	2.55859	2.24722	1.75686	2.33027	2.16819	2.32506	0.721374	1.86713	3.50117	2.40989	2.46856	6.31526	2.93714	3.56535
GSM387838	GSE15459	1	2.53333	Male	62.4384	III	Intestinal	NA	C4	3.08268	2.00645	1.30813	3.02076	3.7122	1.92223	1.8685	1.60612	1.04705	2.69964	0.768139	2.6627	2.59715	2.28375	2.14282	2.36063	1.75976	4.0971	3.41883	5.14697	3.31478	2.17408	1.88441	3.1934	1.41088	2.85163	1.07636	1.75207	3.17573	2.2866	2.98786	5.08146	2.39581	3.85022
GSM387840	GSE15459	0	10.7722	Male	55.8959	I	Diffuse	NA	C4	3.073	2.12828	1.09668	3.14829	3.71847	2.43661	1.64915	1.10052	1.42281	2.52009	1.82457	2.40555	2.61439	2.38868	1.47011	2.00534	2.33009	4.67519	3.38833	5.04606	3.17903	2.91213	1.80709	2.99877	1.7955	2.76617	2.05385	1.99479	3.7768	2.65233	2.99859	4.9409	3.28079	3.99144
GSM387841	GSE15459	1	0.347222	Female	66.7616	IV	Diffuse	NA	C4	1.68135	1.60651	1.364	2.82896	3.38478	3.02103	1.89773	1.60497	1.72116	2.80659	1.7403	2.57284	2.60758	2.18831	0.166742	1.62197	2.33559	3.30985	3.63236	4.39698	3.14044	1.40752	1.82511	1.65638	0.398225	2.25496	1.9736	1.00744	3.25506	2.35058	2.36293	5.72678	3.41356	3.72696
GSM387842	GSE15459	1	1.42778	Male	76.7726	IV	Intestinal	NA	C2	2.89972	1.78652	2.03961	3.12067	3.27044	2.00396	2.1852	2.59507	1.51827	2.7438	0.979573	2.79198	3.32316	2.505	1.22288	1.40996	2.46066	3.01115	2.44925	4.18322	1.97798	0.718961	1.72071	2.77077	1.81659	4.25285	1.23781	1.79561	3.06608	2.12542	3.19154	5.89567	1.90837	2.97439
GSM387843	GSE15459	1	0.188889	Male	76.9041	IV	Intestinal	NA	C1	3.09793	1.83999	1.7693	2.3932	3.4223	2.29235	1.58303	1.54525	1.82708	1.81289	2.29909	1.85619	2.50632	2.10062	1.99944	1.79166	2.3317	3.85012	1.83532	2.92114	2.01057	0.701749	2.22603	2.24802	0.509704	1.80998	2.52249	2.07651	4.02497	2.80291	3.04609	7.28675	0.801906	2.04316
GSM387845	GSE15459	1	0.344444	Male	69.5205	IV	Intestinal	NA	C2	1.23686	1.11389	1.90794	3.32332	3.30165	2.72937	2.67933	2.85797	1.75273	2.50285	1.15499	1.6334	3.09725	4.60911	1.1919	1.97119	1.5995	3.39088	2.52678	3.71457	2.34651	1.17937	2.02785	1.13771	1.7322	1.74426	2.04092	1.44724	3.2787	2.09237	2.67943	6.12102	1.59883	2.65551
GSM387846	GSE15459	1	7.85833	Female	84.9836	III	Intestinal	NA	C3	0.884744	1.63282	1.32836	3.3773	1.30859	1.79806	2.41821	3.21701	2.0888	1.81324	0.593414	2.68347	2.80718	3.09679	3.1431	1.20077	1.63753	2.11283	2.07923	2.57069	2.81288	1.77838	2.1016	1.35638	2.02797	1.94603	1.95803	2.13155	3.16532	3.12505	2.87411	6.21949	1.40644	2.34371
GSM387847	GSE15459	1	9.21111	Female	80.011	I	Intestinal	NA	C4	1.93385	2.00454	0.994135	2.75904	4.08278	2.96309	1.40078	-0.204745	1.69304	3.18338	0.16165	2.95965	2.96431	2.24876	1.75601	2.58431	2.2575	3.78763	3.89623	4.3488	3.02743	2.88686	2.0251	1.8805	1.88568	2.95718	0.5847	1.96731	4.02484	2.16226	2.92515	5.84592	2.10878	3.66184
GSM387848	GSE15459	1	8.28611	Male	58.1507	III	Intestinal	NA	C2	0.681034	2.3097	1.70096	3.08277	2.41917	2.15363	2.29991	2.06445	1.87387	3.39513	1.85156	3.2159	3.42182	3.09992	1.22504	2.09184	2.51536	3.52429	2.89171	3.5203	2.46467	1.52051	2.35728	2.43371	1.18311	2.01505	2.01726	1.99586	3.92905	2.82557	2.56172	6.94496	1.79635	2.87584
GSM387849	GSE15459	1	0.95	Male	70.9288	IV	Diffuse	NA	C2	0.743186	2.24023	1.81736	2.9093	2.69529	1.71035	2.0448	1.01282	2.13902	2.92847	1.97065	1.59397	3.45416	2.3603	2.732	2.24483	2.7097	3.0821	2.83651	3.6184	2.59399	1.72544	1.72929	2.15316	2.11663	2.06625	1.05581	1.77979	2.92737	2.32518	2.51669	6.78549	1.71003	3.22284
GSM387850	GSE15459	1	0.538889	Female	59.8548	IV	Diffuse	NA	C4	2.50984	2.04393	1.65092	2.80473	3.24149	2.37874	2.3701	1.89907	1.38188	2.76682	1.60508	2.38826	2.91162	2.56838	1.53828	2.398	2.46642	3.68555	3.45501	4.62939	2.9492	2.73141	2.09794	2.51863	1.53913	2.38298	1.9329	1.66826	3.67195	0.707452	2.54936	5.9624	1.976	3.56875
GSM387851	GSE15459	1	0.905556	Male	61.4932	IV	Diffuse	NA	C4	1.72377	1.90333	1.99734	2.88824	3.32032	3.22406	2.11288	1.79219	1.75076	2.32849	0.137146	2.28588	3.26077	2.88163	2.67657	1.7692	2.18216	4.3376	2.96143	4.406	2.62914	1.89682	2.17483	2.98156	1.31404	2.3396	1.31372	1.76038	3.50441	1.36261	2.90936	5.27086	2.6782	3.7909
GSM387852	GSE15459	1	1.41667	Male	61.6904	IV	Mixed or Others	NA	C2	2.24963	1.68186	1.73763	3.33885	3.22745	2.89648	1.80969	1.20853	2.12408	2.0803	0.460092	2.0298	2.48177	2.56907	1.4462	1.68238	2.09669	2.73619	2.87569	3.61972	2.28598	2.50869	2.12761	1.98555	1.74377	2.13281	1.75739	1.97347	3.50149	2.59158	2.50897	7.07975	1.63299	2.91128
GSM387853	GSE15459	1	1.38333	Male	65.2438	IV	Intestinal	NA	C4	2.74782	1.83722	1.01691	2.61948	3.90909	2.54463	2.59581	1.54594	2.06156	2.68714	1.47642	2.41084	2.47107	2.29014	1.63214	2.23405	1.88536	4.92396	3.51763	5.10463	3.2967	2.23478	1.68134	3.70878	2.08775	3.00867	1.68673	1.45996	3.83462	1.9535	2.97959	5.50406	1.38776	3.71683
GSM387855	GSE15459	0	9.55278	Female	71.2986	II	Intestinal	NA	C1	0.600621	-0.0330663	1.74966	3.96535	2.65045	2.40109	2.71887	2.788	1.62398	2.01687	1.07263	2.64443	3.47702	3.1045	1.32849	2.02982	2.58255	3.05135	1.61669	1.80042	1.90628	0.530794	2.04349	1.3734	1.02402	0.951629	1.13363	1.57827	3.25502	2.60505	2.50558	5.83413	0.699292	1.66735
GSM387856	GSE15459	1	2.18056	Male	80.3534	III	Intestinal	NA	C2	3.02743	2.23827	1.87792	3.18334	2.5725	2.96861	1.96763	2.02848	2.30682	2.77238	0.615602	3.219	2.64858	2.67652	1.47676	1.65047	2.36721	3.04283	2.86177	3.0658	2.2939	2.15464	2.22915	1.76986	1.98203	2.38822	1.75025	1.45312	2.91302	3.119	2.65832	6.43921	1.66477	2.76612
GSM387857	GSE15459	1	0.672222	Male	49.8767	III	Diffuse	NA	C4	2.12912	2.15695	1.584	2.91236	3.67015	2.62289	2.6886	1.70145	1.97124	3.20031	0.118859	1.66225	2.82797	3.05292	1.33191	2.62165	2.21871	3.73781	3.2329	4.77686	2.99061	2.02313	2.09136	2.68038	0.956684	3.0074	1.31391	1.83717	3.65899	1.88325	2.96106	5.46042	2.37627	3.82337
GSM387858	GSE15459	1	0.772222	Female	38.9699	IV	Diffuse	NA	C2	0.964023	1.77024	2.1843	3.11024	2.77446	3.35046	2.10884	1.52093	2.45715	3.12081	1.44535	3.68149	3.15914	2.7854	0.733981	2.05626	2.59804	2.95541	2.90229	3.6748	2.57414	2.06549	2.02529	1.44833	0.940383	2.34856	1.93832	1.96509	3.3902	3.39966	3.06544	6.31187	1.96795	3.35816
GSM387859	GSE15459	1	0.922222	Male	79.5753	III	Diffuse	NA	C2	2.15332	1.98765	1.54297	3.06573	2.79833	2.15169	2.05383	-0.0174186	1.33354	2.94618	0.366081	1.87103	3.09091	2.74203	1.94479	1.87065	2.45304	3.02744	3.22122	3.46825	2.25246	2.03147	2.49395	1.40259	2.28871	2.25428	2.49773	2.51382	3.54475	1.92011	2.92006	5.39292	1.81302	3.28111
GSM387861	GSE15459	1	1.93333	Male	56.0548	III	Intestinal	NA	C1	0.868254	1.62526	2.64475	3.02305	2.5052	2.24344	2.61388	1.93795	1.86774	2.65582	0.00661026	2.43416	3.61271	2.85062	1.37548	1.07046	2.07744	3.18411	1.61852	1.88456	1.49094	0.803285	1.41068	1.4164	2.0403	1.28873	0.696006	1.44229	3.14905	3.23278	3.12335	6.06545	1.47107	1.61932
GSM387862	GSE15459	1	0.391667	Male	64.1342	IV	Diffuse	NA	C4	2.12081	1.96925	1.9651	3.23043	3.50081	3.03997	1.7475	0.364509	1.9948	2.78099	0.395821	2.61205	2.38164	2.69197	1.53715	2.01893	2.65329	4.10978	3.11829	4.09416	2.87917	2.25601	2.10002	3.03282	2.11584	2.39368	1.96045	2.17947	3.47234	2.51049	2.56181	5.49066	1.76465	3.61959
GSM387863	GSE15459	0	3.75556	Male	78.4082	I	Intestinal	NA	C2	2.10366	2.09861	1.58159	2.85247	3.24915	1.72868	2.0994	1.93912	1.88711	2.88364	0.763659	2.81289	2.86971	2.83497	1.09695	2.32824	2.56495	3.45076	3.45138	3.92593	2.71364	1.9254	2.5718	1.88653	2.17011	2.83899	2.36444	1.84582	3.57825	2.75162	3.14924	5.57229	1.64382	3.88909
GSM387864	GSE15459	1	0.358333	Female	67.5315	III	Diffuse	NA	C3	2.09264	2.7415	1.99467	3.13715	2.94702	3.71962	5.11302	2.87069	2.3039	2.91328	2.03436	3.33825	2.50246	5.33217	3.99762	2.07655	2.84238	2.54758	2.74727	3.06053	2.99977	1.96754	3.75809	3.02453	1.8424	1.36268	2.49711	3.35282	2.73379	3.93582	3.32223	5.78847	3.00376	2.7808
GSM387865	GSE15459	1	2.03056	Male	64.7753	IV	Diffuse	NA	C2	1.93496	2.10473	1.71726	3.77275	2.74262	2.3002	2.13526	0.465108	1.73965	2.77197	0.531618	3.29468	3.68962	2.73773	1.94964	1.49549	1.91635	2.80333	2.3235	3.69615	2.28412	0.859736	1.59942	2.2138	1.81899	1.99421	0.9838	2.35094	3.71555	3.63569	2.76466	6.46201	1.66734	2.87451
GSM387866	GSE15459	1	1.11389	Male	75.5863	III	Diffuse	NA	C2	1.71625	1.98696	1.39192	2.8013	3.49862	3.15389	1.26712	1.86507	2.11739	2.78531	1.77654	2.66706	3.10328	3.05568	1.2256	2.42168	2.2854	3.48583	3.24058	3.72712	2.62177	3.33464	2.02897	1.18681	1.85852	2.72902	1.99033	1.85771	3.00329	2.32918	2.85729	5.85441	2.28715	3.43135
GSM387867	GSE15459	1	1.9	Female	48.8877	II	Diffuse	NA	C3	1.15967	1.00755	1.64449	3.22198	2.65118	2.2124	2.82502	2.86605	2.02919	2.50265	1.82892	1.74013	3.21534	3.38169	3.49058	1.53249	2.07173	2.89522	2.46629	2.84645	1.95382	1.82239	2.05711	1.81166	1.8544	1.72185	2.00547	1.87323	2.43116	3.14701	2.68839	5.4456	1.35243	2.60263
GSM387868	GSE15459	0	5.54722	Female	75.8603	II	Diffuse	NA	C4	2.62527	1.97487	1.24028	2.89716	2.80798	2.4267	1.76497	1.37129	2.01351	2.71641	0.741912	2.55018	2.95938	2.67219	1.19408	2.07174	1.67448	3.59916	3.24596	4.29074	2.74883	2.33857	1.76452	2.52509	2.23192	2.63235	0.876273	2.05918	3.34273	2.26	2.93682	5.23689	1.36487	3.5635
GSM387869	GSE15459	1	1.73889	Male	49.1589	III	Mixed or Others	NA	C2	2.53016	2.21962	1.87888	2.90961	3.20479	2.96132	2.27801	3.03305	1.70912	2.67709	0.0105036	1.62426	2.984	3.01059	1.8224	2.16435	2.61867	3.71828	2.94189	4.44659	2.88462	1.5546	2.41454	2.68783	2.19103	2.35871	1.87549	1.73659	3.45835	2.29361	2.97484	6.67859	2.25634	3.54528
GSM387870	GSE15459	1	0.383333	Male	56.3452	IV	Intestinal	NA	C2	0.52858	1.97077	1.17105	2.6802	2.8644	2.37295	2.09717	0.909507	1.70397	2.31632	0.169989	2.39256	3.24992	2.70149	1.2689	1.70615	2.14729	2.85328	2.68866	3.69496	2.35928	2.0838	1.90684	1.85461	2.14671	1.59624	1.09034	1.69465	3.01941	3.08947	2.94459	5.51176	2.36456	3.14548
GSM387871	GSE15459	1	1.08611	Male	68.411	IV	Intestinal	NA	C1	0.37634	1.99466	1.89179	3.43089	1.96505	2.39578	1.99502	1.7347	2.55973	2.1151	0.194366	1.40398	3.68977	2.45576	0.462682	1.57124	2.76419	2.50339	2.13843	2.25053	1.76079	1.34669	1.84981	2.05303	1.97168	2.02406	1.03436	2.4809	3.2266	3.67404	2.47696	5.44362	1.17997	2.57424
GSM387872	GSE15459	0	7.13611	Male	62.8411	I	Intestinal	NA	C1	2.58495	1.6954	1.74959	2.81837	3.06903	2.74725	1.82111	2.55952	2.19954	2.08469	0.245591	2.12169	2.15637	2.2258	0.527032	1.43739	2.07775	3.27429	2.19005	2.8017	2.15725	1.42774	1.77335	0.718818	1.68735	1.48732	1.83492	1.64532	2.82633	2.54753	2.11436	6.01658	1.18639	2.99841
GSM387873	GSE15459	0	8.175	Male	64.0301	III	Diffuse	NA	C3	1.88679	2.9727	2.35714	3.6055	1.00078	3.24151	4.22005	3.876	3.4643	3.93942	2.8501	4.14527	3.74084	4.38938	2.71223	1.72557	3.04645	3.15331	2.55944	2.8003	2.63269	1.9661	3.04156	3.17199	2.52621	2.27377	2.63559	2.82079	3.22102	4.2558	2.66462	5.63457	2.53161	1.82467
GSM387874	GSE15459	1	1.19444	Female	81.0164	IV	Intestinal	NA	C2	1.67766	2.2491	1.33441	3.08826	2.06316	2.53562	2.29015	2.56809	1.75732	2.89842	0.146802	2.11775	3.08013	2.63437	1.39976	2.12311	2.41834	3.36545	2.57989	4.1137	2.58862	1.40698	2.51546	2.52813	2.16078	2.00358	1.81632	2.0232	3.5164	2.51543	2.91197	6.72309	2.13302	3.08909
GSM387875	GSE15459	0	7.39167	Male	79.4493	I	Intestinal	NA	C4	3.04091	2.23766	1.7757	3.12344	3.40366	2.424	2.45816	0.923467	2.00835	2.74075	1.73498	1.52219	3.25721	2.4728	1.94653	2.52947	2.34465	4.21779	3.30298	4.76004	2.94369	2.54312	2.1211	3.1263	2.38542	2.53258	1.48656	2.05656	3.41348	2.29484	3.00712	5.37011	3.05637	4.01723
GSM387876	GSE15459	1	2.09722	Male	45.6027	II	Diffuse	NA	C4	2.20614	1.81198	1.44031	3.06348	3.89353	3.61616	2.06884	1.90918	1.63295	3.03405	0.255376	1.85057	2.80888	2.41432	1.20283	2.47554	2.40464	3.46244	3.12828	4.34398	2.98437	2.66047	2.11931	3.00034	1.74479	2.31378	1.10004	1.47803	3.35376	2.60926	2.82217	6.04362	2.3021	3.50624
GSM387877	GSE15459	0	6.04167	Female	72.5041	III	Diffuse	NA	C1	1.31122	2.34479	2.07718	3.24935	1.60086	2.38579	3.07187	2.12836	2.20694	2.80729	1.46409	1.80461	3.15863	3.22301	1.38665	1.94847	2.21749	2.97983	2.24608	2.29948	2.05655	1.55703	2.20806	1.74395	2.0182	1.83514	1.65389	3.2061	3.33395	3.60996	2.07061	5.68919	1.55751	2.23257
GSM387878	GSE15459	0	1.96111	Female	63.2685	II	Diffuse	NA	C2	2.66518	2.62604	1.56435	2.90718	2.48338	2.71766	3.20463	2.54311	1.91292	2.56365	2.27098	1.62009	3.47104	3.11658	1.9575	2.03506	1.75138	3.21372	3.01242	4.49269	2.89238	2.26751	2.31788	2.88659	2.73193	2.84055	1.16484	1.85709	3.56102	3.12945	2.87728	6.38139	2.01428	3.52628
GSM387879	GSE15459	1	2.6	Male	64.4329	I	Diffuse	NA	C1	1.20061	2.07518	2.02502	3.25091	2.16951	3.18556	2.59175	1.74926	2.58037	2.82075	1.97454	3.32336	3.49571	3.591	1.36127	1.41423	2.51247	3.54495	2.50554	1.94541	2.28872	1.73526	2.70836	2.29177	2.32932	1.57424	2.30263	1.68169	3.46383	3.25754	2.32815	5.17205	1.46206	2.28262
GSM387880	GSE15459	0	6.24722	Female	66.1699	I	Diffuse	NA	C4	2.64781	2.30874	1.33002	3.13557	3.50897	3.23715	1.90102	1.29884	2.28329	2.73398	1.94614	2.74064	2.69738	2.84067	0.768624	2.19403	2.04578	3.59011	3.29151	4.52176	3.10987	1.37865	1.94121	2.31536	2.08314	2.56891	0.910465	1.69556	3.15396	2.24621	2.69025	5.59655	1.95565	3.71096
GSM387881	GSE15459	1	1.02222	Male	71.6466	IV	Diffuse	NA	C4	2.70725	1.59999	1.58807	3.23721	3.31166	3.07319	1.62662	1.03726	2.44759	2.82875	2.14944	3.07319	2.93364	2.35171	1.77032	2.47699	2.20355	3.90807	3.11653	4.95657	2.87147	2.5295	2.07327	2.12777	1.81781	2.69051	0.564998	2.13955	3.47048	2.12023	2.65932	7.04736	1.42245	3.76095
GSM387882	GSE15459	1	1.36389	Female	84.0055	III	Intestinal	NA	C3	1.61182	1.92	2.14844	3.18723	2.35166	2.26486	2.9995	2.87189	2.43514	2.59457	0.908007	2.92856	3.52298	3.32835	1.57683	2.02064	2.44353	3.06252	2.56895	3.13851	2.21664	0.933575	2.37832	2.12969	2.33381	1.55306	1.49214	2.36456	3.28531	3.22049	3.16933	6.52853	1.28862	2.69922
GSM387883	GSE15459	0	3.54167	Male	76.4411	II	Intestinal	NA	C1	0.459312	2.22781	2.13994	2.94903	1.97997	2.3626	2.4924	0.19504	2.24551	2.77903	1.16354	1.65153	3.75546	3.14806	1.90033	1.90562	2.27946	3.38323	2.14368	1.81961	2.31405	1.6466	2.43306	1.72077	2.05086	1.56774	2.00251	2.09317	3.24948	3.06084	2.75508	5.83806	1.21243	2.5033
GSM387884	GSE15459	1	0.822222	Female	87.7014	II	Diffuse	NA	C1	0.471212	2.27797	1.58487	2.71669	1.82993	3.16644	2.47741	1.97147	2.31754	2.7551	1.68212	2.74249	3.25563	3.98238	2.44514	1.54858	2.56951	2.59274	2.26034	1.73381	2.03256	0.934357	2.18762	1.98131	2.25864	1.94654	1.73505	1.66072	2.52046	2.72	2.71125	5.54171	1.09083	2.57017
GSM387885	GSE15459	0	3.20278	Male	65.0932	III	Diffuse	NA	C3	2.26259	2.062	1.85702	3.22468	0.734939	2.77371	3.13908	2.6527	2.57558	3.69534	1.48731	3.00133	3.73491	3.46897	2.37925	2.18128	2.2136	3.16249	2.63145	3.03924	2.68832	1.47819	2.39801	1.94201	2.32859	1.9794	2.89766	2.00711	3.82672	2.71427	2.73884	6.03254	2.04035	2.98252
GSM387886	GSE15459	0	6.06389	Female	69.3918	II	Mixed or Others	NA	C1	0.260123	1.80769	1.57262	2.59512	2.13075	2.19639	1.74019	1.48554	2.53819	2.49307	0.320619	1.37375	2.75302	3.32872	0.640021	1.95768	2.32204	3.17372	2.20096	2.80649	1.74346	1.32292	2.16729	1.43261	1.62629	1.5255	1.66644	1.89491	2.98084	1.91936	2.26119	5.81732	1.0454	3.00114
GSM387887	GSE15459	1	0.486111	Male	66.6301	IV	Intestinal	NA	C2	0.664323	0.583058	2.07522	2.7855	2.03161	3.00907	2.28368	1.82805	1.96308	3.35802	2.1977	1.6533	3.06335	3.21791	1.36354	1.81554	2.29358	3.14801	2.74569	3.52856	2.48634	2.1622	2.15317	1.87499	1.49257	1.84317	1.79862	2.68955	3.1148	2.63781	2.73852	6.61664	1.28679	2.84631
GSM387888	GSE15459	0	2.975	Female	47.4055	I	Diffuse	NA	C2	1.95165	1.61921	1.79257	3.05896	3.05269	3.08565	2.62966	2.64754	2.40123	2.71217	1.28443	2.3068	3.28281	2.57388	2.07629	2.23179	2.74812	3.40149	3.03503	4.30504	2.83471	2.56432	1.86125	2.45768	2.30406	2.27179	1.48666	2.17885	3.68573	3.16669	3.1345	6.07539	2.0397	3.54922
GSM387889	GSE15459	1	0.922222	Male	77.1479	IV	Mixed or Others	NA	C1	1.56904	2.00879	1.94861	2.97211	2.48797	2.48518	2.13097	1.56813	2.27056	2.30849	0.653787	0.923915	3.33568	3.5095	1.71556	2.08251	1.95494	2.97317	2.64682	3.09655	2.25959	1.0194	1.95979	0.835661	1.89575	2.18028	0.838188	1.63837	3.32032	3.11083	2.55592	5.75114	1.03578	2.71625
GSM387891	GSE15459	0	5.38056	Female	53.2192	I	Diffuse	NA	C1	0.813267	1.77743	2.14476	3.27776	1.93923	2.46749	2.45495	2.16891	2.02907	2.8289	-0.0722475	1.80925	3.47119	3.13926	3.68934	1.98105	2.88425	3.76255	2.57915	2.78912	2.24235	1.28014	2.51018	2.35986	1.99008	1.46866	1.40592	1.16892	3.32866	2.79503	2.34691	6.0429	0.966377	3.26736
GSM387892	GSE15459	1	0.663889	Female	79.4822	IV	Intestinal	NA	C2	2.22653	1.40779	1.72823	3.39603	2.59567	2.98485	2.68195	2.86227	1.59546	2.66934	1.58999	2.78457	2.74916	2.86818	0.688387	2.04324	2.28353	3.25455	2.60278	3.406	2.49345	1.79807	2.22323	1.84934	1.32368	1.99627	1.9995	1.36155	3.3042	2.22875	3.25658	6.84364	1.1823	2.82392
GSM387893	GSE15459	0	4.41389	Female	66.8329	III	Diffuse	NA	C2	1.68797	1.82229	1.66527	3.34921	2.70367	2.50024	2.0648	-0.0112639	1.99205	2.29332	1.31035	2.34356	3.62826	3.42208	1.67461	1.93518	2.80691	2.99143	2.93494	3.5627	2.39191	1.81241	2.07645	2.44192	1.81989	2.24662	0.850193	1.26726	3.26735	1.92611	2.40143	5.93576	1.58718	2.9449
GSM387894	GSE15459	0	5.54722	Female	84.4521	I	Intestinal	NA	C1	1.46882	1.40743	1.88137	2.47435	2.8143	1.84704	2.70561	2.98215	1.85758	2.21004	1.75392	1.43438	3.2052	3.52447	1.39245	1.01372	2.06858	3.44018	1.08725	1.31442	1.27296	0.905539	1.87459	1.47611	2.24291	1.18423	1.95591	1.96189	2.12441	3.04641	2.29851	5.62453	1.29966	1.69122
GSM387895	GSE15459	0	0.219444	Male	87.9178	III	Intestinal	NA	C1	0.410833	1.7642	2.43814	2.88102	1.76258	2.51308	2.38062	0.414315	1.94641	3.35357	0.649888	1.48785	4.43761	2.34396	2.88874	1.54985	1.95822	4.14727	2.37888	2.72803	2.13821	0.926468	2.31496	1.18087	1.64684	1.11666	2.10593	1.96991	3.26664	3.21029	3.19175	5.52931	1.46843	1.51812
GSM387896	GSE15459	1	0.830556	Male	80.3123	III	Intestinal	NA	C1	0.757692	2.19443	2.50343	3.68744	2.67201	1.45046	1.81487	2.28341	1.77763	2.39537	0.83784	1.31892	3.69664	3.62525	1.74621	1.285	2.31092	3.62536	2.41607	3.89433	2.35309	1.15649	1.64053	1.96137	2.08197	1.46354	1.17513	2.3698	2.37361	3.5521	2.60913	6.128	1.48167	2.17117
GSM387897	GSE15459	0	2.025	Male	56.9151	IV	Diffuse	NA	C1	0.431722	1.18859	1.80036	3.9253	2.61392	2.62038	1.91869	1.6279	2.18346	3.07935	0.193577	2.61761	3.61453	3.54836	2.35144	1.48934	2.60642	2.91396	2.62403	2.87056	2.02062	1.22762	1.85745	1.89715	2.06917	1.42495	0.91719	2.03353	3.11365	2.9091	2.37173	5.65816	1.11285	2.98741
GSM387898	GSE15459	1	6.55	Female	68.4466	II	Mixed or Others	NA	C4	2.73523	2.07382	1.48635	3.22126	3.78831	2.88447	2.09778	0.346392	1.91433	3.13942	0.337074	2.25975	2.74569	2.60605	1.86856	2.73284	2.33466	4.93392	3.49963	5.02905	3.24545	1.93609	1.77326	3.52352	2.18509	2.80032	1.60331	1.49032	3.49819	1.98693	3.34528	5.83745	2.49861	3.94865
GSM387899	GSE15459	1	0.980556	Female	65.0411	III	Diffuse	NA	C2	1.81039	2.11583	1.89426	3.06201	3.58608	3.40481	2.48903	1.16826	2.12579	2.57796	1.50978	3.15559	2.98455	2.6147	1.77291	2.24806	2.37821	3.00498	2.82582	4.08705	2.89223	3.12429	1.88597	2.11999	2.15847	2.40297	1.32919	2.19141	3.34685	2.28862	2.38297	5.98733	1.91035	3.36705
GSM387900	GSE15459	0	0.497222	Male	68.4356	I	Intestinal	NA	C1	1.20973	0.500269	2.09905	3.57141	2.56162	2.23075	2.45278	1.50855	2.54773	2.38771	1.51991	1.30305	3.63264	3.47991	1.14436	0.839592	2.17402	2.75951	2.17529	2.28455	2.08397	1.40351	1.77573	2.36004	0.552373	1.63672	0.710153	1.59269	3.40767	2.94242	2.27587	6.34515	1.34582	2.29865
GSM387901	GSE15459	0	6.90556	Male	64.0521	I	Intestinal	NA	C1	0.608811	1.53704	2.45087	3.94859	2.54984	1.71809	2.07848	1.43467	1.83135	2.54932	1.31752	2.27218	3.68582	2.78303	1.43188	0.658693	2.58541	2.66676	1.72588	1.1251	1.43885	1.21573	1.91257	1.56485	0.649933	1.09525	1.04286	2.29707	3.00683	3.0827	2.54788	5.77448	1.54321	1.43306
GSM387902	GSE15459	1	4.96389	Female	47.7288	II	Intestinal	NA	C2	1.16284	2.07967	1.76885	3.16895	2.68447	2.30786	2.50535	2.22369	2.62584	2.96749	0.460277	2.88616	3.22697	2.92616	2.32588	2.40284	2.13154	2.95537	2.45094	3.35777	2.16623	1.74806	2.63422	2.27988	0.0896956	1.44426	2.22911	2.52202	3.65723	2.33793	2.88889	6.83674	2.06854	2.77574
GSM387903	GSE15459	1	3.43611	Male	92.4192	III	Intestinal	NA	C3	0.618761	1.59351	1.74842	3.40727	3.58084	1.57969	4.0835	4.74192	2.20908	1.87134	0.936995	2.89484	3.38412	2.36081	1.3741	1.54177	2.52633	2.13245	1.22172	0.580537	1.47161	1.11293	2.3336	1.44895	1.51856	1.15996	1.61704	1.97489	2.74559	2.92285	2.5725	6.91274	0.618418	1.6255
GSM387904	GSE15459	0	6.19444	Male	75.3726	II	Mixed or Others	NA	C1	0.742736	2.03515	2.41543	4.14919	2.37243	2.21761	2.21361	1.97369	2.48224	2.6301	2.17511	2.43091	4.43245	2.93525	2.01041	2.15828	2.65671	3.15282	1.9326	1.90798	2.17695	1.06022	2.27671	1.56175	1.47857	1.48281	1.62304	2.83948	2.61276	3.38385	2.74724	6.73049	1.29818	2.588
GSM387905	GSE15459	1	0.522222	Female	51.1726	IV	Diffuse	NA	C2	2.42619	1.82722	1.56056	3.22319	3.26412	2.5977	1.58016	1.48697	2.03134	2.56402	0.783866	1.63686	3.30805	3.86452	2.60132	1.89049	2.1562	3.31517	2.97934	4.62168	2.86076	1.26279	1.91044	2.35752	1.81781	2.26005	1.11495	1.61974	2.87058	2.16401	2.7623	5.89537	1.3054	3.54134
GSM387906	GSE15459	0	1.08333	Female	64.2932	III	Diffuse	NA	C2	1.07078	2.16963	1.84196	3.51647	2.91606	2.63719	2.55954	1.86829	2.18072	2.59041	2.12146	2.98421	3.2415	3.37537	2.09097	1.96974	1.82173	3.34939	2.9777	4.41236	2.5879	1.26587	1.9484	2.39417	1.76219	2.10379	1.95079	2.01586	3.00908	3.2039	2.71175	5.94204	1.98611	3.44029
GSM387907	GSE15459	0	5.29444	Male	69.5014	III	Mixed or Others	NA	C3	2.39325	1.70602	1.99773	3.34499	2.1947	2.14258	2.60809	2.60321	2.61525	2.34563	0.9892	3.59296	3.65897	3.21808	3.02595	2.30398	2.96294	2.34371	2.10368	2.12392	1.90732	1.02195	2.64549	1.78467	1.86007	0.726012	1.30265	2.7767	2.98338	2.79341	2.59945	6.21975	1.90377	2.06132
GSM387908	GSE15459	1	1.52222	Male	62.326	III	Intestinal	NA	C2	0.961784	0.644935	1.54604	3.14238	2.65524	2.58584	2.27292	1.9493	1.88743	2.59957	1.43033	2.67198	3.85176	2.85098	0.541822	2.02215	2.09933	2.89386	2.62175	4.24806	2.30211	0.576764	2.21182	1.68758	2.1011	1.81407	1.02926	1.718	2.58588	2.50431	3.31824	6.27232	1.80274	2.69013
GSM387909	GSE15459	1	2.40278	Male	56.474	IV	Diffuse	NA	C4	1.97062	2.11248	1.21784	3.0102	2.96161	3.4212	2.30814	2.61055	1.59322	3.05231	0.692828	3.74236	3.11712	2.23749	1.48597	2.01143	2.13146	4.24778	2.96887	4.59344	3.14592	2.63213	2.05695	2.97649	2.33026	2.1732	0.465178	2.14004	4.12264	2.43395	2.73233	6.67849	1.62471	3.61363
GSM387910	GSE15459	1	1.85556	Male	73.7288	IV	Mixed or Others	NA	C2	1.51106	1.84795	1.81528	3.18045	2.36765	2.98978	2.55131	1.96347	1.84231	2.20979	1.07411	3.00613	3.42347	3.26433	1.6544	1.24398	2.29	3.02961	2.48065	3.7166	2.33238	1.07831	2.41252	2.26125	1.94182	1.56401	1.06005	1.61349	3.28619	3.23533	2.84892	5.66648	1.53118	2.79655
GSM387911	GSE15459	1	2.075	Male	43.1753	IV	Mixed or Others	NA	C2	2.19507	1.82088	1.53596	3.16323	3.20255	3.10954	2.21681	1.86416	1.67155	2.92307	1.82359	2.75129	3.48473	2.68537	3.36495	1.75058	2.306	2.59716	2.73033	3.71958	2.74703	1.63388	2.16757	1.53742	2.28741	1.88172	1.26626	2.05935	3.46979	3.51628	2.53848	6.36793	0.520686	3.12219
GSM387912	GSE15459	0	1.425	Female	38.11	III	Diffuse	NA	C1	1.07994	1.19943	1.92543	2.97174	2.17759	2.81231	2.75609	2.69133	2.32107	2.17303	0.0914158	2.68264	3.13043	3.49087	1.7749	1.32283	2.5247	2.81491	2.31491	3.02119	2.0943	1.08003	2.0647	1.52184	1.52782	1.48372	1.60138	1.84862	3.22795	3.03173	2.23867	6.06678	1.5593	2.43891
GSM387913	GSE15459	1	0.586111	Male	68.8521	IV	Intestinal	NA	C1	0.46932	1.41354	1.91053	3.97714	2.47655	2.27531	2.02066	1.33377	1.87138	2.94838	0.970807	3.12953	3.17457	2.72678	1.85699	1.88893	2.32613	2.85387	1.53216	1.44246	1.75657	1.3436	2.17528	2.08726	2.00194	1.42973	2.41529	1.65023	3.22557	2.8576	2.92058	6.1276	1.31765	1.8245
GSM387914	GSE15459	1	0.55	Male	72.8712	III	Intestinal	NA	C2	2.01272	1.67889	1.8575	3.10439	2.51533	2.22541	1.84516	2.13389	1.61903	2.0843	0.248785	2.43516	4.1995	3.19238	0.798381	2.49507	2.51705	3.0056	2.53785	3.14101	1.77471	2.06119	2.29065	1.89164	1.91275	2.67279	1.07931	1.73524	2.7833	2.7456	3.16195	6.2748	2.00736	2.74563
GSM387915	GSE15459	0	13.1528	Female	57.4548	II	Diffuse	NA	C2	2.1485	1.69543	1.67531	3.14524	2.92837	2.84632	2.26917	1.86625	2.05803	2.48711	1.13408	3.37585	3.21959	3.25305	2.35474	2.08774	2.6286	3.11511	2.85708	4.18789	2.65357	1.16067	2.31561	2.51341	1.59466	2.16216	2.01763	1.78736	2.60403	2.52224	2.79569	5.75996	1.79342	3.17037
GSM387916	GSE15459	1	5.30833	Male	80.8192	I	Intestinal	NA	C3	1.44159	1.91113	2.04875	3.62243	2.80284	2.54639	2.96582	2.59126	2.59496	3.27045	2.02235	2.68073	3.95905	3.10615	2.60582	1.85278	3.00132	2.8171	1.78613	2.29081	2.16655	1.55628	2.63491	1.53524	2.60074	1.40846	1.58201	2.48998	3.60936	3.11358	2.92019	6.93849	1.79453	0.85351
GSM387917	GSE15459	0	0.947222	Male	58.8932	IV	Intestinal	NA	C1	1.60448	1.48655	2.32859	3.18278	2.20383	1.7586	2.9669	0.701588	2.60056	2.68171	0.714557	1.93864	3.27293	2.80308	1.65837	1.39307	2.03896	2.84642	1.68752	2.4592	1.84828	1.17813	1.64494	1.45386	1.84388	2.74801	1.27681	2.03497	2.88232	3.6304	3.0008	6.2091	0.525949	1.48221
GSM387918	GSE15459	0	12.9194	Female	58.1096	I	Diffuse	NA	C1	1.11209	2.12312	2.27402	3.12232	2.03985	2.55567	2.63793	1.89132	2.84594	2.12334	0.561724	3.29919	3.50704	3.63851	2.85608	2.02302	2.50995	3.03372	2.57455	2.73727	2.21884	1.88403	2.19076	2.30824	2.11982	2.27145	1.99379	1.81009	3.05016	3.60432	2.79355	5.09854	1.62877	2.49943
GSM387919	GSE15459	0	0.869444	Male	74.1151	IV	Intestinal	NA	C2	2.44043	1.74564	1.74047	3.30966	3.01319	2.21041	2.07801	1.16996	1.96303	2.74019	0.544149	2.38332	3.56856	2.76671	0.325299	1.63914	2.0369	3.499	2.73303	4.44896	2.42679	0.790587	2.24265	2.88432	1.92217	2.4251	0.830222	1.83948	2.73313	2.4203	3.15029	5.72186	2.0129	3.45484
GSM387920	GSE15459	0	1.83889	Male	59.126	III	Intestinal	NA	C1	2.69235	1.88874	1.9961	3.20082	3.44573	2.08405	1.51781	1.68766	2.54748	2.01357	0.922614	3.58466	2.42203	3.0403	2.21664	1.63099	2.81226	3.33578	1.89292	1.81405	1.95328	1.69678	2.25084	1.83194	2.01746	1.44813	1.25662	2.20716	2.78083	2.98987	2.35758	6.47847	1.53299	2.31105
GSM387922	GSE15459	0	12.825	Male	60.8986	I	Intestinal	NA	C1	1.78556	-0.441599	1.18249	3.9021	0.817905	2.25771	1.64355	0.321497	1.61908	0.892136	0.170933	2.97701	3.54011	2.54694	1.95779	1.26864	2.11811	1.22273	1.40638	1.50959	0.923319	0.456706	1.87741	1.19593	2.25174	0.477929	1.01949	2.47749	2.48063	2.40451	2.25326	6.18112	0.241881	1.02961
GSM387924	GSE15459	0	0.402778	Female	45.726	IV	Diffuse	NA	C2	0.958689	1.72577	2.22503	3.27707	2.57906	2.8681	2.37067	1.562	2.25186	2.69498	1.63872	3.44769	3.57976	3.19524	1.4767	1.82892	2.58043	3.50357	2.36444	2.92605	2.32974	2.19026	2.60748	2.07681	1.68493	2.11839	1.42228	2.42351	3.40834	2.98282	3.02076	5.82494	1.31625	2.93837
GSM387925	GSE15459	1	10.3028	Female	33.3616	II	Diffuse	NA	C2	0.528457	1.20102	1.72473	3.0619	3.63001	3.21544	1.53374	2.44414	2.08175	2.11769	0.109299	1.50573	2.99591	2.73271	1.55682	1.93359	1.60425	2.49858	2.83534	3.85887	2.76789	2.34366	2.47601	0.942609	1.88866	2.17278	1.7133	2.12424	2.98656	3.09942	2.43521	6.04657	1.48677	3.34918
GSM387926	GSE15459	0	0.269444	Female	49.2301	IV	Diffuse	NA	C1	2.79714	1.65319	2.20753	2.92316	1.82341	2.04004	3.08327	3.13321	1.94654	2.22953	1.98918	2.3274	2.94691	2.39801	1.93022	1.68673	2.0537	3.52912	1.75819	2.86792	2.06541	0.863698	1.77321	1.73925	0.425148	2.524	1.09065	2.00135	2.36736	2.13145	1.99114	6.38254	1.2241	1.78602
GSM387927	GSE15459	1	3.28333	Female	48.5589	IV	Diffuse	NA	C1	1.2475	0.048687	1.43787	2.77573	1.5184	2.69893	1.6284	1.61805	1.43992	2.71453	1.62113	1.30716	2.90553	2.41783	1.21529	1.68101	2.09221	3.16521	2.4897	3.42953	1.9967	0.923488	1.53138	1.24568	0.434082	1.42153	1.72423	1.93496	2.70813	2.67572	2.44027	6.86369	1.69735	4.08959
GSM387928	GSE15459	0	2.26389	Male	65.3534	II	Mixed or Others	NA	C1	1.21947	1.50237	1.2225	3.61788	2.07021	2.06556	1.99431	2.05393	1.8879	1.8569	0.522662	2.97953	3.52133	3.15014	2.3034	1.75536	2.4035	2.15201	2.12082	1.26557	1.39825	0.910899	2.17893	1.25933	1.98651	1.31887	2.37752	2.85492	2.04065	2.8947	3.04829	6.42615	0.736115	1.868
GSM387929	GSE15459	1	0.961111	Male	66.3836	IV	Diffuse	NA	C4	1.97692	1.73397	1.55801	3.16671	3.58296	2.92069	2.33911	2.47458	1.87605	3.02417	1.41572	2.55573	2.80034	2.49158	0.519339	2.04307	2.33656	3.8338	3.13946	4.92802	2.83968	1.68183	2.01587	2.88088	0.697834	2.55337	1.72174	1.50233	3.57694	1.91193	3.35255	6.81062	1.54095	3.55742
GSM387930	GSE15459	1	1.12222	Male	63.5562	III	Intestinal	NA	C1	0.35325	1.60555	1.85307	3.42007	-0.071319	1.89035	1.6757	1.84103	1.67706	2.2253	0.256933	2.12122	2.96592	2.51426	1.76675	1.35062	2.57412	2.01873	1.5903	1.09931	1.92019	0.921802	2.24522	1.66505	1.91688	0.492973	1.28299	2.16976	2.79294	3.14744	1.866	5.44996	1.30868	1.70631
GSM387931	GSE15459	0	12.4083	Female	52.6712	I	Diffuse	NA	C4	2.54386	2.32669	1.30404	2.62833	3.2056	2.21691	2.06435	0.815167	2.00143	2.62985	1.89279	1.61156	2.72484	2.51647	2.36058	2.096	2.16414	3.18809	3.47983	4.62601	2.98104	1.88327	1.99186	2.83914	2.02013	2.76262	1.54082	1.49077	3.48683	2.3223	2.68523	5.68757	1.84443	3.83604
GSM387932	GSE15459	1	2.21111	Male	66.463	IV	Intestinal	NA	C1	2.24886	2.21923	1.78101	4.1025	3.2886	2.54136	2.41309	2.57129	2.30574	2.39903	2.27985	3.06242	4.08043	3.0516	0.727472	1.88393	2.23634	2.94429	1.82219	1.90437	2.2347	1.92442	2.45853	2.00951	1.90427	2.06229	1.31349	2.10141	2.95747	3.41515	2.63008	5.93776	1.89421	2.46399
GSM387933	GSE15459	0	1.08333	Male	68.8137	IV	Diffuse	NA	C2	0.764062	2.02891	1.76516	3.36453	2.78539	3.51298	2.84974	2.15916	1.9389	2.26132	0.635386	3.28347	3.10548	2.76781	1.08059	1.94105	2.17081	3.21855	2.72628	3.92068	2.77264	1.32272	1.99482	2.38513	1.96673	1.96774	1.93633	1.9033	2.94634	2.71979	2.58128	6.12093	1.9631	3.16779
GSM387934	GSE15459	0	11.8139	Female	38.9973	III	Diffuse	NA	C1	1.8187	0.484668	2.1544	2.96217	2.29791	2.694	2.14215	2.09335	2.32958	2.36695	1.25377	2.80528	3.48165	2.79487	2.5235	2.03581	2.70386	2.50152	2.22025	2.51873	2.1133	0.647558	2.49017	2.15375	1.94059	2.01392	1.71088	2.19026	3.23705	2.76795	2.27336	5.62811	1.17629	2.43261
GSM387935	GSE15459	1	0.422222	Male	23.4027	IV	Intestinal	NA	C1	1.74384	1.88023	2.29627	2.40406	2.21173	2.68854	2.39043	2.19456	2.5586	2.83734	0.482355	4.07527	3.80954	3.26453	0.948361	1.3895	2.0289	3.57183	2.10594	2.14453	2.06905	2.17463	2.15367	1.84155	1.76733	2.04701	1.71444	1.7325	3.17927	2.97146	2.41376	6.15067	2.25649	2.65346
GSM387936	GSE15459	1	2.71944	Male	67.7616	III	Mixed or Others	NA	C2	1.70963	2.08242	1.60103	2.56415	3.10047	2.09865	2.51326	0.648949	2.25892	2.49985	1.60431	2.68357	3.18769	3.181	3.95482	1.95909	1.72829	2.93807	3.60193	4.35514	2.70348	2.68944	2.57237	2.11837	1.75588	2.81387	1.71906	2.08879	3.25062	2.67207	2.7619	5.86811	1.68895	3.59509
GSM387938	GSE15459	1	0.533333	Female	69.8301	IV	Diffuse	NA	C1	0.584956	1.43663	1.54345	3.62098	2.20406	2.54754	2.73476	1.10784	2.52899	2.6008	2.07	2.3981	3.30093	3.61238	1.65647	2.02359	2.55929	3.08561	2.45381	3.36441	2.02389	1.61096	2.25945	1.85972	1.62136	1.64153	1.97992	1.70571	3.60752	2.57986	2.89336	5.96515	1.01001	2.718
GSM387939	GSE15459	0	12.1778	Female	46.6712	I	Diffuse	NA	C3	0.890338	2.0402	2.11486	3.60966	2.6011	1.44844	2.99994	2.5009	2.39708	2.57112	1.59713	2.36828	3.54798	3.77845	1.70593	2.23912	2.71935	3.09334	2.19053	1.91399	2.09035	0.700636	2.50238	2.29072	2.30084	1.53685	1.14615	1.37973	3.24546	2.96752	2.81622	6.26716	1.67514	2.97708
GSM387940	GSE15459	1	0.2725	Female	75.9479	III	Diffuse	NA	C2	1.30203	1.94422	1.75374	2.67007	2.80254	3.1461	2.51395	2.25883	1.95744	3.10573	1.63206	1.57287	3.45037	2.9931	1.97212	2.28879	2.49268	3.3174	3.15649	4.53962	2.76767	1.38839	2.48976	2.63998	2.25737	2.37202	2.09399	1.90248	3.73218	2.28094	2.92875	6.48033	1.61352	3.24864
GSM387941	GSE15459	1	1.63889	Female	77.9151	I	Intestinal	NA	C1	2.55911	1.37987	1.43607	2.99454	2.1012	2.48955	1.73764	2.69976	2.10216	2.58606	-0.0640434	1.95329	2.91996	2.59824	1.09956	1.64858	2.44353	3.1287	1.50259	0.854156	1.06148	1.12934	1.60487	1.63951	1.53308	1.08885	0.872457	1.70985	2.12799	2.57462	1.48832	6.00538	1.49443	1.99056
GSM387943	GSE15459	0	0.580556	Male	66.9644	IV	Diffuse	NA	C4	2.92074	2.15122	1.6928	2.98106	3.43977	2.86293	2.37147	1.64928	1.63602	2.79142	1.49574	1.54615	3.00053	3.02129	2.2086	2.14731	2.38355	4.29994	3.01795	4.77919	3.05206	1.66957	2.30038	3.34545	1.7747	2.62156	1.71066	1.90835	3.87534	3.29429	2.7413	5.24425	1.91367	3.58269
GSM387944	GSE15459	0	7.13611	Male	87.9753	III	Intestinal	NA	C3	1.88037	1.9418	2.45677	3.39549	2.08406	2.48597	4.43417	2.96506	1.76832	2.5091	2.38121	3.70934	3.28169	4.43707	2.96353	2.58459	2.64529	2.61171	2.43725	1.62466	2.51173	1.82145	3.36936	2.64202	2.92881	0.773605	2.5809	3.16545	3.66347	3.80746	2.92772	6.19426	2.26956	2.19794
GSM387945	GSE15459	0	0.55	Female	64.9863	III	Intestinal	NA	C1	2.57101	1.37582	1.72531	3.06539	2.67792	2.23052	1.93608	2.30406	1.37421	1.98847	0.270741	1.90422	2.82627	2.84107	0.619886	1.32429	2.43733	3.74675	2.43783	2.973	1.99201	1.05263	1.92308	1.90747	1.59546	1.72538	0.685052	1.88201	2.77194	2.30325	2.29446	6.79659	2.02077	2.50529
GSM387946	GSE15459	1	1.21667	Female	61.5699	II	Diffuse	NA	C2	1.2316	2.25076	1.68238	3.36699	2.23792	3.32009	3.12628	2.53848	2.50396	3.35023	0.947978	2.84781	3.22831	3.53443	2.46405	2.38314	2.66414	2.95906	2.71973	3.49644	2.6315	1.57008	2.34525	1.82272	1.95304	2.04464	2.40581	2.73803	3.49276	3.77934	3.01865	5.98332	1.58585	3.28536
GSM387947	GSE15459	1	1.49167	Male	65.0219	IV	Intestinal	NA	C2	1.61715	1.54393	2.36207	3.28045	3.0365	2.34686	2.2838	1.79257	2.15615	2.86043	1.50138	1.23903	3.6082	2.8409	0.881749	1.44365	2.44912	3.46274	2.84501	4.12444	2.49549	1.2487	1.16418	1.53229	1.93136	2.01592	2.12814	1.74036	2.81952	2.85788	2.70942	6.38586	1.48024	3.09322
GSM387948	GSE15459	0	11.4556	Male	66	III	Intestinal	NA	C3	1.74125	1.58849	2.35582	2.62797	0.779196	2.82341	2.79108	2.58889	2.65514	2.83745	2.42492	2.71937	3.39954	3.0918	1.91929	1.54576	2.61829	2.9096	2.35496	2.69545	2.30624	1.55493	2.64694	2.60845	2.17711	1.55322	2.60943	2.33252	3.83119	2.92646	2.57285	5.49673	2.3875	2.79882
GSM387949	GSE15459	0	0.216667	Male	66.4329	III	Mixed or Others	NA	C1	1.57601	1.73667	2.05174	3.00407	1.36645	2.35446	2.30196	0.476732	2.67962	2.25077	-0.00385128	3.05441	3.90983	3.29571	0.917758	0.195829	2.45768	2.52004	1.66493	0.622736	1.60028	1.32563	2.52892	1.80713	2.05654	0.625475	1.89322	1.4676	3.1691	2.55482	2.25519	6.03429	1.46528	2.28837
GSM387950	GSE15459	1	1.05278	Male	59.5507	III	Diffuse	NA	C4	2.71817	2.06354	1.82661	2.89016	3.25032	2.69811	2.15349	1.73637	2.18616	3.19189	1.95341	1.45094	3.23896	2.60664	2.53472	2.34423	2.27309	3.82312	3.24103	4.86506	3.04399	1.64575	2.30039	3.14218	2.01753	2.6603	2.44308	2.7685	3.75698	2.87476	3.29596	5.76995	1.57059	3.66595
GSM387951	GSE15459	0	0.130556	Male	69.6055	IV	Intestinal	NA	C1	1.06038	2.16404	1.9178	3.25345	2.79779	1.28289	2.42397	0.824734	2.47546	3.15948	1.84086	2.4813	4.50028	3.1213	2.15694	1.68748	2.40496	3.07466	1.43801	2.17249	1.55579	1.23162	2.29229	1.474	1.93511	1.92085	1.40578	1.98159	3.36119	3.09107	2.77693	5.93286	1.52525	1.06461
GSM387952	GSE15459	0	11.1361	Male	68.0986	III	Intestinal	NA	C1	1.06583	1.42324	2.04953	2.9321	1.81766	0.926346	2.00211	2.5825	1.79374	1.67351	0.762479	1.87321	3.80302	3.20482	1.87363	0.295206	1.88323	2.73225	1.53262	1.7268	1.97634	0.853887	1.85771	1.00931	1.66418	0.446247	1.6768	1.4228	2.87116	4.03958	3.18091	5.87519	1.08396	1.89827
GSM387953	GSE15459	0	0.716667	Male	40.2712	IV	Intestinal	NA	C2	1.47671	1.4639	1.69279	3.08584	2.67616	2.57019	2.15587	1.78612	1.85132	2.54641	1.24255	1.47326	3.11524	2.84494	3.09229	1.80618	2.02903	3.10583	2.25556	4.26048	2.60828	1.26728	1.90398	2.10123	1.05426	1.84571	0.920791	2.16649	3.50771	2.72381	2.0332	5.91655	0.796797	2.76852
GSM387954	GSE15459	1	1.78333	Male	69.1397	III	Intestinal	NA	C2	2.11975	1.54059	2.01216	3.53767	2.94733	3.44472	3.38822	3.02965	2.37722	2.88893	0.784332	1.26542	3.64882	3.16025	1.76447	2.07934	2.54658	3.57241	2.8591	4.0993	2.9448	1.59053	1.85469	1.41031	1.85973	2.11511	1.25511	2.15013	3.21505	2.87837	2.95621	6.43151	2.47431	2.89967
GSM387955	GSE15459	1	1.08056	Male	55.4904	III	Diffuse	NA	C2	1.64212	2.20479	1.44777	3.44374	3.12853	2.6726	2.93364	2.26566	1.74165	2.28721	1.76969	1.44193	2.6689	4.51077	1.92699	1.77299	1.83433	3.27067	2.33956	4.22917	2.3589	1.53035	2.10405	1.81511	1.93036	1.67095	1.57219	1.9291	3.37376	2.75387	2.35263	6.96589	2.26768	2.81807
GSM387956	GSE15459	0	1.07222	Female	25.2055	III	Diffuse	NA	C3	1.0138	1.67635	1.91827	3.919	1.62959	2.83376	3.76219	3.91344	2.85694	2.57137	0.80794	3.68353	3.46932	3.64684	3.36978	2.37045	2.79616	3.05306	2.65506	3.62485	2.65265	3.11285	2.31101	1.71147	1.4445	2.32432	1.3649	2.85544	4.19915	2.99772	3.09093	5.43069	2.09772	3.02499
GSM387957	GSE15459	1	1.27222	Male	73.3479	III	Diffuse	NA	C3	1.7953	2.53442	2.21572	3.25863	2.77698	2.47368	3.98705	2.87846	2.83401	2.83041	2.06175	3.16717	3.0772	4.09359	2.90312	2.36211	2.93261	3.62275	2.78943	3.91511	2.86194	1.74728	2.60437	3.1265	1.40613	2.27401	1.77999	2.94447	3.24246	3.70999	3.13812	6.38311	2.14901	3.35893
GSM387958	GSE15459	0	6.725	Male	69.2137	I	Diffuse	NA	C1	2.77319	1.81755	1.93012	3.62771	1.30679	2.46949	1.80081	1.25534	2.57647	1.45157	1.95241	3.18182	3.90136	1.99819	1.1319	1.48565	1.8637	3.31157	1.64261	0.797198	2.83602	0.987816	2.10939	1.22313	2.11359	1.11973	1.83849	2.65701	4.13525	3.40588	2.58132	6.43153	2.04848	0.89448
GSM387959	GSE15459	1	0.272222	Female	71.2164	IV	Intestinal	NA	C1	1.99992	1.29822	1.33035	3.65915	1.87383	1.73372	1.67736	1.16159	0.787344	2.88383	-0.0823316	1.9788	3.90936	2.7882	1.10988	1.92692	2.37118	3.36543	2.38262	3.41296	2.11513	0.38365	2.47251	1.6484	2.20128	1.48311	1.88532	3.36274	3.45986	3.54723	2.30224	6.65036	1.63154	2.54149
GSM387960	GSE15459	1	4.38611	Male	59.2082	III	Intestinal	NA	C4	3.00005	2.20245	1.41628	3.2065	3.72366	2.57649	2.13256	0.219453	1.46858	2.64956	1.56051	2.66185	2.87688	2.35834	1.57656	2.11606	1.6677	4.11617	3.47906	4.91896	3.06993	2.47386	1.90738	3.42661	1.61285	3.20998	0.507147	2.05303	3.94919	1.96897	2.89456	5.31193	2.30521	3.79549
GSM387961	GSE15459	1	1.68889	Male	74.8411	IV	Intestinal	NA	C2	1.81301	2.31891	1.92256	3.33775	3.16241	2.78049	3.59645	2.7867	2.36109	2.98507	0.715239	2.17212	3.00851	4.04666	2.39721	2.37072	1.707	3.31757	2.80275	4.20512	2.6226	1.52891	2.49373	2.90493	1.58059	1.94208	1.91893	2.71004	3.2089	3.78256	3.03824	6.86766	2.35388	2.95322
GSM387962	GSE15459	1	0.75	Male	64.2356	III	Intestinal	NA	C2	1.79503	2.0174	1.8219	2.83113	2.61667	2.58696	2.63644	2.57507	1.57061	2.86839	1.27715	1.83508	3.4333	2.62416	0.689079	1.91391	1.8691	2.85416	2.93116	4.00447	2.53606	2.314	2.18366	1.30018	1.71623	2.27578	0.952388	2.09486	3.32368	3.11925	3.18225	5.71785	2.38691	3.27972
GSM387964	GSE15459	1	0.880556	Female	53.9425	IV	Intestinal	NA	C1	0.808946	0.510883	2.67881	3.57836	1.80622	1.60006	2.01035	1.62445	1.78381	2.79084	1.01885	1.74582	2.65311	3.31923	3.05545	1.85576	2.60387	0.920271	1.49189	2.01224	1.98985	0.680685	1.12961	1.64663	1.68343	1.40941	1.23713	1.96274	3.24063	2.31296	2.75946	7.57428	0.291464	1.37805
GSM387965	GSE15459	0	4.91111	Male	64.8932	II	Intestinal	NA	C1	1.23165	1.34553	2.54151	3.32055	2.19435	2.30435	2.26409	2.1519	2.9634	2.87201	0.287468	2.67376	3.20382	3.08066	2.58647	2.4485	2.23376	2.82251	2.39087	3.20483	2.36703	2.29049	1.91003	2.35334	1.642	1.84561	1.72453	2.70903	3.30944	2.92663	3.03066	6.86258	1.6844	2.84185
GSM387966	GSE15459	0	2.5	Female	74.3068	I	Intestinal	NA	C3	0.564352	0.960889	2.4697	4.10467	1.7203	2.45686	3.20386	2.6164	1.66903	1.74246	1.63548	3.07489	2.82421	3.3395	1.64245	1.28966	2.32856	3.05171	1.61148	1.51114	1.57603	1.16041	2.04793	1.75377	2.38447	1.15039	0.751306	2.49299	3.33533	3.37076	2.68227	6.48218	2.02447	1.22354
GSM387967	GSE15459	0	11.5306	Male	56.389	III	Diffuse	NA	C2	1.68312	2.56695	1.49557	3.24599	2.7436	0.774959	2.69067	1.47257	2.97196	2.87903	0.211071	2.20031	3.19001	3.14913	2.64584	2.28477	2.73862	3.07938	2.98973	3.96649	2.64625	1.80087	2.48074	2.48537	2.26174	2.42497	1.66188	2.19206	3.35001	3.1334	3.05777	4.95288	1.27105	3.27345
GSM387968	GSE15459	1	1.27778	Female	77.3315	III	Intestinal	NA	C1	1.11105	1.3716	1.77913	3.59534	2.33635	2.91016	2.70989	1.4681	2.61174	2.80866	0.908464	3.21531	3.53675	2.93872	2.11928	1.45541	2.61917	2.18477	1.98363	2.0368	2.11187	1.69423	2.26121	2.69427	1.40819	1.83329	1.28512	2.61302	3.51923	3.14243	2.44071	6.17562	1.89919	2.18863
GSM387969	GSE15459	0	9.43611	Male	76.274	I	Intestinal	NA	C1	2.19125	1.99276	1.48296	3.05647	2.89139	2.26316	2.30552	0.577909	1.89935	3.49858	0.291705	2.62452	3.37669	3.07003	0.940859	2.00819	2.44345	3.28157	2.41138	2.9391	1.92055	1.52232	2.83073	1.18623	2.25357	1.53905	2.49408	2.14955	3.36016	2.40138	2.81381	6.36944	0.785851	2.81041
GSM387970	GSE15459	1	0.261111	Female	40.7342	III	Intestinal	NA	C2	2.28866	1.99843	1.54983	2.71822	2.51643	3.22173	2.47434	2.13802	2.23046	3.22286	0.396085	1.86949	3.94727	3.70019	0.348238	1.99755	2.41887	3.21271	2.54934	2.8158	2.51715	1.32324	2.25334	1.85196	2.28282	2.22529	1.21433	1.41667	2.64055	3.07421	2.46508	5.7741	1.56072	2.45416
GSM387971	GSE15459	1	1.96389	Male	60.3918	III	Intestinal	NA	C1	2.44766	1.8831	1.87525	3.61788	2.57129	0.914533	2.34955	1.385	2.25794	2.8903	1.26557	1.53549	3.27416	2.9336	0.356445	1.56517	2.4834	2.98411	1.77338	1.16423	1.8954	1.09414	2.02498	1.54948	1.597	1.20822	0.762272	2.76523	3.05412	2.95427	3.40007	6.33616	1.77108	2.14312
GSM387973	GSE15459	0	0.611111	Male	79.4521	III	Intestinal	NA	C2	2.36942	2.08332	2.156	3.37572	2.54845	2.45688	1.89761	1.6169	2.35272	2.97933	0.966923	3.18958	3.65535	2.44247	1.06364	1.98012	2.14159	2.47854	2.69247	3.31883	2.35667	2.58729	1.72559	1.87425	2.12574	2.11658	1.00416	1.5825	2.94259	3.31529	2.942	6.82666	1.25192	2.7421
GSM387974	GSE15459	0	11.175	Female	72.2822	II	Intestinal	NA	C3	2.14085	2.15363	2.30884	3.33157	1.71139	3.76924	4.75146	3.48596	2.68254	3.31429	2.84253	3.30054	3.29817	5.14877	3.48612	2.70371	3.17729	2.7695	2.80022	2.37823	2.68971	2.18814	3.66289	3.41654	2.55458	2.14423	2.91504	3.67385	2.70341	4.44473	3.69904	5.75865	2.34359	2.08222
GSM387975	GSE15459	1	1.23611	Male	71.9589	III	Intestinal	NA	C1	1.05761	1.94839	1.59411	3.34319	2.23479	1.8275	2.37291	2.82174	1.34956	2.94593	0.0984672	1.51312	4.14539	2.71076	2.17274	2.16552	1.83644	3.15016	2.07252	2.52994	1.84112	1.44404	1.70149	1.33346	1.95712	1.18148	1.50733	2.41508	2.54613	2.797	3.21296	6.56836	1.01597	2.53628
GSM387976	GSE15459	0	10.3194	Male	71.5781	II	Intestinal	NA	C3	1.93398	1.41823	1.70434	3.52725	3.3461	2.79777	3.78808	4.20335	2.46188	2.20189	-0.117098	2.14447	3.28152	2.85001	1.44262	1.65524	2.8142	3.13337	2.36349	3.65632	2.37557	1.84902	2.02507	1.44442	2.07406	2.16595	0.950984	1.98714	2.84991	2.13619	2.32363	6.1715	1.39707	3.2444
GSM387977	GSE15459	1	3.81667	Female	50.4575	III	Intestinal	NA	C1	0.701842	1.56006	1.83522	3.22523	2.99038	1.53127	2.43675	1.70382	1.46369	2.62003	1.89978	2.4329	3.79974	3.12709	2.47494	1.65232	2.226	3.06796	2.32071	2.78713	2.02184	1.22403	2.03674	1.19169	2.15268	1.56801	1.65343	1.98509	3.51916	2.55617	3.01494	6.47601	1.21608	1.80842
GSM387978	GSE15459	1	3.33056	Female	58.4986	II	Diffuse	NA	C4	2.82093	2.01364	1.68966	2.86269	3.85894	3.05138	2.01917	0.77299	2.2034	2.8549	1.3323	2.17771	2.7782	2.05931	1.26211	1.96795	2.02792	4.3368	3.40388	5.08023	3.31045	1.83209	1.46878	3.59488	1.72506	2.76728	0.828393	1.88908	3.54317	2.78795	3.09299	5.97873	1.98474	3.98657
GSM387979	GSE15459	1	0.552778	Female	34.2603	IV	Diffuse	NA	C2	1.08785	2.58051	2.10693	3.48162	2.53689	2.73635	3.0328	2.77937	2.46709	3.12841	2.61967	3.27535	3.51128	3.17167	2.1237	2.10685	2.43528	3.40303	2.64788	3.66947	2.6789	1.74523	2.52311	3.06999	2.56253	2.18283	0.849042	2.27582	3.33722	3.56092	2.94038	5.62309	2.03767	3.35563
GSM387980	GSE15459	1	0.363889	Male	64.7671	III	Diffuse	NA	C2	1.95409	1.73204	1.82986	3.09237	3.35438	2.54142	2.53772	2.34776	1.64373	2.32969	0.347688	2.69283	2.82928	3.25484	1.26372	1.28805	2.18235	3.73225	2.76874	4.47927	2.67443	1.53267	1.80559	3.16095	1.77156	2.34602	2.03402	1.85937	3.18564	2.76422	3.58606	5.11988	2.19499	2.97932
GSM387981	GSE15459	1	2.05278	Male	64.6192	III	Intestinal	NA	C2	2.79014	1.45782	1.87941	3.01041	2.82675	2.26316	2.62357	2.17882	1.70765	2.73381	1.38621	1.85735	2.74442	3.07699	1.7255	1.54795	2.56545	3.22484	2.22167	3.73102	2.37923	2.35525	1.8035	2.10195	1.95572	1.55494	1.4337	2.10396	2.86853	2.7964	2.81821	5.44441	0.993029	2.22611
GSM387982	GSE15459	0	6.29444	Male	67.726	II	Diffuse	NA	C2	0.780667	2.19445	1.8801	3.00116	2.49845	2.93078	2.70097	2.45582	2.62359	3.03949	0.772527	3.12647	3.43449	3.8234	1.10936	2.36474	2.18896	2.84525	2.56122	3.15809	2.44373	2.01499	2.68912	2.2755	2.31063	2.44658	1.86618	1.95307	3.12797	2.53359	2.8687	5.26197	1.95257	3.24484
GSM387983	GSE15459	1	4.74167	Male	70.8247	III	Diffuse	NA	C2	0.889432	0.682324	1.62984	2.8609	2.92215	3.02249	2.58583	2.33401	2.38709	3.20689	2.18619	3.22887	2.85948	3.21042	2.00443	2.04658	2.71707	3.52968	2.89194	4.23282	2.64279	1.4573	2.31486	2.56686	2.33994	2.1017	2.66002	2.04754	3.66288	2.59308	3.33664	6.06756	2.42021	3.37975
GSM387984	GSE15459	0	0.186111	Female	78.7205	III	Intestinal	NA	C1	0.892012	2.07131	1.87591	3.59597	1.76288	0.722754	2.38971	2.46354	2.52114	1.69101	2.06398	1.76586	3.48844	3.9083	2.44235	1.65712	2.33127	3.15632	1.41918	1.64651	1.71557	1.43459	2.09788	2.07301	2.30913	1.31069	1.94168	2.18101	3.36181	3.91592	2.29672	7.41822	1.77583	2.20828
GSM387985	GSE15459	0	9.71667	Male	70.9041	II	Intestinal	NA	C1	1.73496	1.58788	2.09873	3.60916	2.63744	2.34417	2.19364	1.94843	1.81782	2.11197	0.52874	2.95375	2.7375	4.35072	1.64514	2.03839	2.61386	2.71073	1.98127	2.54483	1.97142	1.14159	1.71131	1.72215	2.25922	1.47085	1.00212	1.7689	2.84081	3.7528	3.21765	5.93736	1.04698	2.17905
GSM387986	GSE15459	0	0.122222	Male	79.3726	I	Mixed or Others	NA	C1	3.10859	2.64457	1.85887	3.53817	2.29614	1.98737	2.28113	1.39216	1.89051	2.63414	1.95954	3.27398	3.58192	2.74139	1.78766	1.85887	2.10157	2.93797	2.21911	2.25565	2.25065	1.4621	2.74785	1.81999	2.07815	2.52747	2.53072	1.76445	4.58502	3.40498	4.17498	6.20618	1.48056	2.81666
GSM387987	GSE15459	1	0.644444	Male	59.663	IV	Intestinal	NA	C1	2.76969	1.88765	1.64549	3.761	3.42501	2.54066	2.10716	2.31584	2.10738	2.26881	1.80093	2.13567	2.66509	3.14585	1.91372	2.49453	2.4517	3.22136	1.79014	2.75539	1.88096	1.34631	2.51413	1.40901	2.2049	1.48016	1.96452	2.38673	3.11799	1.963	2.83009	7.33349	0.546492	2.18238
TCGA-B7-5818	TCGA_STAD	0	0.975342	Male	62	I	Diffuse	body	C1	0.99861	1.43617	1.9028	3.57538	1.8134	2.10284	1.76022	1.13163	1.93794	1.79332	0.8446	1.61023	3.24502	2.60883	1.48254	1.36322	2.02866	1.63643	1.91119	2.1036	1.93951	1.05374	1.68407	1.65313	1.39149	1.48462	1.5306	2.44358	3.3564	3.42816	2.25257	6.23319	1.37669	2.11399
TCGA-B7-A5TI	TCGA_STAD	0	1.63014	Male	52	III	Diffuse	cardia	C1	1.26055	1.37199	2.49746	3.29502	1.72321	2.66815	2.75762	1.50121	2.65443	2.30493	0.892153	2.46859	3.62406	2.64611	2.33765	1.68201	2.22493	2.45544	2.59067	2.49628	2.36084	1.48595	1.74337	2.26548	1.25548	1.98	1.42119	1.56769	3.83661	4.09764	2.29887	6.06586	1.43094	2.77092
TCGA-BR-4253	TCGA_STAD	1	0.339726	Female	80	III	Mixed or Others	body	C1	1.0058	1.34	1.62747	3.15552	1.67212	1.94056	1.76373	1.1268	1.62291	2.87745	0.825072	2.01084	2.64798	4.25833	0.848179	1.31962	2.36818	2.0823	2.2335	2.55284	1.94145	1.15146	2.0728	1.63854	1.84297	1.51741	1.5059	3.36067	2.60325	2.87254	2.80533	5.99189	1.3838	2.35306
TCGA-BR-4267	TCGA_STAD	1	0.515068	Male	51	I	Mixed or Others	body	C1	1.09866	1.91246	1.83092	3.10161	1.32492	1.86998	1.79493	1.12875	2.14391	2.14616	1.06032	1.70042	3.17536	2.99625	2.44683	1.42484	2.0341	2.91796	2.0929	2.21583	2.03165	1.95155	1.76021	1.66558	1.71988	1.42323	1.75417	1.93372	2.28112	2.13669	2.35304	5.54816	1.36964	2.30102
TCGA-BR-4279	TCGA_STAD	1	0.79726	Male	43	II	Mixed or Others	body	C4	2.35325	2.20632	1.68196	3.11822	3.2658	4.02219	2.1677	1.32786	1.46569	2.78158	0.836979	0.306807	3.20046	3.10523	1.01271	1.59921	2.00479	2.862	3.78324	5.99564	3.3118	1.73644	2.51124	2.51042	1.19712	2.25202	1.03937	1.83549	3.31589	1.98454	2.72391	5.99566	2.43891	3.98622
TCGA-BR-4280	TCGA_STAD	1	0.550685	Female	78	III	Mixed or Others	body	C1	1.88154	1.53376	1.51438	3.44238	1.08307	1.8526	2.08016	1.54816	2.39181	2.42613	0.807057	2.09993	3.3852	2.63007	2.22705	1.5086	2.68447	1.57347	1.91884	1.90584	1.81277	1.00214	2.83944	1.77605	1.99793	1.32381	1.18259	2.21183	3.1839	3.36279	2.2638	6.54611	1.34581	2.05219
TCGA-BR-6453	TCGA_STAD	0	1.32877	Male	54	II	Mixed or Others	body	C2	1.52397	1.90274	1.29998	3.05068	2.95234	4.04962	2.49939	3.45243	1.8948	2.65879	0.843768	1.74175	2.88232	2.6959	2.38656	1.82476	2.28692	2.41918	2.72012	3.50205	2.54646	1.75312	2.1579	1.93855	1.44313	2.18282	1.25131	1.85626	4.03993	3.07647	2.40759	6.82948	1.47152	3.64765
TCGA-BR-6455	TCGA_STAD	1	1.15616	Male	59	II	Mixed or Others	body	C1	1.14989	1.31753	1.68068	3.37592	1.48808	2.64025	1.76924	1.11903	3.21271	1.92112	1.23159	1.02191	3.45161	2.63017	0.865842	1.3016	2.04569	3.09849	2.18487	2.95482	2.04519	1.18715	1.98352	1.85454	1.674	1.41658	1.29161	3.26626	3.43583	3.09008	2.78646	6.47854	1.50508	2.45094
TCGA-BR-6456	TCGA_STAD	1	1.4411	Female	74	II	Mixed or Others	body	C2	1.90007	1.40822	1.70612	2.66177	1.99164	2.64568	2.3623	1.42753	2.20288	2.52876	0.853756	2.84578	2.39546	2.84033	1.20753	1.59379	2.14019	3.48941	2.99781	4.47311	2.72146	1.47116	1.85461	2.13973	1.71736	2.01334	1.25116	1.51351	3.02798	2.4346	2.72707	6.29348	1.89831	3.32895
TCGA-BR-6457	TCGA_STAD	0	1.13973	Male	69	II	Mixed or Others	body	C4	2.58395	1.57543	1.68103	2.74827	2.64382	3.54571	2.21469	2.55178	2.06879	2.43518	0.970073	1.5939	2.63034	2.64057	1.69451	1.87019	2.17414	3.68029	3.06842	5.37285	3.03184	2.10075	2.48276	3.31494	1.55682	2.39362	1.22049	1.85453	3.75049	2.10793	2.7692	5.90146	2.0165	3.81746
TCGA-BR-6458	TCGA_STAD	1	1.61096	Female	57	II	Mixed or Others	body	C2	1.64866	1.81088	2.05552	3.08286	3.95838	2.72692	2.6951	3.41102	1.74095	2.31829	1.6899	2.3374	3.08781	3.35791	2.5025	1.69825	2.33898	3.56852	2.90793	3.54886	2.48619	1.80649	1.82917	1.73191	1.62929	1.98732	1.67457	2.05558	3.33169	2.3799	2.8383	5.76463	1.75241	2.87045
TCGA-BR-6563	TCGA_STAD	0	3.26027	Male	60	II	Mixed or Others	antrum	C4	2.10059	1.70366	1.52566	3.09789	3.01659	4.48247	2.37588	1.29221	1.78377	2.96746	1.42155	1.61535	3.17962	2.64003	1.44885	1.80419	2.10154	3.16152	3.30526	4.68487	3.36346	2.35916	1.99011	1.93168	1.92951	2.2917	1.21976	1.77199	3.98595	2.61092	2.5743	6.65038	1.74822	3.66269
TCGA-BR-6564	TCGA_STAD	1	2.17534	Female	46	III	Diffuse	body	C4	2.71472	1.78681	1.78753	2.5387	2.80993	3.66407	1.80751	1.15423	1.7721	2.67367	1.25045	1.30977	2.73648	2.67107	0.969105	2.55732	2.19693	4.14988	3.3341	5.42508	3.55203	2.33549	2.02558	4.33133	1.29294	2.56292	1.32939	1.79343	4.16095	2.04128	2.86108	5.66705	1.85055	3.95859
TCGA-BR-6565	TCGA_STAD	1	0.764384	Male	67	II	Mixed or Others	body	C1	1.42687	1.39251	1.67745	3.04074	2.93572	2.12061	2.97566	1.98458	2.1939	1.99985	0.772582	2.7394	2.91861	2.69809	1.48042	1.85415	2.05698	2.51292	2.65871	3.49422	2.16783	1.31337	2.19166	2.08656	2.16207	1.66069	1.32484	2.75967	3.42417	2.96892	2.42642	5.21061	1.45864	2.63254
TCGA-BR-6566	TCGA_STAD	0	2.73151	Female	64	II	Mixed or Others	body	C1	1.32765	1.34152	1.29453	2.8939	1.42281	2.81661	2.32107	3.26537	2.04954	2.26535	0.826263	1.19432	3.13248	3.70858	2.24537	1.49766	2.3896	2.18616	2.10749	2.65717	2.06528	1.12928	2.13223	1.64728	1.40201	1.76183	1.04457	1.96825	2.85668	3.09713	2.46039	6.4806	1.67328	2.50351
TCGA-BR-6705	TCGA_STAD	1	2.13425	Female	68	III	Mixed or Others	body	C2	2.16692	1.80808	1.7096	2.98681	2.95626	2.36463	1.8512	1.65931	2.48478	2.99331	1.1392	1.91427	2.71105	4.22081	1.98943	2.2018	2.19621	3.30952	3.54252	4.3373	2.97719	2.54378	2.05122	2.42943	1.82831	2.37377	1.75582	1.76586	3.60998	2.32049	2.98091	5.56903	2.17629	3.81745
TCGA-BR-6707	TCGA_STAD	1	1.65753	Male	75	II	Mixed or Others	body	C1	1.0742	2.01232	1.4889	3.29518	1.94499	2.64174	1.78704	1.13397	2.62705	2.47221	0.937873	1.58137	3.02737	2.67179	1.15957	1.51771	2.53855	2.55947	2.15147	2.93436	2.04629	1.50347	2.14283	1.74275	1.50064	1.58468	1.47469	4.62457	3.23213	3.41466	3.22644	7.09025	1.59249	2.63513
TCGA-BR-6709	TCGA_STAD	1	1.0137	Female	57	III	Mixed or Others	cardia	C2	1.8517	1.54978	1.61361	2.78695	1.81867	1.92614	1.77025	1.33622	1.50239	2.91656	1.72329	2.02905	3.05518	2.64425	2.04782	1.54185	2.08711	3.43865	2.20213	3.01221	2.43336	1.10191	1.96974	1.64632	1.53867	6.60326	1.35936	2.11158	3.64073	2.22973	3.00494	5.72975	1.47935	2.20229
TCGA-BR-6710	TCGA_STAD	0	0.747945	Male	41	I	Mixed or Others	cardia	C1	1.425	1.46302	1.68614	2.51932	1.59237	2.85476	1.76022	1.11903	1.78093	2.38235	0.8914	1.74315	3.07265	3.46558	1.37357	1.74717	2.08812	3.10779	2.18767	2.75671	2.0532	2.05535	2.09995	2.53838	1.7081	1.69139	1.28639	1.46228	3.58965	1.65733	1.74592	4.65615	1.48025	3.20117
TCGA-BR-6801	TCGA_STAD	0	3.35068	Male	70	II	Mixed or Others	body	C1	1.42166	1.50879	1.57019	3.07566	1.6271	2.03809	1.9256	1.52498	2.92408	2.46036	0.904967	3.4025	3.06745	3.00226	1.03266	1.41002	4.45957	3.73596	2.2845	3.59964	2.16708	1.30575	1.92929	2.18388	2.18756	1.7575	1.19836	1.69817	2.70483	2.13118	2.66089	6.27322	1.65072	2.71275
TCGA-BR-6802	TCGA_STAD	0	2.57534	Male	65	III	Mixed or Others	body	C1	1.02703	1.46227	1.36633	2.54768	2.13468	2.05105	3.08117	2.20752	2.33857	2.31205	0.983828	1.49758	3.08737	3.31617	3.55098	1.51012	2.25413	3.10789	2.00001	2.47501	2.10426	1.17951	2.13764	1.8826	1.70617	1.50739	1.20076	2.09372	3.08708	3.41657	2.72089	5.37077	1.44698	2.36122
TCGA-BR-6803	TCGA_STAD	0	2.6	Female	54	II	Diffuse	body	C4	2.62737	1.54097	1.67129	2.74312	3.10627	3.6382	1.77647	1.12806	1.85417	2.34269	1.14337	1.66496	2.33582	2.74717	1.45855	2.13914	2.29311	3.84088	2.88418	4.93878	3.13004	2.22174	2.07798	4.10772	1.35981	2.28067	1.13573	1.75034	3.84624	2.27412	2.73906	5.38735	1.70003	4.33764
TCGA-BR-6852	TCGA_STAD	0	3.74521	Female	64	II	Mixed or Others	cardia	C1	1.37611	1.69463	1.6606	2.72287	2.60503	1.79237	2.09216	2.49754	2.74833	2.38849	1.16296	1.85373	3.49491	3.10849	2.81665	1.68996	2.34684	2.70607	2.34861	3.18822	2.00645	1.21794	1.90601	1.68405	1.81482	1.65392	2.14262	2.48388	3.36897	3.57094	2.64571	6.598	1.53408	2.32714
TCGA-BR-7196	TCGA_STAD	0	1.82466	Male	64	IV	Mixed or Others	cardia	C4	1.8735	1.58243	1.65751	2.74427	2.93318	3.5075	1.86226	1.14172	2.04932	2.69703	0.805223	1.82058	2.71151	2.65703	1.66227	1.64817	2.17835	2.79854	3.40277	5.69859	2.61672	2.5179	1.89489	2.23196	1.47878	2.36694	1.55227	2.14957	3.6013	2.67749	2.39238	5.48442	1.84121	3.56536
TCGA-BR-7704	TCGA_STAD	0	2.93699	Female	69	II	Intestinal	body	C1	1.74704	1.50808	1.87155	3.26179	2.90791	1.88979	1.76465	1.11903	1.59756	3.04883	0.987817	2.80835	3.54297	2.65037	1.50111	1.75347	2.01716	3.04764	2.29547	2.78954	2.18735	1.17665	2.04985	2.39103	1.41338	1.56493	1.5853	2.32697	4.13641	3.72273	2.95982	6.15949	1.53235	2.58805
TCGA-BR-7707	TCGA_STAD	0	2.9863	Female	69	I	Mixed or Others	body	C1	1.15659	1.1793	1.609	3.23193	2.15464	1.89397	2.93431	3.24759	1.46634	2.21305	1.02051	0.991694	3.14437	3.31946	1.40148	1.49045	2.24557	2.50917	1.96266	2.3022	1.96303	1.00633	2.28424	1.64492	1.56926	1.39457	1.09263	3.01852	3.10777	3.23409	2.30664	5.42364	1.44409	2.19452
TCGA-BR-7715	TCGA_STAD	0	2.80274	Male	65	II	Mixed or Others	body	C2	2.99591	1.54036	1.84686	3.26682	1.56028	2.61458	1.76022	1.38303	2.15766	2.48607	1.12311	2.41066	2.70454	2.65648	1.65218	1.81731	2.53821	3.73542	2.48747	3.94295	2.57579	1.34616	1.93493	2.54464	1.43128	1.69996	1.13539	2.69257	3.40115	2.19323	2.61743	6.58172	1.66011	2.87497
TCGA-BR-7716	TCGA_STAD	0	3.31507	Female	62	II	Mixed or Others	body	C1	3.3106	1.33534	1.60379	2.52495	2.19762	2.64876	2.08553	1.61455	2.17764	2.11504	0.905967	2.107	2.4577	2.62697	0.898121	1.60542	2.36521	3.24872	2.26153	2.89774	2.22523	1.12143	1.80701	1.74549	1.52644	1.46545	1.29442	2.11353	2.54252	2.69488	2.17325	6.42462	1.41455	2.46537
TCGA-BR-7717	TCGA_STAD	1	1.51233	Male	63	IV	Mixed or Others	cardia	C2	2.56658	1.24188	1.51182	3.34672	2.63386	2.63092	2.2228	2.1363	1.53316	2.16525	1.06127	1.0966	3.55003	3.12749	2.60368	1.73597	2.01823	2.90591	2.39874	4.31034	2.23607	1.3854	1.82429	2.01303	1.3916	1.69054	1.20711	1.73298	3.66448	2.48047	2.49527	6.57704	1.55749	2.93511
TCGA-BR-7722	TCGA_STAD	1	1.27671	Male	62	II	Mixed or Others	cardia	C2	1.47722	1.70716	1.84953	2.97923	2.46655	3.15	1.87397	1.14927	2.28301	3.31527	1.32607	2.87142	3.18565	2.80176	1.76378	1.9573	2.08337	3.61133	2.67567	3.5601	2.38934	1.83472	2.08357	1.71798	2.3457	2.2288	1.59197	2.54497	3.84512	2.80921	2.81734	6.11495	1.49186	3.09078
TCGA-BR-7723	TCGA_STAD	1	2.39452	Male	59	III	Mixed or Others	body	C2	2.60489	1.64475	1.55708	3.45581	2.82971	2.80043	1.76022	1.11903	1.48903	1.95752	1.05839	1.64641	2.28407	2.62778	0.85691	1.70845	2.104	2.36409	2.30513	2.67315	2.0125	1.56065	1.89204	1.63975	1.38807	3.01361	1.621	1.49627	3.74767	2.198	2.95274	5.63538	1.65513	5.48444
TCGA-BR-7851	TCGA_STAD	1	1.5726	Male	74	II	Intestinal	body	C1	1.17527	1.22772	2.13116	3.00822	1.75134	1.92252	1.7819	1.33722	2.14159	2.02797	0.748732	1.47043	3.19631	3.46473	2.21062	1.63025	2.31359	3.15249	2.48249	3.0971	2.09322	1.26263	2.54123	2.05171	1.83899	1.65889	1.24841	1.5908	2.99342	3.46868	2.29436	5.49061	1.54247	2.33718
TCGA-BR-7901	TCGA_STAD	1	0.287671	Male	74	II	Mixed or Others	cardia	C2	2.30566	1.3086	1.72639	2.70024	2.71358	3.35624	2.24775	1.33878	2.73871	2.6556	0.9123	3.05514	3.04051	4.69048	2.46987	2.26125	2.04419	3.74974	2.98736	4.20342	2.66539	1.57236	1.8622	2.21157	1.50887	2.3222	1.42684	1.77911	3.59109	3.12822	3.08717	6.11627	1.96114	3.18812
TCGA-BR-7958	TCGA_STAD	0	2.46301	Male	60	III	Mixed or Others	body	C1	1.31189	1.50773	2.06029	3.24895	1.94186	1.83839	2.23629	1.1514	1.65358	2.57467	0.775846	2.98104	3.3943	2.6435	1.1382	1.62358	2.12636	2.40471	2.66038	3.77763	2.2395	1.17643	1.87491	1.70099	1.88367	1.84829	1.52006	3.79845	3.12389	3.56855	2.87664	5.69375	1.38568	2.77061
TCGA-BR-7959	TCGA_STAD	0	2.76712	Male	59	III	Intestinal	cardia	C4	1.71213	2.03308	1.91683	3.07393	3.13444	3.17049	1.81624	1.6467	2.66854	2.50439	0.889631	3.26358	2.4615	2.83192	2.07228	2.39511	2.41104	3.8756	3.50762	5.2898	2.31623	1.66058	2.00178	2.56947	1.81535	2.29616	1.16416	1.85593	3.08316	2.24929	3.37881	6.12332	2.11521	3.3852
TCGA-BR-8058	TCGA_STAD	0	3.10411	Female	53	III	Mixed or Others	antrum	C2	1.30312	1.22957	2.22125	3.36723	2.65691	2.83568	1.90342	1.27565	2.34684	2.84691	0.863887	2.63242	3.22059	2.72684	1.75062	1.6538	2.17128	3.12434	2.86348	3.43877	2.40908	1.68508	1.85072	1.81629	1.88338	1.96177	1.22519	1.64596	3.15932	3.1868	2.44058	5.1375	1.69344	2.75029
TCGA-BR-8059	TCGA_STAD	1	1.20274	Male	72	III	Intestinal	cardia	C2	1.60209	2.06844	2.01071	3.48184	2.24662	2.86249	1.79433	1.1791	1.79684	2.22822	0.788494	1.52975	4.22318	3.13751	1.84551	1.61634	2.02724	3.42575	2.97688	4.27227	2.82691	1.45783	2.51547	2.51864	1.12288	2.37478	1.08029	1.75934	3.49631	2.43788	2.62352	7.11563	1.58012	3.53965
TCGA-BR-8060	TCGA_STAD	1	0.953425	Female	75	II	Mixed or Others	cardia	C2	2.43266	2.94441	1.93151	3.66786	3.59848	2.24979	1.81564	1.72167	1.71665	2.48251	2.76163	2.34206	3.50484	2.65306	0.85286	1.6268	2.04309	3.60306	3.13964	4.29335	2.11427	2.13098	3.23249	2.1893	1.70477	2.73008	1.52065	1.49434	3.44892	3.6139	3.09772	5.06881	2.36625	2.92507
TCGA-BR-8080	TCGA_STAD	1	0.8	Female	72	III	Intestinal	body	C4	1.86883	1.90674	2.06704	3.06521	3.08848	3.11091	2.61343	2.65333	1.79351	3.02002	0.927695	1.83896	2.67223	3.02551	2.48621	2.11477	2.03499	3.32278	3.06318	4.8828	3.01215	2.34762	2.0057	2.75013	2.04332	2.44332	1.17098	1.96072	3.50111	2.23455	2.77273	5.19094	2.27255	3.59555
TCGA-BR-8081	TCGA_STAD	0	2.68767	Female	71	II	Mixed or Others	body	C1	1.14033	1.49402	1.43503	3.06547	1.79435	2.52498	2.46752	1.91964	1.83718	2.72064	0.897998	2.3685	3.26927	3.11658	2.53989	1.79745	2.08745	3.10952	2.6812	3.17392	2.13989	1.36337	1.88344	1.77949	1.75166	2.035	1.1955	1.92222	3.32949	2.68346	2.51586	6.26195	1.81399	2.91273
TCGA-BR-8284	TCGA_STAD	1	0.671233	Female	72	III	Intestinal	antrum	C2	1.37283	1.81291	2.2335	3.27769	2.37212	2.65953	1.81578	1.19024	2.15217	2.60192	0.821724	2.41224	3.32096	2.71154	2.15954	1.65324	2.08588	2.88522	2.75693	3.50806	2.52257	1.647	1.85192	2.85833	1.73135	1.94666	1.43558	1.84858	3.26195	3.66828	2.36249	5.44682	1.76776	3.00006
TCGA-BR-8286	TCGA_STAD	0	2.45205	Male	49	II	Mixed or Others	antrum	C2	2.19399	1.92968	2.99066	3.98521	3.70411	2.89765	3.46421	1.96462	1.49171	2.95354	1.33257	1.96087	3.5597	4.01918	1.56344	1.90171	2.34855	3.74722	2.57572	3.18921	2.52069	1.76381	2.34028	1.72773	1.99416	1.92316	1.59347	2.65153	3.69065	3.00227	3.39101	5.8664	1.79806	2.88092
TCGA-BR-8289	TCGA_STAD	1	0.221918	Male	57	IV	Intestinal	body	C2	3.16913	2.49371	2.29457	3.13564	3.33547	2.58626	1.78662	2.36984	2.43643	2.64298	1.55887	2.39109	3.21091	3.61971	2.78008	2.49339	2.49469	3.6969	2.49451	3.84173	2.2265	1.9702	1.87204	2.34859	1.90031	2.09247	2.0645	1.8074	3.30693	2.00964	3.83035	6.0841	2.1128	2.8337
TCGA-BR-8295	TCGA_STAD	1	0.183562	Female	60	II	Mixed or Others	body	C2	3.81878	3.59821	1.69902	3.86601	2.93349	2.12002	1.86138	1.86176	1.53592	2.53372	2.29992	1.88534	4.17952	2.81766	1.6617	1.73439	2.44371	2.62425	1.97311	2.19511	2.53092	1.76567	3.2863	1.70886	2.36804	3.33142	3.50337	1.66085	2.86149	4.13176	3.39009	5.21107	3.39979	5.19581
TCGA-BR-8296	TCGA_STAD	1	1.29863	Female	58	III	Intestinal	body	C1	1.70246	1.84596	1.96466	3.56613	1.83009	2.26411	2.01131	1.22068	2.87936	3.64974	1.26952	2.38049	3.01707	2.85208	1.39592	2.25457	3.06845	2.63113	2.57931	2.92582	2.3231	2.21788	2.17591	1.87403	2.33473	1.98401	3.06135	2.11019	3.47855	2.71199	2.38525	5.85148	1.79964	2.73821
TCGA-BR-8361	TCGA_STAD	0	2.59178	Female	71	III	Mixed or Others	cardia	C3	0.967589	1.45169	1.93127	3.27347	4.24953	1.79957	3.90213	2.43367	2.54834	2.34659	1.85208	2.44413	3.45547	4.30455	1.14651	2.04771	2.53078	3.41315	2.03635	2.23314	1.98035	1.10026	2.51996	1.77074	1.9491	1.58496	1.96666	2.75166	3.04845	3.45908	3.10065	5.93997	1.49049	2.25714
TCGA-BR-8364	TCGA_STAD	0	1.84932	Female	42	III	Diffuse	cardia	C4	2.78379	1.79474	2.0338	3.08913	3.68045	3.52776	2.01392	1.24392	2.55518	2.73673	1.14148	2.81409	2.66801	2.69708	1.6037	2.01374	2.0243	3.86537	3.74907	5.36886	3.40408	2.63858	1.98053	3.72528	1.7729	2.90306	1.39285	1.60882	3.37782	2.36523	2.99464	5.32264	2.39772	4.03539
TCGA-BR-8365	TCGA_STAD	1	1.46027	Female	70	II	Mixed or Others	cardia	C4	3.00033	1.58042	2.01812	2.86818	3.41073	3.98809	1.82531	1.13911	2.24023	2.97793	1.13515	2.27911	2.47982	2.73302	1.32012	2.80121	2.0882	4.37053	3.86661	5.78967	3.80231	2.89145	1.96469	4.20779	1.6927	3.05516	1.24052	1.57545	3.85022	2.46024	2.94328	5.48096	1.99192	4.64948
TCGA-BR-8367	TCGA_STAD	1	2.19452	Male	55	III	Mixed or Others	cardia	C2	1.67139	1.48113	1.58014	3.08741	3.29618	3.34243	3.06856	2.31734	2.72233	2.40069	0.887281	2.15043	2.83757	2.67924	1.86682	2.1279	2.48994	3.5117	3.30647	4.73461	2.80687	2.84006	2.01914	2.7353	1.78297	2.17929	1.77554	1.7163	2.93599	2.40354	2.62194	5.34623	1.48903	3.32186
TCGA-BR-8368	TCGA_STAD	0	0.358904	Female	84	I	Mixed or Others	cardia	C3	1.02612	1.26882	1.78916	3.71547	2.22931	2.0418	4.61738	4.31701	2.08906	2.0598	0.904636	1.8263	3.05204	2.70864	2.4352	1.66249	2.09287	2.96071	1.89555	1.96491	2.06734	1.26848	2.15156	1.66524	2.02449	1.45679	1.58938	2.809	2.85523	3.67764	2.50202	5.86359	1.37724	2.09775
TCGA-BR-8369	TCGA_STAD	0	1.16986	Female	76	III	Mixed or Others	antrum	C2	1.87332	1.47001	1.93513	3.5731	3.37602	2.13167	2.59317	1.91917	2.48619	3.35042	1.10165	2.81742	4.05086	4.91065	2.35593	2.06313	3.16272	3.52982	3.28516	4.62567	2.95195	2.74086	2.22418	2.8304	2.97149	3.35125	3.02855	1.93067	2.99143	2.77324	2.91504	5.68422	1.55006	3.39625
TCGA-BR-8371	TCGA_STAD	1	0.983562	Male	62	III	Mixed or Others	cardia	C4	3.40056	2.73065	1.73975	3.11743	3.87756	3.27949	1.8022	1.22438	1.95434	3.35245	1.16898	2.40883	2.9124	2.69945	0.844081	2.51511	2.08097	4.4673	4.12738	6.86929	3.94935	3.83896	2.25809	3.64404	1.88155	3.36203	1.43669	1.74575	3.89056	2.27695	2.75944	5.84057	1.63408	5.05947
TCGA-BR-8372	TCGA_STAD	0	2.60548	Male	63	III	Mixed or Others	cardia	C3	1.31558	1.53402	1.8389	3.80711	1.70081	2.15141	2.86091	3.19425	2.44559	2.12136	0.881726	1.32429	4.64702	3.18004	2.57507	1.60701	2.37172	3.11646	2.22939	3.1598	2.13945	1.28434	1.98944	1.74185	1.80745	1.5859	1.95706	2.21228	3.95352	3.98227	3.31764	6.73922	1.61041	2.17556
TCGA-BR-8373	TCGA_STAD	0	1.23288	Female	65	III	Intestinal	cardia	C2	2.48089	1.50085	1.98477	3.12499	3.30736	2.77682	2.69231	1.90338	3.12486	2.26684	1.1536	3.45517	2.84897	2.62801	1.41225	1.99671	2.23377	4.06119	2.53992	3.07135	2.44275	1.43166	2.51956	1.86432	1.80647	1.72063	2.02553	1.73892	2.42383	1.92778	2.27353	4.95172	1.76837	2.48238
TCGA-BR-8381	TCGA_STAD	0	0.613699	Male	51	II	Mixed or Others	cardia	C2	1.51314	1.42569	1.97404	3.44789	3.42259	2.40749	1.84458	1.15493	1.82686	2.74598	1.43871	3.08651	4.00669	2.76791	1.30879	1.92692	2.46202	2.5827	2.7804	3.14266	2.44665	1.50752	1.85002	1.69579	1.72446	2.0896	1.84755	2.42502	3.39036	2.58093	2.3938	6.62248	1.60123	2.84145
TCGA-BR-8382	TCGA_STAD	1	2.08767	Female	67	III	Mixed or Others	antrum	C3	1.39022	2.0612	1.36176	3.1848	2.9879	2.33455	3.32776	3.06073	2.6579	2.32097	1.37083	1.87254	4.13676	4.42823	2.24876	1.82318	2.59195	2.81735	2.74006	3.12394	2.20192	1.23203	1.83527	1.68887	1.87343	1.85119	1.43778	2.43231	2.94928	3.30443	2.97654	5.56251	1.47549	2.61165
TCGA-BR-8384	TCGA_STAD	0	0.309589	Male	69	III	Mixed or Others	antrum	C4	2.77539	1.67561	1.99829	2.85803	3.93755	3.25844	2.07598	1.35019	2.27691	3.15562	0.946172	2.20466	2.56948	2.60883	1.26538	2.79983	2.19455	4.22078	4.09136	5.76987	3.78029	3.43281	2.28062	4.05265	1.93093	2.93955	1.24557	1.60327	3.66246	1.8845	3.14573	5.16982	1.98694	4.18332
TCGA-BR-8483	TCGA_STAD	0	0.449315	Male	59	III	Intestinal	antrum	C2	2.7167	1.5835	1.96893	3.46961	2.9498	2.47937	3.34588	1.72989	3.16616	3.18661	1.00268	3.83757	3.31069	2.68534	3.29685	2.71725	2.31156	3.40959	2.23335	3.25202	2.50838	1.59921	1.7968	3.01584	2.06125	1.88153	1.08247	1.64116	2.57207	2.7887	3.16273	6.55342	1.54833	2.41595
TCGA-BR-8484	TCGA_STAD	1	2.09863	Male	61	III	Mixed or Others	cardia	C1	1.65588	1.60033	2.05222	3.03386	3.19057	2.57868	1.84633	1.11903	2.75646	3.09237	1.4373	2.67516	3.34924	2.64934	3.06519	1.8129	2.28192	3.27822	2.55778	2.86513	2.22308	1.4119	2.27852	1.71737	1.92621	1.68546	1.55547	1.9678	2.90809	2.57	2.66949	6.10404	1.5278	2.67145
TCGA-BR-8485	TCGA_STAD	0	0.767123	Female	68	III	Mixed or Others	cardia	C1	2.92167	1.33165	1.85623	3.14516	2.20177	2.74295	1.78495	1.65121	2.16686	2.36215	0.974576	2.58625	2.65792	2.7226	1.76127	2.25579	2.57	2.85733	2.6359	3.06406	2.42884	1.26655	1.944	1.73701	1.42605	2.03445	1.57851	1.62498	3.2941	2.60534	2.5221	5.86942	1.58009	2.4756
TCGA-BR-8487	TCGA_STAD	0	0.0931507	Female	64	II	Mixed or Others	antrum	C1	1.07209	1.24696	1.74096	3.38533	1.2709	1.83116	1.78192	1.16675	2.14401	3.19262	1.0267	1.45503	3.44369	2.90599	1.85092	1.94691	2.03359	1.59961	2.15892	2.34005	1.93789	1.31645	1.86898	2.21495	2.2713	1.79036	1.72177	2.50683	3.66952	3.03096	3.49947	6.31267	1.36951	2.38484
TCGA-BR-8588	TCGA_STAD	0	1.06575	Female	55	II	Mixed or Others	cardia	C2	1.48388	1.68148	1.7041	3.222	3.10248	2.31123	2.74758	1.77622	2.69425	2.77096	1.06712	1.88447	3.75927	2.77412	1.42344	1.60728	2.44434	3.32448	2.99738	3.77263	2.37797	1.73036	2.24552	2.20456	1.51912	1.97379	1.35058	1.92938	3.15924	2.8472	2.62704	5.89112	1.43895	3.05702
TCGA-BR-8589	TCGA_STAD	0	2.26027	Male	56	III	Mixed or Others	cardia	C1	1.28959	1.80105	1.87931	3.32874	1.58974	1.84597	1.8296	1.11903	1.4965	2.67181	0.811955	2.55454	2.94508	2.60883	1.64648	1.427	2.30069	1.71431	1.82146	2.23363	1.8824	1.57545	1.91784	1.65671	1.65989	1.45715	1.79959	2.8618	3.02396	2.29621	2.28822	6.77462	1.37554	2.22314
TCGA-BR-8590	TCGA_STAD	1	0.778082	Male	62	III	Mixed or Others	cardia	C2	1.89306	1.53253	2.04262	3.0478	3.07029	3.28514	3.08444	2.61171	2.07263	2.67919	0.845381	2.46004	3.31004	2.72842	1.56508	2.67858	2.03297	3.47245	3.27252	4.70734	2.86869	2.21407	2.22535	2.13217	2.00144	2.25521	1.28881	1.72647	2.74094	2.0133	2.54966	5.95512	1.77845	3.5178
TCGA-BR-8591	TCGA_STAD	0	2.34521	Male	79	III	Mixed or Others	antrum	C3	1.35008	1.35392	2.01833	3.00518	1.59679	1.94688	4.1052	2.62317	1.86899	2.67501	0.77382	1.86208	3.20826	2.96074	1.89737	1.34558	2.42113	3.0606	2.47812	2.87161	2.16128	1.20908	1.79469	1.88379	2.04685	1.67183	1.4065	2.08823	3.11956	3.59755	2.62474	5.82079	1.51254	2.39498
TCGA-BR-8592	TCGA_STAD	1	0.523288	Female	63	III	Diffuse	cardia	C4	2.84483	1.75991	1.72443	2.75412	3.74545	3.36411	1.97018	1.43785	2.10604	2.81686	1.36358	2.54474	2.69566	2.64819	0.870666	2.58065	2.31646	4.29259	3.86419	5.60682	3.58609	3.0689	2.22694	3.93815	1.74515	2.98461	1.046	1.86941	3.23289	2.36231	2.81601	5.53744	1.84586	4.42923
TCGA-BR-8676	TCGA_STAD	0	0.627397	Male	59	III	Intestinal	antrum	C1	1.19952	1.2898	1.50747	3.35194	1.19476	2.15312	1.7674	1.11903	1.59057	1.91047	2.27227	0.957364	4.24121	2.64263	1.81998	1.32364	2.29159	2.72044	1.78589	2.4338	1.96754	4.19832	2.05697	4.3667	1.31168	1.43821	1.43234	4.08134	3.60422	3.79862	3.09347	7.55529	1.34581	2.31743
TCGA-BR-8677	TCGA_STAD	0	2.2274	Female	74	III	Mixed or Others	antrum	C2	1.87433	2.13518	1.71501	3.05975	2.81861	2.55772	2.03424	1.29294	2.90921	3.19408	1.3366	2.35594	3.58625	3.4118	1.83721	2.24324	2.00872	3.30198	3.70522	4.08366	2.85341	2.43857	2.18182	1.97056	2.00175	2.55668	1.93952	2.25468	3.57958	2.83807	2.92933	6.81696	2.12987	3.42259
TCGA-BR-8678	TCGA_STAD	0	2.06575	Male	76	I	Mixed or Others	cardia	C1	2.34839	2.25563	2.18032	3.50639	1.67678	1.85667	1.80362	1.24623	2.62904	2.01591	0.968287	2.85949	3.11782	2.66756	1.98635	2.60619	2.60783	3.19418	2.1729	2.8218	2.02632	1.25875	2.66114	2.42827	1.94824	1.81003	1.75519	3.66094	2.98703	2.14862	2.3825	6.12012	1.62323	2.2961
TCGA-BR-8680	TCGA_STAD	0	2.66301	Male	45	IV	Intestinal	antrum	C3	1.10825	1.81236	1.63534	3.28716	2.90502	2.40359	4.40469	4.07569	2.26347	2.98498	0.961832	2.29819	3.367	4.02458	1.60004	2.48122	2.54624	3.19217	2.04854	2.40975	2.08677	1.34813	1.9226	1.98917	1.90925	2.17183	1.88066	1.96767	2.93567	3.45303	2.56606	6.2735	1.44564	2.1475
TCGA-BR-8682	TCGA_STAD	0	2.71507	Male	52	II	Intestinal	antrum	C4	1.90608	1.77365	1.79296	2.99463	2.85969	3.09905	2.34359	1.32621	2.91942	2.92004	1.23294	3.27286	3.05554	2.64806	1.53342	2.50423	2.95125	3.67402	3.40113	4.53701	2.64177	2.35759	2.10587	3.09911	2.23554	2.07597	1.2312	1.77153	3.39277	1.90924	2.74639	5.68166	1.76723	3.30571
TCGA-BR-8683	TCGA_STAD	1	0.821918	Male	75	III	Intestinal	antrum	C2	1.79999	1.55955	1.86713	3.3986	3.81058	2.29707	3.76061	1.99699	2.99678	2.98427	1.15304	3.61742	3.08063	3.1733	3.07309	1.77883	2.28596	3.22015	2.8349	3.65952	2.47241	1.75295	2.06282	2.10638	2.17845	2.17404	1.60175	1.55784	2.75923	1.92522	3.71179	5.9588	1.79223	2.78178
TCGA-BR-8686	TCGA_STAD	1	1.73973	Male	69	III	Intestinal	antrum	C2	2.40656	3.48001	1.99214	3.72154	2.40463	2.75114	1.90378	1.13307	2.40436	3.55575	1.37904	2.11774	3.18559	2.63878	1.83781	2.08006	2.36341	3.06574	2.76584	4.54758	2.49386	2.20737	1.81593	2.3293	1.84219	2.14627	1.48747	3.60311	3.7949	2.45669	2.67299	5.94069	1.54619	2.9554
TCGA-BR-8687	TCGA_STAD	1	0.684932	Female	67	III	Mixed or Others	cardia	C1	1.68112	1.34961	1.74977	2.93725	3.00623	2.41157	1.87731	1.12522	1.92514	2.36303	0.800028	2.4722	3.09518	3.08937	4.09452	1.39585	2.09814	3.11725	2.28653	2.9649	2.28032	1.35939	2.0789	1.78773	1.45717	2.18756	1.30692	1.82618	3.50423	2.54227	2.31387	6.35501	1.60716	2.61763
TCGA-BR-8690	TCGA_STAD	0	0.890411	Female	54	III	Mixed or Others	cardia	C2	2.59299	1.80062	1.36661	3.61207	3.60654	3.27236	3.04901	3.67018	1.78954	3.84644	1.13364	2.228	4.02494	3.22446	1.76108	2.06339	2.74745	2.87356	2.74172	4.14303	2.47758	1.95028	1.94392	1.9577	1.35071	2.36265	1.60167	2.77902	3.71913	2.07245	2.43853	7.09558	2.29699	2.62601
TCGA-BR-A44T	TCGA_STAD	0	2.84384	Female	53	II	Diffuse	cardia	C4	2.58537	2.14628	1.54028	3.45817	3.4861	2.49679	2.23821	1.22723	1.8245	3.79897	1.18053	3.07851	3.54223	2.64283	1.83749	2.89536	2.10902	4.17213	3.67529	5.86858	3.3097	3.05383	2.22722	4.04855	2.17602	2.94296	1.73734	1.80998	4.14473	2.53481	3.24031	6.01021	1.86482	4.29615
TCGA-BR-A44U	TCGA_STAD	1	1.15616	Male	70	III	Mixed or Others	antrum	C3	1.18711	1.1793	1.54768	3.1717	3.08326	3.11616	4.04794	2.34512	1.75585	3.0446	2.15985	2.27813	3.90986	2.86507	0.887097	1.3606	2.15493	2.62445	2.48151	3.13606	2.36669	1.3005	1.73883	2.50094	1.5532	1.62388	1.26222	2.71774	3.863	3.2312	3.17626	6.68718	1.48807	2.82564
TCGA-BR-A4CS	TCGA_STAD	1	0.123288	Male	77	III	Mixed or Others	cardia	C1	2.34399	2.00656	2.89477	3.11791	3.18472	2.13186	2.00459	1.24119	1.97302	3.00949	0.898008	3.58811	3.84884	2.65827	2.87595	2.07116	2.35951	4.32276	2.2977	2.80304	2.88214	1.22114	2.14313	2.30704	1.72678	1.74805	1.05144	1.47518	3.34448	3.26182	2.70937	6.60932	1.50566	2.59479
TCGA-BR-A4IV	TCGA_STAD	1	2.38082	Male	47	III	Diffuse	antrum	C4	2.96937	2.90455	1.69347	2.73632	3.63796	2.82915	1.90241	1.3127	2.20575	2.70957	1.32772	1.94324	2.76839	2.6658	0.939767	2.50164	2.07452	4.18359	4.1602	6.46925	3.41162	2.46464	1.97879	4.71279	1.55968	3.4746	1.45173	1.63392	3.5352	2.11052	2.71677	5.06603	4.10413	4.14581
TCGA-BR-A4J5	TCGA_STAD	0	2.36164	Male	56	III	Intestinal	antrum	C4	2.4469	2.65853	1.72706	3.32954	3.07767	2.36004	3.49982	2.98254	2.48823	2.8029	0.911661	2.31648	4.71462	3.43204	1.18021	2.34096	2.14647	3.39994	3.492	5.66215	3.29185	2.43898	2.48664	3.2404	1.67412	2.89	1.68947	2.06804	3.82425	2.42394	3.10448	5.30031	3.3148	4.11092
TCGA-BR-A4J8	TCGA_STAD	0	1.12603	Female	71	III	Mixed or Others	cardia	C2	2.41408	2.08667	2.02329	3.23115	2.98936	3.79731	2.34504	1.33996	2.75127	3.18138	0.955889	3.41009	3.27361	2.68951	1.59708	2.28796	2.44616	2.90321	3.18821	5.02366	2.90583	2.08506	2.1246	2.71354	2.29955	2.23935	1.30251	2.23686	3.68248	3.20233	3.13731	6.49727	1.55702	3.53157
TCGA-BR-A4PF	TCGA_STAD	0	0.0958904	Male	72	III	Mixed or Others	antrum	C1	0.992937	1.355	2.58504	3.49478	2.71408	2.32452	3.22731	1.78952	2.72877	2.2656	0.736489	2.75776	3.43226	2.69919	2.38892	1.31726	2.44991	1.57288	2.03754	2.24699	1.89561	1.07596	2.30677	1.63182	2.13929	1.47877	1.16123	2.33242	2.65994	2.74581	2.41462	5.96985	1.37085	2.16309
TCGA-BR-A4QL	TCGA_STAD	1	1.34521	Female	75	III	Mixed or Others	antrum	C3	0.882619	1.1793	1.9465	3.5368	3.03189	2.32549	3.30194	3.64478	2.3788	2.00041	1.13329	1.74933	4.2136	3.63512	2.57606	1.55782	2.2194	3.1093	1.87998	2.41488	1.87898	1.10914	2.80437	1.68776	1.79272	1.49212	1.50157	2.29297	3.63744	3.30859	3.26436	7.00321	1.51423	2.19847
TCGA-CD-5798	TCGA_STAD	0	1.11781	Male	82	II	Intestinal	antrum	C4	2.32774	1.76828	1.5701	2.6687	2.38068	2.90616	2.12482	2.30839	2.58255	2.21128	0.815015	0.807845	2.71044	3.22732	1.03642	1.93634	2.07956	3.93695	2.96319	5.10785	3.06882	1.35873	1.8881	2.39443	1.0679	2.41796	1.13427	1.72949	3.62556	2.63647	2.71301	5.97084	2.97157	4.25239
TCGA-CD-5799	TCGA_STAD	0	1.08493	Male	45	II	Intestinal	antrum	C1	1.23564	1.62077	1.68399	3.40903	2.50535	2.82279	2.33459	1.35152	2.04341	2.15089	0.853423	1.6062	3.3486	2.72113	2.75308	1.37481	2.31532	2.54816	2.14841	2.96502	2.0784	1.2233	2.14405	1.80979	1.5628	1.61397	1.24507	2.39986	3.49628	3.54808	1.96409	6.22238	2.16118	2.42997
TCGA-CD-5800	TCGA_STAD	0	1.09589	Female	51	II	Intestinal	antrum	C1	2.56987	2.12087	1.97883	3.25401	2.93187	2.32819	2.23067	1.78385	1.81477	2.7436	1.56872	2.27603	3.96252	2.8005	1.65947	2.83544	2.2457	3.43202	1.84517	2.28822	2.04765	1.22672	4.05607	1.77274	1.49089	1.68197	2.36303	3.38967	3.53037	3.87008	2.82705	5.8015	1.41237	2.26611
TCGA-CD-5801	TCGA_STAD	1	1.09863	Male	69	III	Mixed or Others	antrum	C1	1.14534	1.74337	1.79085	3.17279	2.17527	2.12057	1.77147	1.11903	2.15556	2.43287	0.729973	1.0745	3.23771	2.71212	3.61287	1.51759	2.137	2.28614	1.99653	2.55687	1.9902	1.06584	1.85575	2.49393	1.67795	1.55212	1.98049	3.13115	2.94241	4.1686	2.93128	6.43748	1.34581	2.42141
TCGA-CD-5803	TCGA_STAD	1	0.934247	Female	78	II	Mixed or Others	antrum	C2	2.67485	2.16741	1.7533	2.8994	2.47674	2.91395	1.85978	1.17286	1.81146	2.59063	0.947914	1.80656	2.81652	2.64368	1.43724	2.06985	2.03625	3.39727	2.87002	4.60739	2.79899	1.7116	1.80874	2.37529	1.28939	2.13878	1.1944	1.6986	3.82511	2.73607	2.76533	6.07366	1.62709	3.77329
TCGA-CD-5813	TCGA_STAD	1	1.03288	Male	60	II	Intestinal	body	C2	1.69958	1.79729	1.52049	2.66759	2.17201	4.08466	1.76022	1.8398	1.93709	2.61678	1.70829	1.7834	2.52132	2.63455	1.01493	1.9358	2.16139	3.10965	3.14667	3.91807	2.57751	2.75114	1.98112	1.67841	1.24984	2.19468	1.22018	1.81804	4.03374	2.08993	2.80392	6.32945	1.80952	3.52877
TCGA-CD-8524	TCGA_STAD	0	1.06301	Female	61	II	Intestinal	antrum	C2	2.12257	2.31274	1.77418	3.26027	3.34304	3.19926	2.52661	3.08524	1.78233	3.17657	1.06514	2.65669	3.55621	3.45596	2.23159	2.44804	2.63086	3.24861	2.89519	3.83095	2.7599	2.20037	1.929	1.7486	1.932	4.78579	1.56066	2.02882	3.26084	2.31677	3.44074	5.48778	1.8339	3.27108
TCGA-CD-8525	TCGA_STAD	0	1.04932	Female	82	III	Intestinal	antrum	C2	5.0088	2.14623	1.82964	3.31661	2.66955	2.38252	2.4216	2.363	1.52137	2.69523	1.7023	1.88185	4.06287	2.78236	1.01906	2.40854	2.05944	3.75753	2.39896	3.34233	2.21622	1.369	2.65482	1.76165	1.73786	1.71789	1.73819	1.95292	3.47769	2.89651	2.39558	6.12601	1.79231	2.88225
TCGA-CD-8526	TCGA_STAD	0	1.04384	Female	73	III	Intestinal	cardia	C4	2.94395	3.50632	1.82742	3.09977	3.48885	2.60035	1.82651	1.70518	1.84571	2.82941	1.09864	2.26008	3.12943	2.69445	1.48002	2.42136	2.75183	3.38841	2.48024	3.12886	2.26565	1.37225	1.93323	1.84477	2.06477	2.30564	1.52617	1.62625	2.36682	2.88357	3.94492	5.6444	4.56319	6.29756
TCGA-CD-8527	TCGA_STAD	1	0.59726	Female	72	II	Intestinal	antrum	C1	2.98966	1.68155	2.82145	2.97683	1.38444	2.64662	2.10373	1.46159	2.11613	2.51999	2.14024	2.5206	2.85503	3.10417	1.78108	2.05642	2.71744	3.65185	2.10615	3.23049	2.01034	1.33321	1.87862	1.86663	1.32771	1.70481	1.53034	2.06391	4.37744	3.05644	2.88658	7.1569	2.17812	2.4637
TCGA-CD-8528	TCGA_STAD	0	1.0274	Female	43	III	Mixed or Others	antrum	C3	4.05427	1.31577	1.61429	3.05056	3.80316	2.23267	4.41816	3.75337	1.76761	1.90506	1.01128	2.13221	2.70171	2.78731	1.34543	2.058	2.57949	2.07648	2.20253	2.2406	1.84788	1.0019	2.53434	1.64206	1.4358	1.55569	1.28716	1.72094	2.61739	3.12714	2.93303	5.37914	1.37798	2.30963
TCGA-CD-8529	TCGA_STAD	0	1.02466	Male	65	IV	Intestinal	antrum	C2	2.13453	1.50663	2.01385	2.84531	2.24907	2.84404	2.04618	1.53573	1.96699	2.86855	0.890624	2.52952	2.89261	3.14929	2.35342	1.91928	2.33305	3.28009	2.78554	3.18975	2.35134	1.3788	1.93763	1.91999	1.53209	1.92157	1.72385	2.37101	2.61649	2.67225	2.54664	4.82649	1.41357	3.18999
TCGA-CD-8530	TCGA_STAD	0	1.03288	Male	51	II	Diffuse	cardia	C4	3.13774	1.71377	1.88523	3.28347	2.90296	3.01347	1.92418	1.33501	2.0773	3.30117	1.11842	2.09866	3.04111	3.0559	1.11286	2.29276	2.32521	3.44695	3.50915	4.69671	2.87991	2.91496	2.65403	2.12593	1.81272	3.22778	1.54355	2.27884	3.95732	2.20728	3.03268	5.51796	2.70213	3.86667
TCGA-CD-8531	TCGA_STAD	0	1.04932	Female	66	III	Diffuse	cardia	C1	2.01115	2.20391	1.32327	3.18466	3.11622	1.77193	1.78117	1.18761	1.99635	4.95298	0.737005	3.50221	3.5944	2.61718	0.848236	1.22373	2.55855	2.68663	2.17223	2.19484	1.92138	1.13586	1.73318	1.71706	1.41372	1.90788	1.54211	2.91365	3.29021	3.12949	3.27144	6.15534	1.36489	2.24416
TCGA-CD-8532	TCGA_STAD	1	0.969863	Male	52	II	Mixed or Others	cardia	C2	1.58501	2.12902	2.30935	3.4983	1.86794	2.59323	3.26283	1.29504	2.9058	2.74379	0.937005	2.5525	3.43242	2.62479	2.14778	2.15503	2.16161	3.21219	2.47596	3.46483	2.26154	1.46082	2.17833	1.78085	1.42503	1.98273	1.74231	1.88083	3.04388	3.28316	2.79006	5.85899	1.43612	2.72226
TCGA-CD-8533	TCGA_STAD	0	1.28219	Male	48	II	Mixed or Others	antrum	C2	2.88953	1.38217	2.25781	5.22846	3.77809	2.60721	2.36508	1.75379	3.09099	1.95648	2.10481	4.66282	4.10845	2.64035	0.985197	2.01407	2.43829	4.0026	2.09864	2.44461	2.7798	1.59102	3.45624	1.6813	1.77705	3.31939	3.14115	1.6518	3.79472	3.63709	2.88496	5.95929	1.4178	2.46944
TCGA-CD-8534	TCGA_STAD	0	1.00548	Male	41	II	Diffuse	antrum	C2	1.33209	2.42899	2.15096	3.88987	3.95377	3.03531	3.26619	1.76182	2.6224	2.67492	1.28133	3.43319	3.96755	2.63359	2.07599	1.83666	2.64405	3.58465	2.49744	3.59036	2.45689	2.83211	2.07132	2.31927	2.2198	2.02247	4.22892	2.51896	3.00543	2.39703	2.72284	5.67408	1.6691	2.89537
TCGA-CD-8535	TCGA_STAD	0	1.06849	Male	59	III	Mixed or Others	cardia	C2	3.0186	2.84665	2.89244	3.67619	4.00398	1.85579	2.21726	1.84127	2.10098	2.6678	1.30839	3.51925	3.62131	2.76948	2.64542	2.4059	3.23315	4.43628	1.99709	2.95768	2.34822	1.26257	2.72018	2.18598	1.7112	2.17555	1.33682	1.57837	3.05196	2.71454	3.90754	6.80882	1.42944	2.38173
TCGA-CD-A486	TCGA_STAD	1	0.526027	Male	68	II	Mixed or Others	cardia	C2	2.02434	4.68888	1.50856	2.62999	3.27306	2.7618	1.76022	1.22226	2.33405	2.67917	1.98576	2.81989	2.93526	2.65046	2.78734	1.89673	2.24394	2.96307	2.41015	2.90479	2.11831	1.48796	1.96654	1.7211	1.6519	2.03995	2.10439	2.97612	4.11805	3.73153	3.24874	6.13842	1.53277	3.11545
TCGA-CD-A487	TCGA_STAD	0	1.02466	Male	51	II	Diffuse	antrum	C2	3.47864	1.90254	1.55333	2.75837	2.66382	2.2882	2.68969	2.64939	1.66411	3.00535	2.11424	2.06782	2.95425	2.6639	2.73196	1.92745	2.05986	3.68103	2.74348	4.50357	2.52305	1.49777	1.80266	2.82237	1.66553	2.10628	1.53034	2.05094	3.6748	3.55797	2.96532	6.35221	1.92385	2.96088
TCGA-CD-A489	TCGA_STAD	1	0.942466	Male	58	II	Diffuse	antrum	C4	3.12827	3.07908	1.87767	3.15578	3.51425	3.18002	3.53593	1.97596	2.49592	3.05738	1.78161	2.39297	3.42898	2.67749	1.93225	2.53515	2.02621	4.52799	3.58006	5.97244	3.60792	2.71423	2.05057	2.19488	2.13142	2.78172	1.42052	1.58444	3.34709	2.00729	4.56168	6.06769	3.2498	4.6377
TCGA-CD-A48A	TCGA_STAD	0	1.03562	Male	57	II	Mixed or Others	cardia	C2	1.34312	2.16945	1.64912	3.54102	2.11749	2.06714	1.94109	1.77837	1.95029	2.92937	1.45515	2.9491	2.98363	2.92252	5.14439	1.81515	2.09263	3.2579	2.41177	4.40036	2.80421	1.90618	2.02611	2.55253	2.02744	3.72649	2.26455	1.97608	3.55146	2.25015	3.41887	7.40349	1.60972	2.50509
TCGA-CD-A48C	TCGA_STAD	1	0.967123	Female	79	II	Mixed or Others	antrum	C2	2.32616	2.18113	1.59091	3.25559	1.79921	3.18537	2.79224	2.57696	1.66001	2.45623	1.18585	1.88204	3.35405	2.95047	2.5812	1.85605	2.57294	3.20724	2.58097	3.29929	2.60068	1.33901	2.36624	1.65738	1.80701	2.73634	1.39121	1.77552	3.43222	2.91166	3.4945	6.62064	1.60234	2.56045
TCGA-CD-A4MG	TCGA_STAD	1	0.547945	Male	76	II	Diffuse	cardia	C1	1.35139	1.96059	1.77269	3.82017	1.67577	2.28809	2.53472	1.52496	2.19065	2.34798	0.890505	2.20635	3.86382	3.66962	3.78769	2.18109	2.80954	3.06618	2.57174	2.71445	1.98506	1.2989	2.17493	3.49002	1.87169	1.6982	1.4928	2.80359	4.61749	3.97898	2.94106	7.04448	1.66895	2.50297
TCGA-CD-A4MH	TCGA_STAD	0	1.01644	Female	86	II	Mixed or Others	antrum	C1	1.70174	1.45524	1.41172	3.58595	1.80896	2.75694	2.02715	1.7798	2.66101	3.28562	1.16713	3.77533	3.34342	2.71135	1.0671	2.4293	2.27326	3.40406	2.33417	2.89278	2.24583	1.31582	2.21451	1.66199	1.61035	1.80848	1.50561	3.09414	3.1529	2.19493	2.78156	6.37211	1.758	2.45388
TCGA-CG-4301	TCGA_STAD	0	0.252055	Female	75	IV	Mixed or Others	cardia	C2	1.33703	1.70791	1.69626	2.79063	2.22368	3.04916	2.11152	1.3512	2.00351	2.44026	1.02081	2.07281	2.80138	2.77977	1.49052	1.57305	2.21557	3.74388	2.89548	3.35586	2.68013	1.98482	2.56336	2.04315	1.60892	1.86726	1.18799	1.73956	3.26167	1.77405	2.51003	6.31902	1.71989	3.13542
TCGA-CG-4305	TCGA_STAD	0	1.32877	Male	69	II	Mixed or Others	antrum	C2	1.14582	1.47573	2.4163	3.75596	2.03263	2.72456	1.95383	1.40624	1.5898	2.49951	0.880559	2.69228	3.18673	3.91706	2.13138	1.73474	2.11025	2.71777	2.88759	3.83678	2.46767	1.57176	2.04964	1.72809	2.20891	1.96263	1.48173	1.8407	3.0631	2.60209	2.83779	5.86332	1.47266	2.8203
TCGA-CG-4436	TCGA_STAD	0	0.665753	Male	57	I	Intestinal	body	C1	1.92017	1.37418	1.59153	3.58574	2.69159	1.85824	2.22211	1.13322	2.14014	3.04001	0.862554	2.83737	3.46834	2.83345	1.86832	1.6626	2.31832	3.91027	1.82531	1.86382	1.81851	1.01915	1.72771	1.86632	1.40323	1.34914	1.18811	1.50307	3.15987	2.69461	2.89947	5.47383	1.34581	1.99502
TCGA-CG-4437	TCGA_STAD	0	0.671233	Male	83	II	Intestinal	cardia	C1	1.31558	1.63312	1.51027	3.02712	1.2397	1.90941	2.32009	3.01191	2.10374	2.09421	0.768914	1.73743	3.5527	2.76859	1.59007	1.45238	2.14725	2.71489	2.11953	2.60638	2.08615	1.16794	1.93733	1.69446	1.51334	1.58036	1.15349	2.2025	3.80361	3.75549	2.14827	6.67265	1.44121	2.54111
TCGA-CG-4438	TCGA_STAD	0	4.50685	Male	56	IV	Intestinal	antrum	C2	2.67496	2.2184	1.85347	3.67448	3.16864	2.13087	2.35884	1.75372	1.92334	2.79912	1.06874	2.09903	2.99388	2.81994	1.47149	1.8117	3.00235	3.55976	2.38739	3.77666	2.26419	1.57464	1.75967	2.38007	2.02223	1.57362	1.16524	1.98651	3.0965	2.36583	2.57577	6.33258	1.43936	2.48209
TCGA-CG-4440	TCGA_STAD	1	0.334247	Female	68	IV	Intestinal	body	C1	1.88884	1.59292	1.57702	3.51234	2.28993	2.05436	2.22438	1.68912	1.48275	3.38269	0.913218	1.47908	3.09914	3.76624	3.43089	1.37521	2.30423	1.5593	1.97612	2.1567	2.29901	1.13654	1.87513	1.64146	3.44308	1.32675	1.17395	2.23262	2.42284	2.05689	3.62519	5.87218	1.4029	2.12274
TCGA-CG-4441	TCGA_STAD	1	1.16712	Male	83	III	Intestinal	body	C1	1.27995	1.93443	1.56418	2.63644	1.70341	2.74658	2.25651	1.39392	2.85086	2.00669	0.868475	1.37863	2.80114	2.92777	1.20679	1.30935	2.41547	2.65698	2.36417	2.50782	2.26468	1.17497	2.23644	1.84704	1.88842	1.77366	1.5552	2.15989	2.94771	3.02868	2.32602	6.43238	1.44304	2.63646
TCGA-CG-4443	TCGA_STAD	0	2.49863	Male	68	I	Intestinal	body	C1	1.28484	1.64562	2.83707	4.23828	2.71458	2.16364	1.78749	1.17887	1.5937	2.18519	2.34341	2.54983	3.39454	2.69348	2.58695	2.49005	3.84336	4.15428	2.2305	2.65794	2.00994	1.3325	2.94873	1.73929	1.40923	1.59046	1.49887	1.89221	4.28292	4.71678	3.56748	6.65939	1.56201	2.37562
TCGA-CG-4444	TCGA_STAD	0	3.92055	Male	76	III	Diffuse	body	C1	2.09811	1.41526	1.63677	3.46265	2.84918	1.89332	2.12041	1.69343	1.6352	2.30662	0.955108	1.98749	2.79087	3.11416	1.07443	1.58019	2.51174	2.08059	2.5586	3.35395	2.12833	1.42209	1.90612	1.65224	2.42204	1.5918	1.67115	1.73948	3.19275	2.39364	2.97799	6.42488	1.55118	2.64765
TCGA-CG-4460	TCGA_STAD	1	1.83288	Female	66	IV	Intestinal	body	C2	3.15925	1.87432	1.3544	3.01881	3.69527	3.09897	2.01705	1.93152	1.5814	2.69256	1.0357	2.13329	3.46008	2.73759	2.36049	1.73908	1.98678	3.94215	2.33425	2.58925	2.3241	2.21185	2.26351	1.81225	1.37081	2.02364	1.51147	2.49812	3.53859	2.94879	3.27746	5.95605	1.4594	4.87812
TCGA-CG-4465	TCGA_STAD	1	0.750685	Female	69	IV	Diffuse	antrum	C1	1.11158	1.50769	1.75291	3.15839	2.01503	1.87061	2.41033	1.44455	2.38459	2.19569	0.93797	1.19921	3.69003	3.20466	1.77265	1.25196	2.22934	2.62297	2.32829	2.71567	2.04151	1.05501	1.79123	1.64539	1.50672	1.6551	1.20698	2.10395	2.51656	3.00048	2.1133	5.73585	1.38001	2.42068
TCGA-CG-4466	TCGA_STAD	0	1.58082	Female	81	I	Intestinal	cardia	C3	1.16253	1.55939	1.7597	3.38588	2.46549	1.99354	3.29717	3.39989	2.00004	2.49738	1.62345	2.58144	3.39313	3.04192	1.66722	2.3195	2.20403	3.37185	1.94996	2.21684	2.13037	1.38372	2.82567	1.70584	2.20488	1.49534	1.53891	2.42441	3.00123	2.39422	3.05775	6.79848	2.41972	2.07183
TCGA-CG-4469	TCGA_STAD	1	0.589041	Male	70	IV	Intestinal	body	C3	1.23816	1.50886	2.12467	3.53129	4.02076	1.8869	3.98593	2.78617	2.70567	2.93021	1.29613	2.93257	3.32347	3.58994	2.44616	2.41213	2.38267	2.959	2.02631	1.98912	1.79677	1.13585	1.96458	1.63598	1.75171	1.45681	1.30426	2.46311	3.1767	2.30262	2.43988	7.06385	1.34581	2.15537
TCGA-CG-4475	TCGA_STAD	0	1.91507	Male	76	II	Mixed or Others	body	C2	1.51841	2.12346	1.57792	3.02966	3.35492	2.85023	1.79938	1.27342	2.91525	2.75279	1.46677	1.90043	3.03159	2.67972	2.43468	1.87192	2.39951	3.54798	3.35287	4.42938	2.69219	2.05593	1.87843	2.12219	1.35475	2.24999	2.14257	1.87688	3.26456	2.52159	2.74732	6.34649	1.68982	3.37026
TCGA-CG-4477	TCGA_STAD	0	2.58082	Female	58	I	Intestinal	cardia	C2	1.56102	2.74815	2.85268	3.39187	2.63053	2.37579	1.93858	1.12829	1.91991	3.6838	1.80438	1.70264	3.3074	2.94211	1.63213	1.92499	2.70525	3.51908	2.64281	3.29061	2.13424	1.51868	3.77191	1.7875	2.39098	1.64664	1.82653	2.16626	3.05815	2.54833	3.85109	5.90093	1.54381	2.51787
TCGA-CG-5717	TCGA_STAD	1	0.580822	Male	58	II	Mixed or Others	cardia	C1	1.57321	1.75544	1.54574	2.95556	2.19185	2.41784	1.96514	1.43313	1.79085	2.35893	0.812328	2.47707	2.41026	2.66029	0.944549	1.56248	2.04019	2.90991	2.31693	2.86851	1.96289	1.19189	2.08982	2.20458	1.85073	1.52488	1.51785	1.84012	2.80674	2.1276	2.46184	5.97126	1.34581	3.00356
TCGA-CG-5718	TCGA_STAD	1	3	Female	78	II	Intestinal	body	C1	1.69671	1.70676	1.91288	3.24943	1.16147	1.93247	2.09813	2.72714	1.66696	2.66312	0.848796	2.30915	2.95963	2.62619	2.02355	1.94538	2.85715	3.01444	1.95429	2.14806	1.87016	1.1998	1.75475	2.07505	1.2021	1.41875	1.55455	1.52401	3.01105	2.97743	1.96126	5.62327	1.4246	2.27789
TCGA-CG-5719	TCGA_STAD	0	0.0849315	Female	54	IV	Intestinal	body	C2	1.94645	1.81164	1.8346	3.18898	2.49151	2.23422	2.03039	1.26085	2.09285	2.37702	0.858573	1.63421	3.47822	3.89083	2.17861	2.18201	2.2541	2.8337	2.73854	4.19996	2.55967	2.00534	1.93837	2.08145	1.31828	2.05383	1.82517	1.8069	3.3767	3.09663	3.04374	5.98554	1.71053	3.54769
TCGA-CG-5720	TCGA_STAD	1	0.0821918	Male	71	I	Mixed or Others	cardia	C1	1.14493	1.49759	1.44891	3.01894	1.35746	2.01524	2.44535	1.44416	2.66736	1.9695	1.05467	1.88835	3.6937	4.0003	1.60689	1.35401	2.46136	2.71424	2.24783	2.52368	2.00229	1.30209	1.87719	1.68744	1.43602	1.67068	1.29153	2.19071	3.06882	3.0485	2.10353	5.85506	1.49701	2.35163
TCGA-CG-5721	TCGA_STAD	0	0.50137	Male	58	IV	Intestinal	antrum	C1	1.14004	1.46156	1.67357	2.77946	1.30257	1.7892	1.7864	1.2549	1.44387	2.69049	1.20097	1.57259	3.58777	3.4027	1.45941	1.87081	1.9823	3.40234	2.1212	2.45794	2.074	1.09638	1.72812	1.82323	1.46322	1.58484	1.37756	2.41596	3.4931	3.34162	2.90559	6.51817	1.34581	2.60186
TCGA-CG-5722	TCGA_STAD	0	0.0821918	Female	67	IV	Intestinal	body	C1	1.40636	1.69206	1.46186	2.74962	1.61292	2.24206	1.78956	1.11903	1.64881	2.41565	1.39015	1.95211	3.06693	3.00813	1.11924	1.51113	2.19085	2.12089	2.2726	2.75572	2.24204	1.30635	1.99295	1.65406	1.32947	1.70644	1.13686	2.26877	3.5016	2.53912	2.56187	7.27249	1.37792	2.86394
TCGA-CG-5723	TCGA_STAD	0	6.83836	Male	83	II	Mixed or Others	cardia	C1	1.19471	1.26807	1.68103	3.06102	1.4772	2.16897	1.91125	1.11903	1.75284	2.16648	1.76016	1.10475	4.84913	4.16756	0.935567	1.95331	2.30677	3.18228	2.20443	3.284	4.1938	1.18437	2.60925	2.1111	1.59517	1.72546	1.13107	3.12598	3.51094	3.32344	3.01015	6.45513	1.40779	2.32926
TCGA-CG-5724	TCGA_STAD	1	1.00274	Male	59	IV	Diffuse	antrum	C3	2.46051	2.07285	1.61233	3.48458	2.09879	2.03411	2.4005	3.2141	1.53516	2.55236	0.968484	1.8243	2.95258	2.89089	3.20509	2.10699	2.04457	2.9491	1.99018	2.93527	2.42594	1.5358	3.22568	1.65009	1.71842	1.51013	1.12267	1.94826	4.03311	2.76056	3.17869	7.20365	1.49875	2.1044
TCGA-CG-5725	TCGA_STAD	1	1.25205	Male	72	I	Mixed or Others	cardia	C2	4.50273	1.78986	1.44658	3.58123	3.08075	2.17322	1.80673	1.98124	1.59323	2.68793	2.46146	2.16516	4.37371	2.63924	0.78411	2.73027	2.11597	3.35552	2.09197	2.15479	2.41439	1.07404	2.1083	1.83628	1.64214	1.82245	2.67893	1.92529	3.57187	3.51724	2.87131	6.45369	3.01834	3.79948
TCGA-CG-5726	TCGA_STAD	1	2.4137	Male	73	I	Intestinal	antrum	C3	0.866407	1.42024	1.88935	3.46145	1.17357	1.89588	2.85741	4.733	1.81892	1.73047	0.701436	2.54047	3.26676	3.0366	1.88027	1.38751	2.15674	2.67369	1.67531	1.83745	1.76838	1.39829	3.07245	1.68797	1.27976	1.33616	1.1172	2.09453	3.76756	3.08708	1.82696	7.23295	1.34581	1.91886
TCGA-CG-5732	TCGA_STAD	1	5.75342	Male	66	IV	Intestinal	cardia	C1	1.57717	1.63211	2.31216	3.07941	1.8475	2.36451	2.51839	2.38846	2.28564	2.67092	1.16032	2.1841	3.98836	2.65052	3.162	1.65214	2.06153	2.8393	1.88595	2.07477	1.92912	1.10762	2.62752	1.68374	1.25551	1.46187	1.39042	1.82028	3.79318	2.10265	1.90118	6.8861	1.4175	2.33604
TCGA-CG-5734	TCGA_STAD	1	0.665753	Male	68	III	Intestinal	body	C1	1.15562	1.60767	1.4497	2.88627	1.58548	2.38253	2.23882	1.7864	2.55784	2.46256	0.84865	1.41316	3.15563	3.62856	1.55486	1.51644	2.79855	2.6471	1.83601	2.08008	1.93091	1.05937	2.06413	2.02712	1.44891	1.46638	1.04811	2.0167	3.53065	2.64353	2.25084	5.79586	1.34581	2.33663
TCGA-D7-5577	TCGA_STAD	1	2.14247	Female	53	III	Intestinal	cardia	C1	1.15177	1.59516	1.38384	3.03579	1.82817	2.1404	2.06988	1.11903	2.05376	2.03743	0.773114	1.91945	2.73793	2.66404	1.22161	1.34785	2.40764	2.04982	1.96036	2.50739	2.00205	1.09466	1.71855	1.6645	1.60753	1.51507	1.35258	2.89607	2.96964	3.17036	2.29203	6.21437	1.34581	2.25999
TCGA-D7-5578	TCGA_STAD	0	1.05479	Male	80	III	Intestinal	body	C1	1.45313	1.38006	1.85345	3.02337	2.37496	2.68035	2.30249	2.89894	2.34309	2.20649	1.34455	2.51175	3.26822	3.0441	2.76153	1.62277	2.68399	2.67761	2.36545	2.67372	2.29094	1.21502	1.79421	1.78246	1.33344	1.8187	1.35675	1.84836	3.35918	2.65003	2.54628	6.92086	1.50924	2.80862
TCGA-D7-6519	TCGA_STAD	0	1.71233	Female	64	II	Diffuse	cardia	C1	1.53622	2.88213	1.78704	3.11777	2.11361	2.64682	1.86377	1.62939	2.21051	1.99905	1.23046	2.29893	3.67186	2.74234	2.97251	1.85218	3.14293	2.98783	2.10595	2.41356	3.23021	1.21255	1.99439	1.64596	2.47204	2.96877	1.63529	1.79196	3.88532	3.91148	4.02822	6.26943	1.79	2.39989
TCGA-D7-6520	TCGA_STAD	0	1.56986	Male	53	III	Intestinal	antrum	C2	1.83958	1.6384	4.08587	2.95179	2.64622	2.74785	3.75029	2.14486	1.7957	2.22808	0.980812	1.72216	3.91649	2.60883	0.78411	1.83206	2.4426	3.61167	2.18295	3.5424	2.73055	1.28197	1.99969	2.29933	1.36621	1.78507	1.22327	1.83708	3.06656	2.21525	2.12399	5.22122	1.77018	2.85842
TCGA-D7-6521	TCGA_STAD	0	1.54521	Male	65	II	Diffuse	body	C1	1.54102	1.48327	1.84037	2.91274	2.50208	2.4717	1.82319	1.50751	2.16302	2.17439	0.972199	2.2125	2.70674	2.85216	2.09501	1.64329	2.77054	3.29052	2.47111	3.02719	2.33302	1.44374	1.84262	1.77947	1.47341	1.8454	1.3355	1.76715	3.1968	2.73835	2.29022	5.47263	1.62717	2.86556
TCGA-D7-6522	TCGA_STAD	0	1.55068	Male	58	I	Diffuse	antrum	C2	1.82799	1.61451	1.52197	2.68484	2.51707	2.96454	1.96308	1.32995	1.77258	2.48265	0.872282	1.67536	2.8017	2.83237	1.45867	2.091	2.16235	2.89744	2.78756	3.64662	2.71704	1.73263	2.17034	1.66792	1.18405	2.31527	1.09731	1.63542	3.49679	3.08161	2.54935	6.16525	1.52546	3.51162
TCGA-D7-6524	TCGA_STAD	0	1.48767	Male	53	II	Diffuse	antrum	C2	1.73554	1.67118	1.54049	2.827	3.10565	2.32143	3.17667	2.56276	2.05515	2.25215	0.748332	1.98154	2.87047	2.83197	1.85338	1.82254	2.07287	2.87479	2.97487	4.07419	2.82247	1.67964	1.94042	1.89342	1.75641	2.3878	1.32275	1.58975	3.24412	2.59187	2.72388	5.32789	1.41237	3.29533
TCGA-D7-6525	TCGA_STAD	1	1.11233	Male	58	III	Diffuse	cardia	C1	1.89462	1.33156	2.29448	2.91737	2.18842	1.95939	1.79951	1.18394	1.55866	2.98652	1.06323	1.63796	3.09509	2.65549	0.844824	1.55259	2.06332	3.5454	2.22094	3.24653	2.6917	2.47773	1.83064	1.74335	1.44768	1.51216	1.02551	1.71278	3.55546	1.86799	2.82883	7.19111	1.52113	2.50117
TCGA-D7-6526	TCGA_STAD	0	1.43288	Female	67	III	Intestinal	body	C1	2.04071	1.41082	2.05528	3.01487	2.57854	2.41589	2.32369	1.86562	2.30698	2.2328	0.916286	1.82005	2.98195	4.25753	1.36016	1.45901	2.33457	3.07495	2.00683	2.86314	1.89879	1.12275	1.76451	2.03185	1.94906	1.43078	1.72572	1.62503	3.01407	3.10793	2.72984	5.11618	7.9287	2.16656
TCGA-D7-6527	TCGA_STAD	1	0.854795	Male	62	II	Intestinal	cardia	C1	1.5291	1.2852	1.93802	2.87604	1.51833	2.40563	1.80753	1.25739	1.84423	2.31077	1.25611	0.822977	3.50888	2.74872	2.41472	1.53081	2.18513	2.66122	1.97161	2.63984	1.92665	1.35673	1.82767	1.64677	1.40427	1.49532	1.43613	1.57625	3.12598	2.62235	2.22933	5.14478	1.36449	2.52243
TCGA-D7-6528	TCGA_STAD	0	1.26849	Female	70	I	Intestinal	body	C3	2.77163	1.28054	1.74837	3.36076	2.05892	1.8019	3.38454	3.0094	2.2347	2.82838	1.01163	3.50158	3.23259	3.62422	5.21957	2.06261	3.63792	1.34101	1.81419	2.12404	1.79121	1.08087	1.84526	1.72181	1.52829	1.41364	2.09507	2.33667	3.8292	3.82373	2.55976	7.10419	1.36366	2.03241
TCGA-D7-6815	TCGA_STAD	0	1.33151	Female	70	II	Intestinal	body	C1	2.525	1.43464	1.79695	3.19317	1.76224	2.67191	2.4075	1.25576	2.79926	2.33981	0.735833	2.59003	3.28689	2.71759	1.11421	1.8003	2.57181	2.61441	2.21558	2.35523	2.06006	1.07667	2.36176	1.70359	1.51774	1.5554	1.52328	1.66745	3.44591	2.30774	2.5621	5.10228	1.4008	2.27728
TCGA-D7-6818	TCGA_STAD	1	1.03014	Male	53	III	Diffuse	body	C2	2.40793	1.72895	1.5386	2.90431	2.48899	2.20319	2.2864	2.39024	1.77744	2.27513	1.4239	1.04386	3.09877	2.6972	0.981935	1.99708	2.1838	3.53208	2.38655	3.33131	2.40278	1.17591	2.09	3.63741	1.66809	2.15163	1.55532	1.55811	4.21843	3.23877	2.40804	5.47851	1.68002	2.91739
TCGA-D7-6822	TCGA_STAD	0	1.0274	Male	77	I	Intestinal	body	C1	2.2651	1.49374	2.13169	2.9975	3.05795	2.02825	1.79597	1.38196	2.33405	2.31081	1.74233	2.69201	3.10774	2.66513	1.38644	1.41514	3.88336	3.88448	1.91829	2.25021	2.24835	1.07916	3.16788	2.42325	1.72606	1.49051	1.44024	2.34944	2.90364	2.71685	2.73193	6.1126	1.4108	2.04945
TCGA-D7-8570	TCGA_STAD	0	2.06027	Male	44	III	Intestinal	cardia	C1	1.47046	1.43105	1.50041	3.17559	2.6335	1.905	1.77689	1.13382	1.85784	2.77788	0.919038	2.1248	3.02879	2.67116	1.01135	1.50018	2.49176	2.2776	2.28622	2.89556	2.04597	1.75069	1.8895	1.65446	1.52426	2.01804	1.94001	2.31563	3.06146	3.40467	2.43321	5.26894	1.38206	2.61715
TCGA-D7-8572	TCGA_STAD	0	1.4	Male	57	II	Mixed or Others	cardia	C2	3.18486	1.66603	2.27836	3.2359	2.89392	3.1919	2.82044	1.78953	2.08415	2.24749	1.61491	2.68504	3.03214	2.77427	1.20223	1.70441	2.2227	3.34738	2.90552	3.31112	2.374	1.70948	2.46999	1.88391	1.55536	2.14101	1.44847	1.99841	3.09581	2.58897	3.10962	5.12242	1.81629	3.38404
TCGA-D7-8573	TCGA_STAD	0	1.62466	Male	57	II	Intestinal	cardia	C1	1.08261	1.52555	1.52838	3.81329	2.27196	1.97396	1.78014	1.4435	1.68032	1.84433	0.819097	2.69064	2.87485	3.28548	2.25868	1.29615	2.20278	1.46721	1.80416	1.96094	1.82037	1.3037	1.79808	1.67052	1.59437	1.44435	1.43378	2.57318	2.52425	3.24549	2.41566	5.7681	1.39986	2.05789
TCGA-D7-8574	TCGA_STAD	0	1.43288	Male	72	III	Mixed or Others	antrum	C4	1.35638	2.21138	1.53462	3.58908	3.79126	5.13323	1.98705	1.26624	2.4733	3.90963	1.02726	3.34896	3.01871	2.62824	1.39574	2.84553	2.66942	3.79036	3.20452	4.7586	3.45282	3.09869	2.02374	1.82421	2.07544	2.53462	1.73105	1.5646	3.63501	2.42401	2.89565	5.8312	2.06955	3.77616
TCGA-D7-8575	TCGA_STAD	1	1.51781	Male	75	III	Intestinal	cardia	C1	1.67507	2.01366	1.85654	3.46292	3.86663	2.14618	1.84217	1.85422	3.31029	3.01668	1.08667	3.26384	3.17863	3.39513	2.51206	1.76685	2.49758	3.59635	2.21823	2.40006	2.04689	1.67635	2.22501	1.6684	1.82807	3.02382	3.00364	2.00208	3.22495	1.90319	2.8319	5.61334	1.43662	2.38396
TCGA-D7-8576	TCGA_STAD	1	1.22192	Female	54	III	Intestinal	antrum	C1	1.24311	1.49781	1.69309	2.97302	3.58545	2.12465	2.24274	1.80106	1.97385	2.54023	0.94563	2.43378	2.92387	4.99338	1.72662	1.75295	2.31761	3.10706	2.24297	2.47125	2.06163	1.40616	2.28068	1.7882	1.93377	1.61557	1.72316	1.92729	3.1427	2.72734	2.63192	6.08984	1.49186	2.44524
TCGA-D7-8578	TCGA_STAD	0	1.76164	Male	72	I	Mixed or Others	antrum	C2	1.75585	2.08009	1.55472	2.893	3.05115	4.46423	3.38375	2.17148	2.08231	2.5744	0.985452	3.3277	2.86089	2.77209	1.73705	2.02956	2.17257	3.02795	3.0186	4.07844	2.85949	1.57382	1.93191	1.8772	1.92894	2.16144	1.55068	1.74847	3.36869	1.92211	3.28892	5.5035	1.87842	3.35819
TCGA-D7-8579	TCGA_STAD	0	1.74247	Female	66	II	Intestinal	antrum	C4	2.01489	1.83357	1.76948	3.15457	3.46853	2.63201	3.42956	2.68171	2.6269	2.94438	1.03259	2.80976	3.12798	2.7278	1.65587	1.86615	2.27962	3.4789	3.27141	5.17125	3.13394	3.00024	2.05391	3.01365	1.95693	2.65486	1.76152	1.75759	2.55865	2.28461	2.63193	5.0407	1.45434	3.79257
TCGA-D7-A4YU	TCGA_STAD	0	1.36986	Male	73	III	Intestinal	cardia	C2	1.99506	1.95273	2.39854	3.24729	4.31193	1.87693	2.54983	2.55387	1.56994	3.14988	1.49451	2.66874	3.12824	2.82232	2.07024	2.27751	2.37484	2.63759	2.69705	3.82825	2.34483	1.55236	2.09945	2.57278	3.49585	1.72025	1.30536	2.18575	3.32049	2.4405	3.91238	5.71291	1.40928	2.79068
TCGA-D7-A4YX	TCGA_STAD	0	3.03562	Male	63	II	Mixed or Others	cardia	C1	0.845931	1.39363	1.66514	3.24532	1.33939	1.7978	1.76589	1.11903	2.27758	1.97855	0.787191	3.22972	3.17506	3.96949	1.71435	1.26027	2.38342	2.82468	2.04538	2.23513	1.96249	1.09871	1.7573	1.64841	2.14381	1.49217	1.38148	3.60495	2.92248	3.71242	3.36114	6.62729	1.34581	2.08604
TCGA-D7-A4Z0	TCGA_STAD	0	1.23014	Female	60	II	Intestinal	antrum	C2	1.73137	1.88978	1.38554	3.2499	2.90095	2.69973	2.83146	2.04862	2.58255	2.91984	0.955235	2.63518	3.02491	4.19438	2.01811	1.52581	2.41419	2.84798	3.08547	3.24473	2.60679	1.77868	1.98552	1.77223	2.30285	2.0911	1.46172	1.70524	2.46778	2.54466	2.45502	5.1112	1.46786	3.19068
TCGA-D7-A6EV	TCGA_STAD	0	0.936986	Female	71	II	Mixed or Others	antrum	C3	1.87069	1.74709	1.71563	3.73035	2.5783	1.89755	3.27528	3.15767	2.11511	2.38907	0.983963	1.90466	3.07326	4.32493	3.35852	2.67017	2.43057	2.70382	1.84455	2.04619	1.89452	1.05997	1.76468	1.68265	1.88015	1.56307	1.19062	1.54534	2.4687	2.19775	2.66075	6.01468	1.37656	2.12989
TCGA-D7-A6EX	TCGA_STAD	0	0.942466	Female	72	III	Intestinal	antrum	C2	2.31254	3.40068	2.40375	3.62094	3.94985	1.9643	1.94987	3.65004	1.7038	2.41028	0.923258	3.15713	4.68543	2.64674	2.44621	2.77775	2.2754	5.13296	2.33421	3.52962	2.55522	1.08637	2.45025	2.39022	2.12044	3.60555	1.19235	1.49653	4.21057	3.18533	4.75641	8.14003	1.63764	2.6603
TCGA-D7-A6EY	TCGA_STAD	1	0.953425	Female	72	III	Intestinal	antrum	C3	1.41446	1.36398	2.00381	2.97211	2.50121	2.09218	2.40571	3.04579	1.83037	2.37754	1.12084	2.74958	3.68273	2.90966	2.12376	1.56971	2.14426	3.19273	2.35923	3.4129	2.51525	1.28393	2.00055	2.07994	1.9196	1.6456	1.49201	2.47767	3.38556	3.50137	2.60292	5.85328	1.5376	2.69307
TCGA-D7-A6EZ	TCGA_STAD	1	1.69315	Male	66	III	Intestinal	cardia	C1	0.986708	1.99135	2.59452	3.11454	1.91243	1.85569	1.76955	1.11903	2.01603	2.36314	0.94992	2.50817	3.72642	2.67396	1.33095	1.3279	2.86758	1.83741	2.09352	2.20152	1.83039	1.08954	1.76585	1.62993	1.4584	1.46424	1.99244	3.29492	3.63764	3.94163	2.55461	6.25356	1.41284	2.3241
TCGA-D7-A6F0	TCGA_STAD	0	1.85753	Female	79	I	Intestinal	cardia	C2	3.94558	1.59744	1.94276	3.96739	2.48516	1.98439	2.11897	1.75786	1.46457	2.2853	2.75879	1.49641	4.29132	2.66929	1.10128	2.78566	2.10704	1.75162	1.9422	2.29171	1.99211	1.76445	2.94686	1.67822	1.3994	2.65337	2.64765	1.59073	3.42416	4.13049	3.22224	6.21839	2.41248	5.14183
TCGA-D7-A6F2	TCGA_STAD	0	1.30411	Male	62	I	Intestinal	cardia	C1	0.986916	1.42549	1.72301	3.4581	1.40512	2.32716	1.87557	1.26411	3.72636	2.93054	1.05785	4.39829	3.79764	2.62433	0.78411	1.63277	2.26232	3.19154	2.179	2.68864	2.05613	1.25506	1.87665	1.69574	2.2207	1.5584	1.40145	1.99624	3.17006	2.44005	2.35385	6.35955	1.48485	2.46035
TCGA-D7-A747	TCGA_STAD	1	0.69863	Male	57	II	Diffuse	antrum	C4	2.43194	2.49611	1.61338	2.96117	3.28914	3.38887	2.20078	1.43078	2.25282	2.85616	1.52378	2.90508	3.08046	2.79104	0.852004	2.48526	2.36708	4.69738	3.79266	6.071	3.81213	2.74547	2.03631	5.25065	2.09728	2.74551	1.77254	1.49394	3.07671	2.75682	3.18161	5.82067	3.58644	4.60924
TCGA-D7-A748	TCGA_STAD	1	0.361644	Female	41	IV	Diffuse	cardia	C2	1.65632	1.27314	1.59402	2.75203	2.70709	3.42739	2.72989	1.58866	1.67785	2.37148	0.974184	1.72721	3.20174	3.77474	1.12693	1.6915	2.03481	3.3481	3.35289	4.20798	3.12211	1.96837	2.00105	1.96565	1.44725	2.36282	1.05226	1.83417	3.62622	3.33701	2.80717	6.20768	1.88618	3.61305
TCGA-D7-A74A	TCGA_STAD	0	1.66301	Female	61	III	Intestinal	cardia	C1	0.767994	1.83476	2.2581	3.52609	3.04715	2.05213	2.52092	1.33155	2.03309	2.2466	0.982682	2.07615	3.3344	3.06627	0.957444	1.60676	2.24947	2.83365	1.81346	2.26875	2.33144	1.08206	2.11299	1.67565	1.93251	1.27823	1.03797	2.11245	4.30343	3.8141	2.38043	7.25467	1.36386	2.07737
TCGA-F1-6874	TCGA_STAD	0	1.20548	Male	79	I	Intestinal	cardia	C1	1.23252	1.63001	2.03399	3.0981	1.43754	1.77193	1.80585	1.18617	2.53934	3.4605	0.79892	2.84003	2.89715	3.15896	2.90617	1.67592	2.38174	2.8474	2.53344	2.23987	2.0657	1.37725	2.05822	1.69836	2.67751	1.8749	1.83881	1.9221	2.73631	2.88845	2.98499	5.97042	1.42886	2.40859
TCGA-F1-6875	TCGA_STAD	1	6.01918	Male	79	I	Mixed or Others	antrum	C1	4.13523	1.94632	2.40339	3.35937	3.09262	1.87375	1.80513	1.88485	1.73709	2.88396	1.21296	2.57704	3.17465	2.61658	3.2306	3.55232	2.4165	3.6494	1.95552	2.49858	1.80054	1.10239	2.61852	1.73885	2.06908	1.36822	1.28561	1.79075	2.59258	1.98502	4.13491	6.03899	1.34581	2.06157
TCGA-F1-A448	TCGA_STAD	0	1.7726	Male	70	III	Intestinal	antrum	C2	1.39951	1.56134	1.59752	3.26303	2.49196	2.49731	2.71149	2.62581	2.16461	3.35311	1.04436	1.9264	3.15662	3.4201	1.22712	1.61951	2.1468	2.88513	2.68626	3.03395	2.44408	1.38881	2.14244	1.69033	2.68764	2.24933	1.35863	2.26645	2.95202	3.11895	2.58798	5.46753	1.55739	2.74788
TCGA-F1-A72C	TCGA_STAD	0	0.947945	Male	68	II	Intestinal	body	C1	2.87778	1.40263	2.14112	3.70784	2.41321	2.11775	2.10682	1.34185	1.5847	2.91395	0.898795	1.93162	2.92826	2.87397	0.829451	1.65422	2.73452	2.77115	2.3975	3.00977	2.36583	1.41917	2.01065	1.8177	1.89602	1.98062	1.42042	1.855	3.42982	3.55746	2.72567	6.89424	1.55268	2.95008
TCGA-FP-7829	TCGA_STAD	0	1.6274	Male	69	II	Intestinal	cardia	C3	1.17227	1.46475	1.94214	3.7543	2.89801	2.16047	3.67127	3.79974	1.9306	1.88325	1.28316	2.72648	2.98641	3.27388	1.19372	1.79568	2.81108	3.36132	2.2734	2.3912	2.44117	1.10647	1.82793	1.70649	1.63281	1.65337	1.23745	1.93832	3.36836	4.28666	2.60199	6.49901	1.37168	2.47929
TCGA-FP-8209	TCGA_STAD	1	4.96164	Male	49	I	Diffuse	antrum	C4	3.16723	2.45925	1.91541	3.01061	3.64181	2.68186	1.89061	1.2199	1.95416	3.24412	1.05101	2.53895	2.40954	2.64826	0.845498	3.10508	1.95646	4.27564	3.84902	5.80505	3.71857	2.4615	2.17693	3.71356	1.82116	3.01425	1.53982	1.58708	3.67274	1.78055	2.82435	5.09615	2.47286	4.2332
TCGA-FP-8210	TCGA_STAD	1	0.419178	Male	48	III	Diffuse	antrum	C4	2.20991	1.77785	1.87999	3.31805	3.88469	3.09613	2.66145	1.46427	2.09669	3.30745	1.21702	2.96046	3.0335	2.81723	1.07346	2.57895	2.13755	3.90411	3.96419	5.39463	3.1695	3.0961	2.39576	2.20164	1.78539	3.11894	1.52932	1.80085	3.82288	2.24978	3.0132	5.67405	2.46285	4.274
TCGA-FP-A4BF	TCGA_STAD	1	0.460274	Male	68	III	Mixed or Others	cardia	C2	1.27734	2.28805	1.51934	3.17258	3.24777	4.32048	3.15455	2.97978	2.18566	3.73744	1.82359	2.69631	3.61136	3.38502	1.02278	2.62486	2.69254	3.24311	3.12041	4.05516	2.5354	1.7432	2.05479	1.72277	1.58497	2.11052	1.7532	2.46745	3.18218	3.0881	3.04958	6.88001	2.24421	3.50691
TCGA-FP-A9TM	TCGA_STAD	0	0.517808	Male	77	I	Mixed or Others	cardia	C3	0.999637	1.82498	1.75071	3.1582	3.3127	2.17391	3.90816	3.0647	2.29716	2.8607	1.84654	3.26639	3.64494	3.95792	1.12244	1.69882	2.5635	3.01797	2.21395	2.65411	2.10821	1.52739	2.13059	1.77979	2.15019	1.83273	2.1339	1.80089	2.96541	2.88402	2.96404	5.78185	1.34581	2.24862
TCGA-HF-A5NB	TCGA_STAD	0	2.54247	Female	75	III	Intestinal	antrum	C3	0.865688	1.24458	1.96599	3.58213	0.96961	1.78159	3.04728	4.08323	2.37225	1.94475	0.901799	1.81217	4.22268	4.04387	3.05077	1.34469	2.5909	2.74789	1.70649	1.76349	1.84426	1.05264	1.91339	1.63338	2.5043	1.31011	1.54885	2.17011	3.2161	3.3167	2.5561	7.22736	1.34581	1.97046
TCGA-HU-8244	TCGA_STAD	0	2.03288	Female	77	I	Intestinal	body	C1	1.71929	1.49732	1.76319	3.14918	3.04893	1.84877	3.33148	2.33131	2.43078	2.26588	0.915197	2.27454	3.75067	2.64896	1.46064	1.63445	2.64586	3.00092	1.70026	1.75983	1.75621	1.21706	1.94748	1.87215	1.34074	1.32294	1.81657	1.48051	3.15439	3.44811	2.04108	6.36005	1.369	1.88575
TCGA-HU-8249	TCGA_STAD	0	2.4137	Male	76	III	Intestinal	body	C3	1.15677	1.76128	1.47636	4.37776	2.1681	1.86324	3.8116	2.87498	2.15901	2.52464	0.763308	4.26288	2.99234	2.72069	0.858278	1.71047	2.71245	2.97701	1.85924	2.00831	2.29409	1.22439	1.80555	2.21113	1.50365	2.49799	1.99877	2.14052	3.3415	2.97162	1.89452	6.38924	1.51826	2.28432
TCGA-HU-8602	TCGA_STAD	0	1.86027	Female	58	II	Diffuse	antrum	C1	1.02676	1.39112	3.10834	3.3099	3.25992	1.79749	2.48459	3.09344	1.44167	2.52132	0.856024	1.75043	3.29603	3.13558	1.41429	1.60118	2.04376	2.6333	1.99526	1.98219	1.76964	1.0588	2.84439	1.63451	1.9905	1.3692	1.08478	2.17194	2.82822	4.02453	2.70977	5.80318	1.36102	2.06482
TCGA-HU-8604	TCGA_STAD	0	1.90137	Female	82	II	Intestinal	antrum	C1	1.53673	1.60172	1.36088	3.89578	3.04726	2.83627	2.12456	1.33698	1.78556	3.6329	0.774317	3.08557	2.64224	2.81051	0.912157	1.44529	2.62992	2.24816	2.43053	2.92423	1.9801	1.09666	1.8767	1.85574	1.65855	2.17693	1.35929	2.24973	3.3145	2.32919	2.83219	6.27158	1.52351	2.65429
TCGA-HU-8608	TCGA_STAD	0	1.75616	Male	70	III	Diffuse	body	C1	1.14186	2.15699	1.64808	3.0435	2.02902	1.78868	1.76022	1.11903	1.89785	2.48316	0.738476	2.75671	3.22975	3.62781	1.20941	1.43105	2.5695	2.48909	2.07309	1.91895	2.02016	1.12595	1.83748	1.63293	1.86302	1.61271	1.6631	2.22596	2.71978	3.5361	2.97448	5.70616	1.34581	2.15156
TCGA-HU-A4G2	TCGA_STAD	0	2.02466	Male	45	II	Diffuse	antrum	C1	1.00059	1.66119	1.44873	3.19303	1.71469	2.04307	1.7626	1.15549	1.56476	2.62676	0.85647	2.04244	3.46868	2.95977	0.78411	1.52658	2.4363	2.43883	2.32583	1.98507	2.03595	1.39927	2.0212	1.79891	1.53897	1.66531	1.68441	2.54685	3.09433	3.83678	3.01753	6.96595	1.35872	2.56066
TCGA-HU-A4G3	TCGA_STAD	0	0.465753	Male	54	II	Intestinal	antrum	C1	1.17708	1.55422	1.54937	2.79771	1.905	2.52701	2.16581	1.34525	2.41285	2.34295	1.24043	2.36705	3.33205	3.37828	2.37347	1.38005	2.32517	2.8263	2.08573	2.14313	1.9804	1.55858	2.36856	1.89238	2.01042	1.74475	1.78704	1.85857	2.91653	2.83239	2.30066	6.05063	1.45153	2.18694
TCGA-HU-A4G8	TCGA_STAD	0	1.89041	Female	71	II	Diffuse	antrum	C3	1.12396	1.8332	1.56203	3.93797	1.38421	2.00649	3.77688	3.58931	2.10607	2.39614	1.07703	2.74001	4.25548	3.0989	1.82678	1.44586	2.31148	2.90811	2.08116	2.1747	2.00145	1.81208	2.74094	1.6777	2.79378	1.64365	2.54627	2.92036	2.82764	4.0253	2.57511	5.86088	1.3914	2.10543
TCGA-HU-A4G9	TCGA_STAD	0	2.01644	Female	67	I	Intestinal	body	C3	0.772611	1.28953	1.8747	3.22887	2.72751	1.82066	4.65922	3.83524	2.94625	2.82891	0.934074	2.3522	3.03878	2.81406	1.55972	1.59693	2.1349	2.80424	1.68742	1.77044	1.74069	1.03268	2.70929	1.7738	2.71586	1.23874	1.54126	1.85643	2.29927	3.28208	2.33063	5.88611	1.34581	1.8637
TCGA-HU-A4GC	TCGA_STAD	0	0.271233	Male	74	III	Diffuse	antrum	C3	1.19595	3.60795	1.76306	3.50747	2.6875	3.05483	3.66712	3.47449	2.44528	2.49085	1.15211	2.10857	4.9792	3.3003	0.86441	2.07397	2.53634	3.02407	2.28234	2.58328	2.24536	1.47711	2.28695	2.29635	1.48504	1.74989	1.51121	2.12942	3.03581	3.36927	2.60467	6.66071	1.45626	2.51551
TCGA-HU-A4GD	TCGA_STAD	0	1.89589	Male	56	II	Intestinal	antrum	C3	3.23145	3.07893	1.9399	3.80096	2.26713	2.10478	3.88655	2.98593	2.30381	3.42241	1.85769	3.58633	4.26034	3.10457	1.93741	2.51542	3.09161	3.33282	1.89918	2.50868	2.24044	2.73668	2.88231	1.95586	3.07219	2.24534	4.79966	1.91125	3.31137	3.28045	2.82001	6.65327	2.10611	2.41681
TCGA-HU-A4GF	TCGA_STAD	0	2.15068	Male	69	II	Intestinal	antrum	C1	1.15712	1.5322	1.78845	3.10771	1.33258	1.92875	3.10547	2.09925	2.19665	2.7178	1.38032	2.89965	3.38482	2.62997	1.65946	1.78999	2.16478	3.73904	2.04333	1.84749	1.8515	1.1654	2.15074	1.71115	1.95841	1.44413	1.30961	1.79653	3.17074	2.90565	2.2859	5.474	1.34581	1.98333
TCGA-HU-A4GH	TCGA_STAD	0	0.980822	Male	75	I	Intestinal	body	C3	1.21934	1.67412	1.44023	3.46692	2.96091	2.66778	3.12726	3.16289	2.51242	2.52605	0.918143	2.81543	4.25453	2.67768	3.08468	1.97352	2.36603	2.98047	1.8353	1.92016	1.94626	2.28858	1.91073	1.67608	1.7476	1.38191	2.51325	1.93489	2.62039	2.95248	2.13781	5.25211	1.56096	1.98027
TCGA-HU-A4GJ	TCGA_STAD	0	1.78082	Female	60	III	Diffuse	antrum	C2	1.52588	2.3681	1.51771	3.28317	3.01446	2.82155	2.33563	1.49637	1.64442	4.11445	1.0634	3.31651	3.32026	3.04933	0.813563	2.21069	2.37409	3.24789	2.76138	2.80802	2.25382	1.68561	1.96286	1.86414	2.1167	1.84766	1.94365	1.83824	3.71709	2.65768	3.29845	5.96515	1.51381	3.0965
TCGA-HU-A4GP	TCGA_STAD	0	0.747945	Female	62	II	Diffuse	antrum	C1	1.33663	1.22278	1.67062	2.98604	2.24616	2.35915	3.12766	2.71678	2.28741	2.532	0.925067	1.80817	2.69721	4.34004	1.42894	1.38385	2.22833	2.51235	2.1044	2.11599	1.93777	1.11616	1.8267	1.90374	2.17241	1.49754	1.62358	1.78757	2.41525	2.13203	2.46806	5.88503	1.36101	2.15838
TCGA-HU-A4GT	TCGA_STAD	0	0.542466	Female	71	II	Intestinal	antrum	C1	1.72287	1.1793	1.67069	3.72742	1.98426	2.07128	2.21602	2.66632	1.99076	2.03645	1.15978	1.94924	4.29679	2.85776	2.65383	1.32058	2.11547	2.17423	1.89133	2.02608	1.95223	0.9959	1.9565	1.66022	1.7474	1.48364	1.04308	1.88292	3.07394	3.66357	1.92429	6.29285	1.36268	2.02795
TCGA-HU-A4GU	TCGA_STAD	0	0.547945	Male	73	II	Diffuse	antrum	C3	0.971424	1.34253	1.49831	3.41186	3.05876	1.89061	3.4266	2.87648	2.58405	2.08827	0.889073	2.89707	3.34286	2.63409	1.18285	2.43844	2.361	3.57452	1.88481	1.94649	1.77149	1.08578	1.79321	1.97419	2.22581	1.60872	2.13744	1.70696	3.23349	3.19475	3.43906	5.7752	1.36035	1.8488
TCGA-HU-A4GX	TCGA_STAD	0	1.68767	Female	70	III	Diffuse	antrum	C1	1.00295	1.47005	1.85252	2.9872	1.27485	2.04225	2.5071	1.1616	2.93868	2.37894	1.60318	2.33413	3.43223	3.23541	2.72734	1.25804	2.16046	2.87727	1.999	2.46441	2.41734	1.0837	2.25991	1.72747	1.41785	1.44677	1.50742	2.25094	3.09059	3.96011	2.21408	6.79966	1.42051	2.40336
TCGA-HU-A4H0	TCGA_STAD	0	0.175342	Male	72	III	Diffuse	body	C1	0.978115	1.39187	1.67977	3.40799	1.89836	2.01183	2.15659	1.66017	1.51825	2.76991	1.004	1.25538	2.74911	2.60883	1.07373	1.25606	2.88961	1.54069	1.8228	1.88763	1.87539	1.03423	1.92805	1.63185	1.49036	1.39434	1.53387	2.89436	2.6917	3.99057	2.95018	5.23357	1.35854	2.07249
TCGA-HU-A4H2	TCGA_STAD	0	1.07945	Female	58	III	Intestinal	antrum	C3	2.08374	2.50614	1.95646	2.86087	2.62597	2.12122	3.60933	3.35447	2.47652	3.10572	0.930176	1.38331	4.06607	4.15718	2.44884	1.57013	2.57416	2.12835	2.0247	2.44286	1.97103	1.75354	2.34012	2.23608	2.1911	1.49847	2.36289	2.39489	3.75137	3.09171	3.04963	5.48615	1.41966	2.10145
TCGA-HU-A4H3	TCGA_STAD	0	2.41644	Female	56	III	Diffuse	body	C3	1.07317	1.45776	2.05564	3.70642	1.11311	1.90113	2.39475	3.3127	2.46683	2.28331	0.79519	2.74262	3.17307	4.07931	4.01948	1.98417	2.37167	3.42931	2.04646	2.58213	1.8764	1.15697	2.31489	1.66657	2.73464	1.4964	1.22285	2.86598	2.71021	3.1425	2.49539	6.38342	1.3889	2.14399
TCGA-HU-A4H4	TCGA_STAD	0	1.9863	Female	53	II	Intestinal	antrum	C3	1.20561	1.77743	1.96199	3.355	2.49129	1.77193	3.95098	2.74615	2.24317	2.44126	0.84236	2.75027	4.0327	2.87525	3.30589	1.42699	2.14839	2.90467	2.22986	2.09765	1.90722	1.46	1.90508	1.73411	1.75605	1.75967	1.45316	2.14154	3.25732	3.34009	2.79631	6.79086	1.34581	2.27073
TCGA-HU-A4H6	TCGA_STAD	0	1.76438	Female	72	III	Intestinal	antrum	C1	1.93501	1.92902	1.73907	3.21399	1.9833	2.29813	2.25716	1.50878	1.81404	2.84416	1.02923	2.06399	3.1628	5.50253	2.6283	1.77717	2.40714	2.83632	2.36793	2.56374	2.15562	1.63849	2.0457	1.82563	1.55819	1.96773	1.76841	2.05982	2.85323	2.77217	2.18441	6.01115	1.37834	2.60441
TCGA-HU-A4H8	TCGA_STAD	1	1.1726	Male	77	I	Intestinal	antrum	C3	0.954808	1.29437	2.10202	3.65072	1.32455	2.09375	3.95908	3.26786	2.56165	1.90733	1.05981	2.52327	3.44517	3.07512	2.94747	2.00986	2.36048	1.5045	1.89323	1.86995	1.80968	1.55518	1.90232	2.25313	2.32575	1.39396	1.95771	2.29872	2.96915	3.28543	2.32023	6.02459	1.34581	1.92121
TCGA-HU-A4HB	TCGA_STAD	1	1.30685	Male	68	II	Diffuse	antrum	C2	1.78483	2.64358	1.54906	3.35194	2.98451	2.4403	3.08498	2.10118	1.90719	3.39065	1.09771	2.84922	3.61802	3.01446	2.22325	1.81582	2.62036	3.2627	2.42288	2.67982	2.0537	1.23141	1.93313	1.89708	1.8363	6.13347	1.67155	2.08613	3.61483	2.89811	2.96447	6.01492	1.39067	2.50281
TCGA-HU-A4HD	TCGA_STAD	0	2.78356	Male	73	III	Intestinal	antrum	C3	1.25818	2.74104	1.92087	3.39206	3.10813	2.12358	2.88749	2.53281	2.0767	2.5139	1.0265	3.40508	3.69948	3.12985	0.856296	2.20405	2.03669	2.99413	2.2006	2.33416	1.98959	1.30356	1.8708	1.85733	2.07304	1.53669	1.05722	1.89377	2.81007	2.6908	3.05324	6.91684	2.7228	3.75455
TCGA-IN-7806	TCGA_STAD	0	3.03014	Male	50	II	Diffuse	cardia	C1	1.59953	1.4156	2.25369	3.37717	2.94017	2.43684	2.43826	1.33837	2.94727	2.50471	2.32354	2.54085	3.2513	2.80303	3.1942	1.58239	3.0934	3.03652	2.26316	3.07124	2.1036	1.31791	1.9441	1.91674	2.07822	1.61096	2.22594	2.10003	3.18276	2.52316	2.89748	6.86154	1.36284	2.74589
TCGA-IN-7808	TCGA_STAD	1	0.287671	Male	59	IV	Diffuse	cardia	C2	1.57054	3.47155	1.39683	3.65669	3.1837	4.30848	1.86151	2.51149	2.47311	3.59712	1.27218	3.36843	4.28786	2.63552	0.948699	2.76653	3.80102	4.17289	2.73222	3.63298	2.63875	3.23782	2.22514	1.63918	1.97845	1.94082	2.43052	1.83665	4.17285	2.70004	3.75259	6.37339	1.52487	3.29314
TCGA-IN-8462	TCGA_STAD	0	1.56712	Male	80	II	Mixed or Others	cardia	C2	1.34186	2.32164	1.65544	2.99459	2.57767	2.19079	2.65361	2.21493	1.63915	2.4713	1.3046	2.56698	3.41193	6.19389	1.19015	1.8722	2.25826	3.72402	2.53758	4.29076	2.16754	1.42271	1.96816	2.14727	1.31564	1.92282	1.65925	1.93521	3.39641	2.49485	2.69654	6.36402	1.36749	2.88591
TCGA-IN-8663	TCGA_STAD	1	0.282192	Male	68	II	Mixed or Others	cardia	C2	0.866867	1.47338	1.62715	3.34392	4.20096	1.84574	2.33433	2.5919	1.58453	2.62303	1.07479	2.70602	3.37493	2.82479	2.56422	2.03915	2.21633	2.53196	2.05029	3.96007	3.2418	2.07933	1.93283	1.66456	3.42031	1.69849	1.14578	2.56629	2.78778	2.62786	4.16877	5.90226	1.38134	2.15836
TCGA-IN-A6RI	TCGA_STAD	0	1.53151	Male	45	I	Mixed or Others	cardia	C1	0.956657	1.1793	1.55789	3.27815	2.6878	2.30149	2.39472	1.6514	1.65814	2.41038	1.39333	2.67779	4.01884	4.9556	2.65465	1.82657	2.13182	3.59034	1.78169	1.83267	1.78084	1.11554	1.83449	1.79252	1.69186	1.55072	2.27287	2.17325	3.20799	3.80762	2.93041	6.05044	1.34581	2.07398
TCGA-IN-A6RJ	TCGA_STAD	0	1.03836	Male	64	I	Mixed or Others	cardia	C1	1.30476	1.72645	1.50081	3.30513	2.39218	1.87402	1.88343	1.29447	1.50325	2.11271	1.6113	2.77252	2.56128	2.67965	0.919087	1.82927	2.08903	2.83008	1.97408	3.14373	1.87362	1.20026	2.2797	1.96048	1.36797	1.63948	3.2498	1.91667	2.70864	2.28565	1.98691	6.35334	1.34581	2.43478
TCGA-IN-A6RL	TCGA_STAD	1	1.11233	Male	84	II	Mixed or Others	cardia	C1	1.65368	1.83675	1.74817	3.15503	3.32239	2.20082	1.79966	1.21917	1.90159	3.42305	1.82929	2.42733	2.70152	4.02761	1.91856	1.83903	2.20849	3.58487	2.40256	2.64256	2.01107	1.31745	1.75563	2.36487	2.19263	1.56973	1.23359	1.88805	3.85707	2.21103	2.51273	6.75613	1.48748	2.82509
TCGA-IN-A6RN	TCGA_STAD	0	1.6274	Female	72	II	Mixed or Others	cardia	C1	1.7401	1.48609	1.45707	3.14892	2.17165	2.18734	2.08945	1.48141	1.80705	2.45142	1.35088	2.94091	2.74336	4.37486	2.42764	1.73456	2.13977	3.44212	2.18569	2.62719	1.94577	1.63163	2.78863	2.35031	2.2496	1.51612	1.83274	2.04936	3.42226	2.35475	2.29265	6.24475	1.34581	2.82089
TCGA-IN-A6RR	TCGA_STAD	1	0.561644	Male	84	II	Mixed or Others	cardia	C1	1.05284	1.51845	1.46719	3.11061	2.38325	2.6574	1.88604	1.47748	1.67542	2.90529	2.05524	3.07824	3.55594	3.36145	0.980833	1.51796	2.37846	3.49018	2.19565	2.45801	2.16344	1.26321	1.90026	2.11937	1.40812	2.02208	1.41903	1.96505	3.61875	2.3817	2.99645	6.70404	1.51499	2.46045
TCGA-IN-A6RS	TCGA_STAD	0	1.04932	Male	76	I	Mixed or Others	cardia	C1	1.19938	1.38483	1.85203	3.52347	3.04096	1.84815	1.79043	1.21378	1.87995	3.13092	1.26454	2.3786	4.38303	2.97379	3.38358	1.53971	2.30291	3.27547	1.90248	1.97386	1.84307	1.11506	2.63139	1.68198	1.41305	1.44791	1.27485	2.11366	3.48948	2.8509	2.84483	6.07579	1.34581	2.42307
TCGA-IN-A7NR	TCGA_STAD	0	0.542466	Female	64	IV	Mixed or Others	cardia	C2	1.09289	1.63028	1.37435	3.1721	2.82095	2.18845	2.26239	1.88585	1.59141	2.70388	1.49529	2.77204	3.27833	2.97219	2.33456	2.2226	2.061	3.25358	2.60859	3.48256	2.32934	1.47032	2.11971	2.46204	1.68515	1.75708	1.63398	1.95544	3.43346	3.0646	2.92661	6.13668	1.66421	3.13157
TCGA-IN-A7NT	TCGA_STAD	0	0.884932	Female	73	II	Mixed or Others	cardia	C2	2.47619	2.26623	2.41485	2.93306	2.842	1.89431	1.81432	1.34579	1.86929	2.90265	4.26667	2.39413	3.77063	3.00416	1.32479	2.37199	2.04783	3.43524	2.2437	3.59183	2.34912	1.30449	2.39032	1.67464	2.43281	2.21251	1.83441	4.21986	3.47102	3.53822	3.2897	6.56573	1.34581	2.41281
TCGA-IN-A7NU	TCGA_STAD	0	0.975342	Male	69	III	Mixed or Others	cardia	C2	1.52723	1.1793	1.53416	3.20992	3.42905	1.98093	2.6637	2.95738	1.52109	3.2444	2.00601	2.27172	3.80007	2.69815	3.20665	1.79586	2.1285	3.22824	2.30325	3.42931	2.13488	2.66484	1.93673	1.81119	2.29095	2.26221	1.18971	1.58249	4.09564	2.31883	3.20918	7.52421	1.34581	2.69547
TCGA-IN-AB1V	TCGA_STAD	0	1.31233	Male	63	I	Mixed or Others	cardia	C2	1.43075	2.37188	1.40649	3.15544	3.10663	1.97847	1.79489	1.5826	1.67023	2.47137	1.89516	3.40018	3.14473	2.71122	1.05012	2.05625	2.47906	3.5657	2.67669	3.25351	1.953	1.5333	2.28427	3.01509	2.78925	1.84562	3.62263	1.99494	2.49572	3.00385	2.49225	5.70165	1.34581	3.37352
TCGA-IN-AB1X	TCGA_STAD	0	1.12603	Female	78	II	Mixed or Others	cardia	C1	1.12297	2.07752	2.00478	3.10002	3.32143	1.95978	1.79443	1.1694	2.52656	2.48931	1.49211	1.82074	3.46034	3.45013	2.86776	1.75492	2.29289	3.12572	2.14008	2.38944	1.86074	1.86232	1.97808	1.74	2.06411	1.38882	1.87697	2.31184	3.16441	3.08662	3.13179	6.41993	1.34581	2.19924
TCGA-KB-A6F7	TCGA_STAD	0	5.30137	Female	54	I	Intestinal	body	C1	2.91583	1.66399	1.7178	3.10768	2.75765	2.17835	1.86548	1.39835	1.65749	2.64826	2.6335	2.64798	2.97636	2.86676	1.42107	1.31796	2.18842	1.57545	1.93658	1.90254	1.85304	1.52313	1.91024	1.84046	1.67421	2.55599	2.35584	1.76127	3.29132	3.70967	2.51274	6.61711	3.14079	4.40725
TCGA-KB-A93G	TCGA_STAD	0	1.67945	Male	68	I	Mixed or Others	cardia	C2	1.27088	1.9221	1.43361	2.98814	2.68125	2.12666	1.97914	2.05578	2.20283	3.4376	1.14047	2.93238	2.8021	2.6643	1.36264	1.55503	2.1023	2.9964	3.92843	4.14725	2.53563	1.81051	1.93754	1.67799	2.48732	3.20759	1.73157	1.7851	2.98523	1.86182	2.51985	5.23394	1.4724	3.16433
TCGA-KB-A93H	TCGA_STAD	0	3.13699	Female	79	II	Intestinal	body	C3	1.60913	1.49588	1.51802	4.12961	2.98674	1.97414	3.95928	2.95023	1.84043	3.39105	2.56242	2.95739	3.34506	2.79748	3.59151	2.53598	2.10591	2.12936	1.8055	2.01603	1.98411	1.05338	2.47029	1.93402	2.22483	1.40244	1.32723	2.64446	3.68353	3.32003	2.89683	7.16377	1.36889	2.01443
TCGA-KB-A93J	TCGA_STAD	0	3.07945	Male	78	II	Diffuse	cardia	C1	0.965706	1.96457	1.92839	2.94777	2.5139	2.10024	2.15101	1.16739	2.14093	2.6691	0.95389	3.73628	4.00808	2.74483	2.69321	1.7955	2.24678	3.52315	1.96886	2.00329	2.12914	1.09138	2.1637	1.72093	2.2427	1.43226	1.89961	2.09565	2.87408	2.53762	2.57768	4.75951	1.39704	2.20087
TCGA-MX-A5UG	TCGA_STAD	1	0.309589	Male	78	III	Diffuse	antrum	C2	2.00617	1.77696	1.50274	2.94358	3.24021	3.11502	3.26005	1.49027	2.28537	2.99387	0.935996	3.04356	3.00694	2.68328	0.807081	1.64602	2.27188	3.49967	3.49545	4.479	3.46721	2.70141	2.01173	1.68775	2.0828	2.45106	1.63947	1.88918	2.81951	2.23751	2.91465	5.95883	1.86056	3.29335
TCGA-MX-A5UJ	TCGA_STAD	0	1.64384	Female	86	III	Intestinal	antrum	C2	1.16062	1.8389	1.83421	3.31748	2.03005	2.13284	3.20546	3.33738	1.73093	2.07738	1.13427	2.6937	3.12782	2.9295	1.83835	1.85048	2.4397	3.57271	2.89205	4.33336	2.88589	1.53758	2.05715	2.10412	2.23412	1.88748	1.38551	2.30681	3.40423	2.80826	2.8696	6.37404	1.4706	3.28766
TCGA-MX-A663	TCGA_STAD	1	0.821918	Male	66	II	Mixed or Others	body	C4	2.88814	2.36355	1.68669	3.15719	3.11543	3.11657	1.88057	1.94079	1.71099	2.48604	1.44909	2.76112	2.91102	2.67501	1.53891	1.76585	2.1005	3.38138	3.37154	4.68779	2.68727	1.99162	2.19151	2.98998	1.60269	2.50993	1.85985	1.61753	3.17187	2.31618	2.88193	6.15296	2.23718	4.62257
TCGA-R5-A7O7	TCGA_STAD	0	3.80548	Male	51	IV	Intestinal	cardia	C1	1.54181	1.75961	1.6037	3.44476	2.32499	1.98238	1.83905	1.97093	2.03791	2.34457	1.10325	2.59281	3.52619	5.2504	2.4625	2.56932	2.22015	2.19625	2.18392	2.83903	2.14767	2.13962	1.71167	1.66951	2.16022	2.24174	2.04574	1.83523	4.04941	4.39726	3.31075	6.50397	1.59985	2.84735
TCGA-R5-A7ZE	TCGA_STAD	1	1.51781	Female	66	III	Intestinal	cardia	C1	1.68148	1.5251	1.53932	3.3983	2.1296	1.87596	2.02197	1.5681	1.84487	1.78102	1.27118	2.34058	3.74668	3.20111	1.95291	1.31844	2.39875	3.13097	1.78449	2.17326	1.8969	1.0441	2.55499	2.31888	1.47873	1.46565	1.47896	1.87701	3.16832	4.16914	2.22963	5.20889	1.34581	2.2872
TCGA-R5-A7ZF	TCGA_STAD	1	0.709589	Female	65	IV	Intestinal	antrum	C1	2.36696	1.6308	1.88162	4.06115	1.26089	1.85536	1.82666	1.39429	1.7293	2.57576	1.56188	3.42167	3.28153	2.8876	2.7395	1.46207	2.12104	4.0825	1.92125	2.44791	1.83296	1.47507	1.82789	1.78097	1.29081	1.63878	1.03131	2.07603	3.18862	2.63165	2.46585	6.72714	2.60077	2.12414
TCGA-R5-A7ZI	TCGA_STAD	0	6.21096	Female	44	IV	Diffuse	body	C1	1.11255	1.9143	1.34156	2.96557	1.25118	1.77193	1.86851	1.20054	2.52466	3.01501	1.18347	1.45688	3.27542	5.2848	2.3073	1.26452	2.21469	3.079	1.82844	1.99788	2.03685	1.07927	2.88596	1.68479	1.52919	1.68948	1.83107	2.68297	3.38478	4.29338	2.33073	6.81036	1.38665	2.20687
TCGA-R5-A805	TCGA_STAD	1	0.769863	Male	71	III	Intestinal	cardia	C1	1.50036	1.7523	1.68377	3.23067	2.14213	2.12952	2.12685	1.1338	1.90275	2.46914	0.785791	2.10853	3.04745	3.89855	1.38158	1.4145	3.06697	3.04195	2.41289	2.95046	2.16034	1.40943	1.89738	2.10856	1.58101	1.84994	1.59343	1.57318	2.65692	2.39828	2.13496	4.82974	1.67202	2.56371
TCGA-RD-A7BS	TCGA_STAD	1	0.920548	Male	46	III	Diffuse	cardia	C2	1.21907	2.11596	2.02881	3.24695	2.7251	2.98944	2.47186	2.00119	2.03708	3.58901	3.09622	2.37233	3.30762	3.30301	1.60379	2.66495	2.28971	3.46277	3.02284	4.50621	2.61938	2.03893	5.19219	2.44298	2.43548	2.17043	2.35359	2.07745	3.47858	2.71958	3.58649	6.25996	1.91537	3.5687
TCGA-RD-A7BT	TCGA_STAD	1	0.717808	Male	66	IV	Intestinal	cardia	C1	3.58627	1.28486	1.65412	3.72733	3.34149	1.89349	3.09219	1.43907	3.1903	2.27327	2.62172	3.65484	3.04275	2.64111	1.64638	1.52251	2.16534	3.1822	1.85276	1.90329	1.86194	1.04605	1.95225	1.76	1.40282	1.36477	1.09201	1.74517	2.90599	3.7664	2.18631	6.85099	1.38292	2.00512
TCGA-RD-A7BW	TCGA_STAD	1	0.427397	Female	68	I	Diffuse	cardia	C4	2.84906	3.18522	2.07882	2.96086	3.45002	2.89301	1.85841	1.28007	2.14199	3.45488	1.86889	2.61715	2.88358	2.73923	1.09697	2.32041	2.10204	4.47268	3.94348	6.69085	4.08231	2.62739	2.23063	4.71745	1.82063	2.83056	1.42436	1.9756	4.1118	2.25183	3.68337	6.05762	2.45057	4.88617
TCGA-RD-A7C1	TCGA_STAD	1	1.38904	Male	82	I	Diffuse	cardia	C2	2.4643	1.9547	2.3313	4.14384	2.74314	2.05559	2.50229	1.73933	1.83674	3.29954	2.28539	1.79934	3.48343	3.76461	1.73158	2.24674	2.6205	2.88422	2.39945	2.82604	2.5408	2.35569	2.67335	2.21424	2.22884	1.92692	2.56674	2.49779	3.5877	2.81545	2.42365	6.742	2.40102	2.83725
TCGA-RD-A8MV	TCGA_STAD	0	10.1918	Male	56	III	Intestinal	body	C1	1.80931	2.03315	1.44014	3.57916	3.57772	2.33002	2.68522	1.88047	2.28927	2.65434	0.935964	3.10491	3.04972	4.17645	1.85086	2.23867	2.30701	2.13034	2.33039	2.45917	2.07678	1.55622	1.91563	1.66487	2.10397	1.70499	1.52763	2.85623	2.84927	3.30813	2.7407	6.73912	1.42982	2.49179
TCGA-RD-A8MW	TCGA_STAD	1	3.1589	Male	72	III	Intestinal	antrum	C2	1.61121	1.31699	1.7683	3.13867	2.3517	2.99798	1.83299	1.13885	1.80274	3.33371	1.80161	2.00551	3.79768	2.64406	2.13639	1.80977	2.02739	2.37694	2.86355	3.32921	2.64549	1.25195	1.93255	2.11385	1.81943	2.15644	1.68892	1.97646	3.54581	3.52494	2.46958	6.5607	1.78293	2.73766
TCGA-RD-A8N0	TCGA_STAD	0	3.3863	Female	53	III	Diffuse	cardia	C4	2.14407	2.75383	1.67858	3.13054	3.55887	3.94497	1.83744	1.14295	2.02734	3.1336	1.23302	2.9862	3.15708	3.40713	0.971742	1.89776	2.04599	3.49685	3.52924	3.87743	2.86425	2.86288	2.07636	2.39275	2.16474	2.26268	2.17775	1.63876	3.12011	2.27896	2.98351	6.05048	1.83296	3.80099
TCGA-RD-A8N1	TCGA_STAD	0	9.6411	Male	70	III	Diffuse	body	C2	1.56735	2.18772	1.96336	3.57479	2.96066	2.42268	2.2001	1.90475	2.16241	3.13834	1.28894	3.67283	3.84697	2.61942	1.36324	1.66306	2.0445	3.59265	2.58606	3.08616	2.32844	1.57813	2.07314	1.92921	2.45748	1.81283	1.36125	1.71047	2.75018	2.28511	2.67343	5.53308	1.64516	2.62319
TCGA-RD-A8N2	TCGA_STAD	0	9.69863	Female	59	I	Diffuse	antrum	C4	2.21231	2.39928	1.83009	2.73955	3.5546	2.31182	1.77376	1.11903	1.77324	2.52012	1.36054	2.02543	2.62125	2.6169	1.16091	2.13944	1.99845	5.04424	4.11879	6.40079	3.70016	2.41859	1.98984	4.47748	1.42868	3.18015	1.18996	1.60183	3.73548	1.68428	3.13191	4.76278	4.41603	5.04152
TCGA-RD-A8N4	TCGA_STAD	0	5.94795	Female	58	III	Diffuse	antrum	C4	3.0447	2.09254	1.83066	2.705	3.34459	2.14799	1.76833	1.12502	1.78542	2.91113	1.3074	1.98226	2.71114	2.60883	0.809225	2.28227	1.97473	4.61004	4.0168	5.89475	3.43182	2.48743	2.18738	4.64275	1.60498	3.00853	1.82332	1.62769	3.17141	1.82252	2.89594	4.97504	3.91302	4.77138
TCGA-RD-A8N5	TCGA_STAD	1	4.7863	Male	78	III	Intestinal	cardia	C2	1.15788	2.36034	1.82318	3.13584	2.60374	3.46818	1.80151	1.1442	2.20595	3.28542	1.04155	2.95638	3.43384	5.55267	3.06485	1.77868	2.10352	3.19256	3.43177	3.90864	2.98962	1.54975	1.97311	1.64857	1.71155	2.60126	1.35525	1.73285	3.12558	2.27289	2.70652	6.39616	1.83901	3.2813
TCGA-RD-A8N6	TCGA_STAD	1	0.745205	Female	78	III	Intestinal	antrum	C4	2.59759	4.24991	1.70776	3.57672	4.06718	2.65507	2.69132	3.07291	2.36138	2.96112	2.22687	3.44274	3.2706	2.66606	2.76081	3.45755	2.44702	3.83356	2.88885	4.94562	2.86896	1.97354	2.55648	3.91786	1.8236	2.3537	2.40299	2.06343	3.78395	2.55741	3.33122	6.90042	2.61996	4.1572
TCGA-RD-A8N9	TCGA_STAD	0	2.96712	Female	63	II	Diffuse	cardia	C4	2.16574	1.74752	1.59222	2.87912	3.53734	3.1017	2.1545	1.6789	1.72624	3.26875	1.1636	1.76654	2.55895	2.69229	1.18138	2.35106	2.29366	3.33784	3.37874	5.20701	2.74156	2.44429	1.90633	1.76956	2.02452	2.41765	1.87673	1.73316	3.59915	2.74095	3.12133	5.09799	1.46154	3.34744
TCGA-RD-A8NB	TCGA_STAD	1	1.40548	Female	80	III	Diffuse	cardia	C2	1.49602	1.57011	1.8743	3.22947	3.43976	2.05201	4.16088	3.28287	2.06803	2.82742	0.950028	2.47933	3.56293	2.97326	1.9158	1.77472	2.06332	3.39636	2.98322	4.41934	2.65926	1.7329	2.13504	2.03321	1.93209	2.08122	1.30356	2.30191	3.18289	2.97439	2.33756	5.0126	2.11512	2.95206
TCGA-SW-A7EB	TCGA_STAD	0	0.482192	Male	45	III	Intestinal	antrum	C2	2.96252	2.38877	1.42313	3.50736	2.75615	2.86919	1.93488	1.42436	1.61199	2.62949	1.59976	3.01611	3.11375	3.49484	1.23457	1.72061	2.54303	3.03385	2.06666	2.48171	2.11899	2.05122	1.99064	2.22414	1.68327	2.61592	1.5684	1.94021	3.65495	2.92241	2.30791	7.10146	2.02453	4.32756
TCGA-VQ-A8DT	TCGA_STAD	0	4.06575	Male	43	III	Intestinal	body	C3	1.16827	1.26472	1.6023	3.41153	2.25894	2.19513	3.55069	2.89612	2.04757	2.1966	1.07094	2.23863	3.79991	4.49927	1.52288	1.62942	2.3413	3.03932	1.97899	2.07914	2.01322	1.31473	2.54183	2.14156	1.68846	1.77612	1.68045	1.97709	3.09114	3.46896	2.72785	6.1289	1.43478	2.14197
TCGA-VQ-A8DU	TCGA_STAD	1	0.454795	Male	63	III	Intestinal	antrum	C2	2.12545	1.68456	1.81346	3.62352	2.8717	3.31317	1.7707	1.4758	1.63639	2.77579	1.03137	2.83096	3.94384	2.64989	1.23885	2.61526	2.59325	4.5689	2.27894	3.19741	2.27512	1.72993	2.02347	1.79169	1.68242	1.90561	1.57523	1.98473	3.56577	3.31453	2.8705	6.93822	1.76936	2.7466
TCGA-VQ-A8DV	TCGA_STAD	1	1.10411	Male	48	I	Intestinal	antrum	C1	3.15645	2.1562	1.38594	3.0914	1.29083	1.80637	1.84076	1.26793	1.82282	2.24189	1.78272	2.41033	2.96384	2.62079	0.830487	1.55891	3.00502	3.25223	2.02582	2.05617	1.9092	1.18718	1.72828	1.66066	1.72181	2.95488	1.4137	1.59715	3.61375	2.92573	1.98958	7.00437	1.34581	2.2003
TCGA-VQ-A8DZ	TCGA_STAD	1	1.08493	Male	70	IV	Mixed or Others	antrum	C3	2.48195	1.46613	1.58494	4.16952	3.3168	2.2206	3.39409	4.14417	1.63373	2.53124	1.82186	3.64782	3.95696	3.17836	1.98835	2.2984	2.11088	3.01899	2.06832	2.39453	2.08242	1.45433	2.56109	1.91399	1.42354	1.58493	1.41515	2.0892	3.28699	2.21635	2.66601	7.1222	1.837	2.25349
TCGA-VQ-A8E0	TCGA_STAD	1	1.53973	Male	68	III	Intestinal	body	C1	0.964661	1.33816	2.00642	2.70575	1.95674	1.88747	1.8601	1.29311	2.14473	2.39294	1.22385	1.591	3.56247	2.6334	2.55234	1.27452	2.2652	3.42387	2.09788	1.83582	1.85704	1.17071	2.91454	1.64902	1.77686	1.89297	1.64801	2.81749	3.39616	2.19784	2.70209	5.05528	1.34581	2.19421
TCGA-VQ-A8E2	TCGA_STAD	0	3.6137	Male	57	III	Intestinal	body	C2	2.83718	3.17913	1.86567	3.6705	1.92721	3.52188	2.62221	3.02095	2.37941	2.79058	1.63597	3.40495	4.0116	2.68572	1.80301	2.65514	2.86892	3.69244	2.77128	3.59925	2.53415	1.67086	4.31877	2.09241	1.49647	2.4839	1.34617	2.20861	3.43293	2.95059	2.77168	7.1254	3.12754	3.47494
TCGA-VQ-A8E3	TCGA_STAD	1	1.81096	Male	79	II	Intestinal	antrum	C3	1.55166	2.06817	2.40436	3.57223	3.71378	1.89425	3.00516	2.97817	2.59716	2.44134	1.466	3.1046	3.89964	2.83504	1.06929	2.12434	2.26663	3.4326	2.07682	2.09617	2.04047	1.58837	1.81956	1.72093	2.92371	1.83612	3.18823	2.23755	3.65464	2.94481	3.12342	6.39402	1.45639	2.25099
TCGA-VQ-A8E7	TCGA_STAD	0	3.11781	Male	59	IV	Intestinal	cardia	C1	0.947801	1.58745	1.88003	3.20082	2.76787	1.90704	2.71948	2.07045	1.86743	2.83805	1.05977	3.14708	2.9532	3.27275	2.16748	1.58754	2.20686	3.03671	2.1142	2.62475	1.93393	1.26311	2.09624	1.65934	2.18807	1.582	1.33493	2.28103	3.28212	2.66185	2.71808	5.62233	1.39093	2.22123
TCGA-VQ-A8P2	TCGA_STAD	0	3.17808	Male	68	III	Intestinal	body	C1	0.815809	1.1793	2.09081	3.34792	1.06157	1.91386	2.14691	3.34478	2.24003	1.99681	0.742204	0.427908	3.07202	3.03936	2.69785	1.99911	2.79792	1.48391	1.78452	1.8344	1.93861	1.077	2.10964	1.63323	2.41661	1.39223	1.79593	2.00199	2.92793	4.25176	2.61903	6.40209	1.34581	2.14587
TCGA-VQ-A8P3	TCGA_STAD	0	3.10137	Male	72	III	Intestinal	body	C1	1.08738	1.48235	1.56468	2.92045	2.18652	2.03065	1.81006	1.3482	2.01642	2.27797	1.10272	1.52615	3.16541	2.69474	3.60998	1.65524	2.62031	1.93749	2.53782	3.68447	2.2885	1.95342	2.27522	2.07523	2.14593	1.78604	2.11631	1.65394	2.65416	4.60331	2.74867	6.24194	1.64294	2.75357
TCGA-VQ-A8P5	TCGA_STAD	1	0.643836	Male	67	II	Intestinal	body	C1	1.42275	1.78316	2.75984	3.29717	2.85342	2.31982	2.31498	1.56707	1.60781	2.86065	1.8532	1.6239	3.45256	2.82629	1.15873	2.17686	2.64664	3.52945	2.43812	2.86528	2.50346	2.23322	2.08422	1.91239	2.59813	1.87866	2.31367	2.09318	2.57339	3.66265	2.86311	4.93588	2.04677	2.47335
TCGA-VQ-A8P8	TCGA_STAD	0	2.58082	Female	72	II	Intestinal	body	C2	1.6007	1.59617	1.73435	2.97277	2.93121	3.15644	3.62161	3.09526	2.09243	2.75462	0.783509	2.32808	3.21039	3.0908	1.39151	1.83153	2.12203	3.00444	3.00507	4.46865	2.49487	1.64794	2.14967	2.01553	1.87459	2.02515	1.28183	2.07969	2.88606	3.1023	3.05294	5.45731	1.47566	3.18806
TCGA-VQ-A8PB	TCGA_STAD	1	2.85753	Female	65	II	Intestinal	antrum	C1	0.92561	1.28964	1.80121	3.34191	1.97162	2.16129	2.36922	3.05756	1.99297	2.39496	1.03358	0.792499	3.55355	3.47309	2.53184	1.5585	2.11695	2.91523	2.29799	2.42124	2.20476	1.08502	1.90455	1.64165	1.88957	1.52186	1.28935	2.12047	2.83521	3.54952	2.73602	6.14148	1.54679	2.29415
TCGA-VQ-A8PC	TCGA_STAD	1	3.85479	Male	65	III	Mixed or Others	antrum	C3	2.03225	2.08417	1.78557	3.18755	3.06097	2.25283	3.8037	2.75616	3.15947	2.9462	1.16508	3.42163	2.90212	3.11965	0.992356	1.80168	2.72816	3.16204	2.68063	2.8787	2.34182	1.57553	2.15971	2.00857	2.50787	1.80437	1.41265	1.83415	2.77651	2.54203	2.74578	6.19431	1.52238	2.78544
TCGA-VQ-A8PD	TCGA_STAD	1	1.3589	Male	69	III	Mixed or Others	body	C2	1.56201	1.70559	1.66961	3.21821	2.94661	2.20077	2.28274	1.50362	2.05737	2.88831	0.959808	3.46893	3.15504	4.81262	1.76165	2.00562	2.52472	3.14914	2.96264	3.39964	2.40582	1.77377	1.90756	1.70816	2.63751	1.8839	1.65079	1.72726	3.05182	2.1539	2.89339	5.83351	1.50711	2.93706
TCGA-VQ-A8PE	TCGA_STAD	1	1.84932	Male	78	III	Intestinal	cardia	C1	3.80337	1.34069	1.42237	3.50451	2.11574	2.70687	1.92763	1.72151	1.79267	2.54377	1.44143	2.8826	2.62074	2.706	1.17895	1.60446	2.27943	2.83961	2.03012	2.66302	1.88601	1.09054	2.14175	1.64073	2.21276	1.49515	1.4084	1.62413	3.40121	2.34032	2.32044	6.96072	1.36018	2.17368
TCGA-VQ-A8PF	TCGA_STAD	1	0.208219	Male	76	III	Intestinal	body	C1	1.15569	1.74657	1.77354	3.03312	2.36741	2.12413	1.77543	1.11903	2.08099	2.79231	0.85475	2.54476	3.29148	2.98062	1.16966	1.55307	2.48753	2.74306	2.58532	2.38066	2.03897	1.44938	1.92997	1.66463	2.13371	1.74903	2.00249	3.10983	3.03772	3.3693	3.1031	5.73281	1.50737	2.51073
TCGA-VQ-A8PH	TCGA_STAD	1	1.06575	Male	62	III	Intestinal	antrum	C1	3.92605	2.02706	1.75259	3.43977	2.26862	2.26149	2.73196	2.4453	1.49687	2.23464	1.06025	2.95367	2.61518	2.81407	1.66533	1.99555	2.40733	2.91066	1.91303	2.08735	1.89038	1.14078	2.2855	1.65799	1.55585	1.50161	1.81558	2.90242	3.40997	2.24067	2.39905	6.70157	1.36455	2.07272
TCGA-VQ-A8PK	TCGA_STAD	1	1.48767	Male	58	III	Intestinal	cardia	C1	1.0942	1.38847	1.5806	3.16644	1.08512	2.04883	1.93932	1.34586	2.20592	2.51384	1.01031	3.03271	3.89608	2.83521	2.39461	1.67129	2.16691	3.24539	2.11342	2.63202	2.05013	2.18466	1.78498	1.70478	2.9472	2.80593	2.4387	1.59044	2.61384	2.11128	3.0551	5.32014	1.38319	2.26571
TCGA-VQ-A8PM	TCGA_STAD	1	0.156164	Male	56	IV	Mixed or Others	cardia	C2	2.34817	1.97028	1.5562	3.03242	3.35973	2.80003	1.96396	1.27743	1.7377	2.91456	1.5762	2.61956	3.09557	2.75443	2.67819	1.464	2.08716	3.28915	2.90369	2.98669	2.32482	1.37225	1.98167	1.73281	1.75903	1.79171	1.90429	1.98482	3.04237	2.73512	2.62206	6.22042	1.69437	2.62551
TCGA-VQ-A8PO	TCGA_STAD	1	0.772603	Male	74	II	Mixed or Others	antrum	C1	1.09067	1.2271	1.81512	3.16748	2.75765	2.02084	2.53654	2.12881	2.03885	2.85113	0.779082	2.77912	3.84996	2.80601	2.46084	1.43352	2.42745	2.23705	2.1979	2.46661	1.87811	1.16451	2.11707	1.63748	1.87796	1.59961	1.22242	2.89724	3.02308	4.56043	2.43472	6.10769	1.36252	2.19888
TCGA-VQ-A8PP	TCGA_STAD	1	1.95068	Male	76	IV	Intestinal	body	C3	0.976642	1.53344	2.01626	3.54005	2.85006	2.75327	3.15588	3.42788	1.81819	2.37043	1.43791	1.96039	3.24871	2.65783	0.865409	2.14869	2.24189	3.32442	2.28407	2.68433	4.33418	1.17274	2.1258	1.65187	2.8029	1.64267	1.39486	2.35871	2.29221	2.19611	2.33082	5.65295	1.60997	2.30923
TCGA-VQ-A8PQ	TCGA_STAD	1	1.30411	Female	50	IV	Intestinal	cardia	C2	1.50127	2.79136	1.79643	3.19913	3.48474	2.81917	2.12069	1.13166	2.86805	3.70013	1.12413	3.72217	2.88236	2.76898	2.09046	2.33405	2.51056	3.36013	3.35467	4.163	2.61392	3.15039	2.17027	1.67846	2.57711	2.10332	1.91384	1.77384	2.83423	3.18813	3.21916	6.12335	1.48252	3.59701
TCGA-VQ-A8PU	TCGA_STAD	1	2.27945	Female	72	III	Intestinal	body	C1	1.02206	1.89273	1.49203	3.02228	1.63446	2.02855	1.79692	1.14966	2.87917	2.99565	0.864693	2.95973	3.24059	3.45512	1.30154	1.45531	2.4078	2.88761	1.84372	1.83439	1.84384	1.24755	2.66453	1.72273	2.3279	1.48791	1.58451	2.34859	3.17362	2.81981	2.4583	6.41624	1.37102	2.06667
TCGA-VQ-A8PX	TCGA_STAD	0	5.38082	Male	51	I	Intestinal	body	C1	1.17998	1.50716	2.08162	3.10361	2.3858	1.88404	1.76337	1.11903	2.79259	2.43812	1.01464	2.46813	3.08852	2.67478	0.841813	1.53312	2.23454	3.20955	1.8912	1.76661	1.80322	1.05487	2.03429	2.28375	2.78135	1.37892	1.55811	2.13921	3.15626	2.70942	2.25548	6.0013	1.36293	1.93809
TCGA-VQ-A91A	TCGA_STAD	0	3.28767	Male	67	III	Intestinal	body	C2	1.38967	1.95433	1.50819	2.91486	2.78901	1.89615	2.38401	2.54559	2.62177	3.26166	1.01805	3.38764	2.77544	3.71084	1.14974	2.00408	2.4806	2.93814	2.92517	3.30118	2.3028	1.44936	1.91338	1.63202	2.63086	2.46746	1.42772	1.98259	2.9685	2.24647	3.80544	5.81638	1.58526	2.87512
TCGA-VQ-A91D	TCGA_STAD	1	0.975342	Male	70	III	Intestinal	body	C1	0.912203	1.49387	1.54356	3.02462	1.24273	1.85614	2.37577	2.23904	2.33978	3.15287	0.819601	1.2489	3.66125	4.05879	2.7784	2.89342	2.37332	3.52168	2.09163	2.72416	1.93771	1.50474	2.11898	1.63761	2.49161	1.49435	1.43929	2.52187	2.89594	3.11824	3.61337	6.44242	1.5073	2.19331
TCGA-VQ-A91E	TCGA_STAD	0	1.81918	Female	67	III	Intestinal	antrum	C3	1.07796	1.44614	1.95231	3.02	1.45371	2.05057	3.17176	2.38977	2.10199	3.13971	1.06618	3.30582	3.13649	3.24911	2.81385	1.53583	2.35033	3.15709	1.91132	2.07831	1.84547	2.0124	2.66334	1.77011	2.69492	1.36723	1.74908	2.29103	2.56838	3.73376	2.33168	5.41359	1.38704	2.03379
TCGA-VQ-A91K	TCGA_STAD	0	5.10137	Male	69	III	Intestinal	antrum	C3	0.998874	1.35883	1.4865	2.91707	1.5414	1.90733	3.27159	2.96132	2.76378	2.32186	0.78479	1.75045	2.0957	2.86383	1.94618	1.75834	2.1237	3.26917	2.17564	2.76512	2.02527	1.15293	1.87867	2.1418	2.13623	1.57954	1.53048	1.74938	2.53763	3.03616	2.48223	5.42511	1.4344	2.41181
TCGA-VQ-A91N	TCGA_STAD	1	1.56164	Female	59	IV	Intestinal	antrum	C3	0.91036	1.29836	1.89485	3.27269	3.37595	2.24313	3.68018	4.85313	1.89759	2.30619	1.40143	2.61835	3.21546	4.13679	4.3979	1.41117	2.25393	2.27147	1.98592	2.11447	2.02892	1.15209	2.16606	1.75271	2.25454	2.06129	1.34392	2.10474	2.81798	2.46029	2.4706	6.27199	1.42901	2.09894
TCGA-VQ-A91Q	TCGA_STAD	1	1.73425	Male	61	IV	Intestinal	cardia	C2	1.41957	2.79756	2.37122	3.29269	3.74298	2.55725	2.05749	1.87677	2.49114	3.09056	1.42983	3.52926	3.09121	2.92188	2.20882	2.29506	2.32547	3.08515	2.92895	3.57868	2.37187	2.34449	2.38347	1.73525	2.43592	1.9799	2.11797	2.19195	2.67098	2.58569	2.73255	5.83134	1.45883	2.68874
TCGA-VQ-A91U	TCGA_STAD	1	0.142466	Male	78	III	Intestinal	cardia	C3	2.44815	1.6184	1.49768	3.69636	3.92854	2.0038	3.82472	2.88163	2.53997	2.66695	1.05909	3.38719	3.13375	2.82044	1.03652	1.60262	2.06937	3.25001	2.15223	2.02504	1.9357	1.15372	1.94078	1.64467	2.10697	1.37112	1.07339	2.39941	2.90107	2.23885	3.08698	5.85681	1.34581	2.05824
TCGA-VQ-A91V	TCGA_STAD	0	3.55342	Male	58	III	Intestinal	cardia	C3	0.859515	2.00323	1.82561	3.19712	2.2255	2.03861	3.06474	2.97895	2.84191	3.12621	0.986423	3.61581	3.60836	4.07197	2.18245	1.55864	2.6195	3.74417	1.88162	2.08835	1.87086	2.36505	1.92133	1.82964	2.74542	1.90356	1.30553	1.98368	2.2479	2.19277	2.47708	5.52651	1.34581	2.09369
TCGA-VQ-A91X	TCGA_STAD	1	0.791781	Male	74	III	Intestinal	antrum	C1	0.970677	1.3274	1.67552	3.32103	1.54572	1.92766	2.88312	2.05145	1.66652	3.2552	0.847422	2.97117	3.78132	2.68362	2.88867	1.26178	2.21799	3.63991	1.66723	1.81052	1.77929	1.04936	1.8182	1.65359	1.93259	1.23482	1.3051	2.95491	3.38317	3.41155	2.68585	5.95239	1.34581	1.88671
TCGA-VQ-A91Y	TCGA_STAD	1	0.810959	Male	67	III	Intestinal	antrum	C4	2.46181	2.09215	1.65339	2.93477	3.15673	2.29842	1.86384	1.30483	1.64741	3.15209	1.17959	2.71748	2.90781	2.66559	1.05413	2.16537	1.99678	3.58797	3.72677	4.9447	3.01371	1.80335	1.79451	3.15022	2.08465	2.36919	1.67394	2.05027	2.89923	2.34581	2.82484	6.20971	3.22814	3.90326
TCGA-VQ-A91Z	TCGA_STAD	0	4.63014	Female	67	III	Intestinal	antrum	C1	1.92138	2.5807	2.53105	3.72596	3.74367	1.99509	1.79727	1.37164	2.09959	2.29502	1.84026	3.42996	3.84611	2.60883	1.56056	2.34429	3.18499	4.24596	1.74749	2.10354	1.76933	1.32903	2.74939	1.65345	1.86049	1.3296	2.03948	1.47462	3.11576	1.81455	3.12774	6.1353	1.3615	1.90775
TCGA-VQ-A922	TCGA_STAD	1	0.753425	Male	70	IV	Intestinal	antrum	C2	1.69201	2.3555	1.82038	3.07012	3.00751	2.32774	2.06819	1.96932	1.64453	2.47666	1.18554	2.92715	2.45763	2.77825	1.60957	1.6213	2.06598	2.86881	2.76318	2.81388	2.24734	1.56214	2.09422	1.65462	1.75507	1.81497	2.60605	1.74536	3.3714	2.03234	2.93867	5.31498	2.88914	2.90467
TCGA-VQ-A924	TCGA_STAD	1	4.61918	Male	69	II	Intestinal	antrum	C3	1.01625	1.46974	1.95069	3.08203	1.42332	1.85899	3.24022	3.43606	2.47257	2.6367	0.750571	1.74458	3.66998	3.31774	2.69244	1.88661	2.44237	3.06075	2.25733	2.63589	1.95062	1.09782	1.86674	1.87873	3.30441	1.45328	1.67622	2.81547	3.00087	3.7411	2.35224	6.09678	1.50025	2.34362
TCGA-VQ-A925	TCGA_STAD	1	0.378082	Male	66	III	Intestinal	antrum	C1	1.31681	1.45468	1.7006	3.04927	2.94182	1.99853	2.01513	2.10501	1.57507	2.85158	0.998497	2.14351	2.92281	4.06745	1.68931	1.52436	2.2703	3.61526	2.16958	2.41298	2.06498	1.73467	1.90129	1.76066	2.14308	1.41395	1.38127	1.83127	2.13457	2.18271	2.17517	5.87128	1.50396	2.28219
TCGA-VQ-A927	TCGA_STAD	1	0.547945	Male	81	III	Diffuse	body	C1	1.0862	1.84388	1.76477	2.99694	2.40362	2.53714	2.15389	1.37289	2.14009	2.3805	1.01982	3.01574	3.40052	4.78576	1.28819	1.74533	2.61833	2.99306	2.75914	2.72397	2.37113	1.3142	2.17902	2.07171	2.21847	1.85917	1.54238	1.82438	3.17115	3.1794	2.37429	5.35532	1.36414	2.40334
TCGA-VQ-A928	TCGA_STAD	1	0.476712	Male	49	IV	Intestinal	body	C2	1.30281	1.98583	1.99452	2.84736	2.32073	2.50862	1.77087	1.292	2.67785	2.76166	1.5449	2.12212	2.93133	2.62776	2.9159	1.6082	2.1569	2.99913	2.52229	2.96804	2.24384	3.0993	2.12183	1.70906	3.39933	2.36789	2.64415	2.20394	3.33802	2.85715	2.50798	6.50091	2.00262	2.73326
TCGA-VQ-A92D	TCGA_STAD	0	5.56712	Male	67	I	Intestinal	cardia	C1	1.25364	1.29894	1.85788	3.16818	2.15452	2.19072	3.01535	1.40124	2.19077	2.2608	1.0614	2.13919	3.19558	5.78672	3.03473	1.52237	2.99199	3.85879	2.05086	2.13784	2.00899	1.12379	1.79617	1.64898	1.98326	1.48608	1.30923	1.8909	2.80987	2.68377	3.49448	5.80402	1.38793	2.22683
TCGA-VQ-A94O	TCGA_STAD	1	1.75342	Male	74	III	Intestinal	antrum	C1	3.16012	1.2835	1.62629	3.41078	1.23648	2.01714	2.37824	1.45932	1.90749	2.13417	2.38382	3.69865	3.42447	2.69468	1.88148	2.20788	2.39922	3.47368	2.07262	2.05456	1.92291	1.05293	2.61067	1.66291	1.47144	1.33938	1.33401	2.16995	2.60075	3.16611	2.67416	6.53937	1.74036	2.43448
TCGA-VQ-A94R	TCGA_STAD	1	3.54521	Male	63	III	Intestinal	antrum	C3	1.40047	1.6081	2.23651	3.2543	3.2849	3.04251	3.65624	4.06813	1.87769	2.40821	0.950248	3.63923	3.14545	2.64333	3.0279	2.59352	2.28304	3.16819	2.76199	3.44327	2.77833	2.04892	1.94829	1.6844	2.83075	1.73053	1.91902	2.01271	3.36426	2.76013	3.04946	6.06936	1.40902	2.72207
TCGA-VQ-A94T	TCGA_STAD	1	0.936986	Male	73	III	Diffuse	cardia	C1	0.881822	1.59849	1.28502	3.48994	1.81169	1.82184	1.76463	1.12391	2.43494	2.31847	0.790305	2.30666	3.19542	2.84386	1.34475	1.36816	2.61276	3.3526	2.05126	2.43095	2.03459	1.42948	1.90276	3.38093	1.60194	1.35712	1.4855	1.69114	2.81333	2.76257	2.39573	6.60862	1.35778	2.22621
TCGA-VQ-A94U	TCGA_STAD	0	2.24384	Male	70	II	Mixed or Others	antrum	C2	1.83899	2.37	2.54598	3.70152	3.9587	3.79639	2.4211	2.55626	2.20136	3.48166	1.61364	3.10332	2.83679	2.64756	1.776	2.02621	2.21173	3.8392	2.85181	4.17222	2.60989	2.06762	2.19016	2.16415	3.23519	1.88867	1.7587	2.33924	3.4468	3.38144	3.14018	5.89475	1.50302	2.98418
TCGA-VQ-AA64	TCGA_STAD	1	1.53425	Male	68	III	Intestinal	cardia	C2	1.39202	2.08413	2.05805	3.61341	3.96233	2.57133	1.80026	1.49582	2.43544	2.33918	1.87645	2.37514	3.62723	2.61451	0.93125	2.24079	2.58366	3.70718	2.74451	3.22971	2.59457	2.94219	2.26164	1.6706	1.58336	2.09153	2.10954	1.73543	3.22	2.68893	2.6681	6.04527	1.77889	2.86703
TCGA-VQ-AA68	TCGA_STAD	0	3.63836	Female	52	III	Intestinal	cardia	C3	0.923637	2.09747	1.42695	3.13556	2.21508	1.92143	2.87406	3.8225	1.97527	2.4602	1.21449	3.38802	3.4275	2.75065	1.27571	1.58956	2.44323	2.89317	2.08805	2.32897	1.95504	1.26926	2.27344	1.65549	1.84524	1.53741	1.44003	2.05014	2.41095	2.72524	3.38304	5.57877	1.37419	2.06245
TCGA-VQ-AA69	TCGA_STAD	0	2.36712	Male	35	III	Intestinal	cardia	C1	0.88854	1.46715	2.13073	3.49079	0.986761	1.89381	1.76022	1.12512	1.44156	1.81333	0.701436	2.4165	3.28098	2.6412	3.31802	1.18015	3.11583	1.26222	1.73419	1.88805	1.79109	1.03829	1.74066	2.77538	1.96323	1.25478	1.5298	2.7339	3.06051	2.95054	3.04038	5.57846	1.34581	1.88102
TCGA-VQ-AA6A	TCGA_STAD	0	3.24384	Male	56	III	Intestinal	cardia	C3	1.10139	1.48049	1.91254	3.49154	3.34816	2.08475	3.8325	2.55378	3.12666	3.78902	1.60923	4.21489	3.17715	3.84365	2.32272	1.67115	2.39529	3.44207	1.98143	2.14628	1.9507	1.44839	2.19962	1.94568	1.9169	1.58575	2.26233	2.55721	3.65559	3.17884	2.88423	5.80089	2.12176	2.02326
TCGA-VQ-AA6D	TCGA_STAD	0	1.4274	Female	52	III	Intestinal	antrum	C1	2.306	2.1149	1.54792	3.56648	1.02735	2.17278	2.48644	2.05344	1.49254	2.88263	1.62568	3.34266	3.87274	2.65174	1.67091	2.48777	2.16638	3.46593	2.03546	2.14438	2.26609	1.11773	3.10078	1.87369	2.20408	1.53545	1.65123	2.35848	2.29591	3.42016	2.63489	6.31498	1.36568	2.01538
TCGA-VQ-AA6F	TCGA_STAD	0	4.50959	Male	57	II	Intestinal	cardia	C1	1.09826	1.62523	2.18163	2.99841	2.59217	1.91771	2.31227	1.16363	1.98775	3.17392	0.955724	2.21923	3.24661	3.43877	2.11311	1.3967	2.1995	3.17915	2.16398	2.2096	2.02705	1.84972	1.80674	1.66511	1.89556	1.7686	2.82564	1.7973	2.41534	2.56541	2.76794	5.98183	1.38717	2.24807
TCGA-VQ-AA6G	TCGA_STAD	1	2.16986	Male	68	II	Intestinal	cardia	C1	0.878199	1.37546	1.76149	2.94534	3.23376	2.06502	3.00097	2.48342	2.04618	2.73165	0.921164	2.20709	3.54867	3.15609	1.27083	1.35487	2.57457	2.46332	1.86822	2.16809	1.84301	1.23216	3.08029	1.73089	2.25541	1.43486	1.19678	1.74661	2.3657	1.79868	2.72712	4.97877	1.34581	2.0952
TCGA-VQ-AA6J	TCGA_STAD	0	2.29589	Male	75	III	Intestinal	cardia	C3	1.80642	1.41492	1.81021	3.81274	3.05563	1.87155	3.37256	2.65566	1.8269	2.68997	1.21555	3.22189	3.57252	2.69631	1.32491	2.56117	2.22572	3.17666	2.35631	2.67819	2.17987	1.23722	1.77871	1.72959	1.60082	1.71357	1.97835	1.98281	3.18712	3.06916	3.35972	6.15568	1.39404	2.50075
TCGA-VQ-AA6K	TCGA_STAD	1	1.03562	Male	59	III	Mixed or Others	cardia	C2	1.26178	1.95293	1.74027	3.43602	3.0426	2.21934	1.76644	1.42343	2.57278	2.79894	1.11575	3.03825	3.54719	2.60883	2.72668	2.10496	2.69509	3.25048	2.84263	3.3945	2.94595	1.84482	1.88204	2.07098	2.08235	1.96389	1.93378	1.91408	3.56777	3.07389	2.58602	5.94284	1.54207	2.45108

## Sheet: S6-Clinical relevance
Table S6: Clinical characteristics of 4 modification patterns in TCGA-STAD and ACRG cohort
Clinical characteristics of 4 modification patterns in TCGA-STAD cohort*
		C1	C2	C3	C4
No. of patients	level	123	88	47	31	p value
Age (%)	<60	32 (26.0)	34 (38.6)	12 (25.5)	14 (45.2)	0.066
	>=60	91 (74.0)	54 (61.4)	35 (74.5)	17 (54.8)
Gender (%)	female	42 (34.1)	29 (33.0)	19 (40.4)	13 (41.9)	0.705
	male	81 (65.9)	59 (67.0)	28 (59.6)	18 (58.1)
Race (%)	asian	19 (15.4)	16 (18.2)	16 (34.0)	9 (29.0)	0.009
	black or african american	4 ( 3.3)	0 ( 0.0)	2 ( 4.3)	0 ( 0.0)
	native hawaiian or other pacific islander	1 ( 0.8)	0 ( 0.0)	0 ( 0.0)	0 ( 0.0)
	not reported	20 (16.3)	8 ( 9.1)	10 (21.3)	0 ( 0.0)
	white	79 (64.2)	64 (72.7)	19 (40.4)	22 (71.0)
T (%)	T1	7 ( 5.7)	1 ( 1.1)	5 (10.6)	0 ( 0.0)	0.076
	T2	32 (26.0)	18 (20.5)	5 (10.6)	6 (19.4)
	T3	57 (46.3)	47 (53.4)	20 (42.6)	16 (51.6)
	T4	27 (22.0)	22 (25.0)	17 (36.2)	9 (29.0)
N (%)	N0	43 (35.0)	22 (25.0)	10 (21.3)	10 (32.3)	0.207
	N1	36 (29.3)	23 (26.1)	11 (23.4)	10 (32.3)
	N2	27 (22.0)	20 (22.7)	10 (21.3)	6 (19.4)
	N3	17 (13.8)	23 (26.1)	16 (34.0)	5 (16.1)
M (%)	M0	116 (94.3)	80 (90.9)	44 (93.6)	30 (96.8)	0.652
	M1	7 ( 5.7)	8 ( 9.1)	3 ( 6.4)	1 ( 3.2)
Grade (%)	G1	2 ( 1.6)	3 ( 3.4)	1 ( 2.1)	0 ( 0.0)	0.002
	G2	52 (42.3)	24 (27.3)	22 (46.8)	2 ( 6.5)
	G3	69 (56.1)	61 (69.3)	24 (51.1)	29 (93.5)
Stage (%)	I	20 (16.3)	8 ( 9.1)	8 (17.0)	1 ( 3.2)	0.088
	II	43 (35.0)	28 (31.8)	9 (19.1)	14 (45.2)
	III	50 (40.7)	38 (43.2)	24 (51.1)	15 (48.4)
	IV	10 ( 8.1)	14 (15.9)	6 (12.8)	1 ( 3.2)
Lauren (%)	diffuse	19 (15.4)	11 (12.5)	5 (10.6)	13 (41.9)	<0.001
	intestinal	67 (54.5)	31 (35.2)	30 (63.8)	9 (29.0)
	mixed or others	37 (30.1)	46 (52.3)	12 (25.5)	9 (29.0)
Location (%)	Lower	30 (24.4)	32 (36.4)	27 (57.4)	14 (45.2)	0.001
	Median	38 (30.9)	15 (17.0)	8 (17.0)	4 (12.9)
	NOS	7 ( 5.7)	0 ( 0.0)	1 ( 2.1)	2 ( 6.5)
	Upper	48 (39.0)	41 (46.6)	11 (23.4)	11 (35.5)
MSI (%)	MSI-H	24 (19.5)	5 ( 5.7)	20 (42.6)	0 ( 0.0)	<0.001
	MSI-L	22 (17.9)	16 (18.2)	9 (19.1)	1 ( 3.2)
	MSS	77 (62.6)	67 (76.1)	18 (38.3)	30 (96.8)
Purity (mean (SD))		0.56 (0.17)	0.45 (0.21)	0.62 (0.18)	0.33 (0.18)	<0.001
TMB (mean (SD))		10.89 (22.57)	4.04 (5.19)	19.19 (24.62)	1.59 (1.11)	<0.001
AneuploidyScore(AS) (mean (SD))		11.67 (8.55)	12.90 (8.20)	11.23 (7.82)	7.45 (7.66)	0.019
MFP (%)	D	45 (36.6)	23 (26.1)	24 (51.1)	2 ( 6.5)	<0.001
	F	23 (18.7)	28 (31.8)	3 ( 6.4)	11 (35.5)
	IE	47 (38.2)	15 (17.0)	17 (36.2)	1 ( 3.2)
	IE/F	8 ( 6.5)	22 (25.0)	3 ( 6.4)	17 (54.8)
*13 cases in TCGA-STAD cohort were excluded in this part of analysis, due to lack of information in TMB, TME classification (MFP), AneuploidyScore (AS) ,or purity.
Clinical characteristics of 4 modification patterns in ACRG cohort (GSE62254)
		C1	C2	C3	C4
No. of patients	level	131	83	51	35	p value
age (mean (SD))		63.01 (10.85)	60.29 (11.35)	66.78 (9.12)	54.80 (12.35)	<0.001
sex (%)	F	31 (23.7)	35 (42.2)	17 (33.3)	18 ( 51.4)	0.004
	M	100 (76.3)	48 (57.8)	34 (66.7)	17 ( 48.6)
T (%)	T2	99 (75.6)	39 (47.0)	41 (80.4)	9 ( 25.7)	<0.001
	T3	25 (19.1)	38 (45.8)	7 (13.7)	21 ( 60.0)
	T4	7 ( 5.3)	6 ( 7.2)	3 ( 5.9)	5 ( 14.3)
N (%)	N0	20 (15.3)	7 ( 8.4)	8 (15.7)	3 ( 8.6)	0.044
	N1	60 (45.8)	35 (42.2)	26 (51.0)	10 ( 28.6)
	N2	29 (22.1)	31 (37.3)	9 (17.6)	11 ( 31.4)
	N3	22 (16.8)	10 (12.0)	8 (15.7)	11 ( 31.4)
M (%)	M0	120 (91.6)	75 (90.4)	49 (96.1)	29 ( 82.9)	0.209
	M1	11 ( 8.4)	8 ( 9.6)	2 ( 3.9)	6 ( 17.1)
Stage (%)	I	19 (14.5)	3 ( 3.6)	7 (13.7)	1 ( 2.9)	<0.001
	II	49 (37.4)	22 (26.5)	23 (45.1)	3 ( 8.6)
	III	33 (25.2)	41 (49.4)	9 (17.6)	13 ( 37.1)
	IV	30 (22.9)	17 (20.5)	12 (23.5)	18 ( 51.4)
Lauren (%)	diffuse	40 (30.5)	51 (61.4)	16 (31.4)	28 ( 80.0)	<0.001
	intestinal	83 (63.4)	27 (32.5)	30 (58.8)	6 ( 17.1)
	mixed	8 ( 6.1)	5 ( 6.0)	5 ( 9.8)	1 ( 2.9)
ACRG (%)	MSI	34 (26.0)	12 (14.5)	22 (43.1)	0 ( 0.0)	<0.001
	MSS/EMT	1 ( 0.8)	13 (15.7)	0 ( 0.0)	32 ( 91.4)
	MSS/TP53-	46 (35.1)	39 (47.0)	19 (37.3)	3 ( 8.6)
	MSS/TP53+	50 (38.2)	19 (22.9)	10 (19.6)	0 ( 0.0)
Location (%)	antrum	64 (49.2)	45 (54.2)	34 (66.7)	12 ( 34.3)	0.015
	body	48 (36.9)	29 (34.9)	13 (25.5)	17 ( 48.6)
	cardia	17 (13.1)	8 ( 9.6)	4 ( 7.8)	3 ( 8.6)
	entire	1 ( 0.8)	1 ( 1.2)	0 ( 0.0)	3 ( 8.6)
Perineural_Invasion (%)	FALSE	80 (70.8)	37 (52.9)	33 (82.5)	9 ( 37.5)	<0.001
	TRUE	33 (29.2)	33 (47.1)	7 (17.5)	15 ( 62.5)
VENOUS_INVASION (%)	FALSE	63 (71.6)	33 (78.6)	24 (88.9)	9 ( 56.2)	0.089
	TRUE	25 (28.4)	9 (21.4)	3 (11.1)	7 ( 43.8)
lymphovascular_inv (%)	FALSE	37 (29.6)	20 (26.0)	12 (25.0)	4 ( 14.3)	0.418
	TRUE	88 (70.4)	57 (74.0)	36 (75.0)	24 ( 85.7)

## Sheet: S7-DEG
Table S7: Differentially expressed genes (DEG) between C3 and C4 cluster in the exploring set
ID	logFC	AveExpr	t	P.Value	adj.P.Val	B
AOC3	3.2584	4.81095	32.7074	2.61962e-87	4.85834e-83	188.727
MIR100HG	2.7987	3.71794	31.6537	1.10161e-84	1.00193e-80	182.718
MPDZ	1.88351	3.51958	31.5871	1.62072e-84	1.00193e-80	182.334
JAM2	2.075	3.65859	31.0063	4.80479e-83	2.22774e-79	178.963
FERMT2	2.53175	4.62669	30.8117	1.50953e-82	5.59916e-79	177.824
AKT3	1.65425	3.51441	30.4746	1.10804e-81	2.95299e-78	175.84
EML1	2.17998	3.69518	30.4736	1.11457e-81	2.95299e-78	175.834
MSRB3	2.88452	4.45657	30.4006	1.72014e-81	3.98771e-78	175.402
NDN	2.32231	4.47989	30.1161	9.37227e-81	1.84599e-77	173.715
ARMCX1	2.00947	3.98472	30.0984	1.04174e-80	1.84599e-77	173.61
STON1	2.2024	3.46489	30.0901	1.09489e-80	1.84599e-77	173.56
CRYAB	2.99753	4.54706	30.0754	1.19515e-80	1.8471e-77	173.473
ZCCHC24	2.38992	4.70347	29.9896	1.99796e-80	2.85033e-77	172.962
JAM3	1.94789	3.91326	29.9195	3.0404e-80	4.02766e-77	172.544
DDR2	2.23188	4.25677	29.4915	4.00917e-79	4.95694e-76	169.976
FXYD6	2.48581	3.98749	29.2654	1.5802e-78	1.83165e-75	168.611
MAGI2-AS3	1.35642	2.76988	28.9603	1.01563e-77	1.10799e-74	166.759
CPXM2	2.60228	4.02662	28.5759	1.07639e-76	1.10904e-73	164.408
HSPB8	3.30751	4.51999	28.554	1.23162e-76	1.20219e-73	164.274
PDLIM3	2.88099	4.5356	28.5316	1.41372e-76	1.31095e-73	164.137
PEG3	1.46251	2.61347	28.4911	1.81571e-76	1.60353e-73	163.887
BOC	2.297	3.62204	28.4681	2.09274e-76	1.76418e-73	163.746
MRGPRF	3.19485	4.57215	28.4536	2.28966e-76	1.84626e-73	163.656
PLN	3.99191	4.51697	28.3453	4.4732e-76	3.45667e-73	162.989
RERG	2.46468	3.63688	28.2657	7.32371e-76	5.43302e-73	162.498
SLIT2	2.23312	3.39943	28.208	1.04786e-75	7.47449e-73	162.142
CFL2	2.51251	4.4887	28.1959	1.12998e-75	7.76168e-73	162.067
OGN	4.15611	4.34298	28.1609	1.40394e-75	9.29908e-73	161.85
TCEAL7	2.26571	3.3535	28.1436	1.56322e-75	9.99708e-73	161.743
ADAMTSL3	1.66347	2.76178	28.1056	1.98095e-75	1.22462e-72	161.507
BNC2	1.70185	3.02635	28.0381	3.01559e-75	1.8041e-72	161.089
FBXL7	1.5962	3.56987	27.9542	5.08599e-75	2.94765e-72	160.568
ZFPM2	1.97557	3.07003	27.9133	6.56961e-75	3.69014e-72	160.313
MN1	2.31712	3.59058	27.9086	6.76506e-75	3.69014e-72	160.284
RBMS3	1.72382	3.17655	27.7428	1.9088e-74	1.01144e-71	159.251
SYNPO2	4.18563	5.17313	27.7236	2.1527e-74	1.109e-71	159.131
FHL1	3.56329	5.32382	27.6048	4.53804e-74	2.27466e-71	158.388
C8orf88	2.54699	3.24485	27.5947	4.83445e-74	2.35946e-71	158.325
ZNF667-AS1	1.69753	3.1163	27.5904	4.96785e-74	2.3624e-71	158.298
DZIP1	1.54457	2.93679	27.4956	9.02022e-74	4.18223e-71	157.704
TRPC1	1.57645	2.84619	27.4272	1.38801e-73	6.27855e-71	157.275
PGM5	3.22987	3.81692	27.4052	1.59426e-73	7.03979e-71	157.137
PRICKLE2	2.09029	3.58161	27.2632	3.91161e-73	1.68709e-70	156.243
C14orf132	2.29268	3.40913	27.2054	5.63826e-73	2.37653e-70	155.878
SPARCL1	2.7943	6.99433	27.1216	9.59304e-73	3.95361e-70	155.349
BHMT2	1.81558	2.65089	27.1085	1.04275e-72	4.20409e-70	155.266
MYLK	3.21937	5.18574	27.051	1.50155e-72	5.92504e-70	154.903
MEOX2	2.4803	2.67219	27.0306	1.70964e-72	6.60005e-70	154.773
RNF150	2.18262	3.16183	27.0275	1.74379e-72	6.60005e-70	154.754
GPRASP1	2.17469	3.34127	27.0214	1.81278e-72	6.72396e-70	154.715
TNS1	2.7853	5.20069	26.9313	3.21558e-72	1.16934e-69	154.144
SORBS1	2.921	4.79386	26.8496	5.41371e-72	1.93082e-69	153.625
MGP	3.45192	6.19769	26.7806	8.40727e-72	2.94191e-69	153.186
DPYSL3	2.92812	4.99534	26.6988	1.41854e-71	4.78349e-69	152.665
C2orf40	4.24572	4.24783	26.6988	1.41859e-71	4.78349e-69	152.665
CALD1	2.4982	5.85583	26.6942	1.46122e-71	4.83925e-69	152.636
NAP1L3	2.19871	2.97534	26.49	5.40965e-71	1.76013e-68	151.332
MAP1B	2.33253	4.37758	26.4778	5.85196e-71	1.87122e-68	151.253
RGMA	2.59724	3.77272	26.434	7.75195e-71	2.43674e-68	150.973
KCNJ8	1.92798	3.70125	26.4267	8.12833e-71	2.51247e-68	150.926
C7	4.03132	4.40528	26.3652	1.20762e-70	3.67157e-68	150.531
TTC28	1.46609	3.30188	26.35	1.33141e-70	3.98264e-68	150.434
RUNX1T1	1.6361	2.84157	26.2896	1.96485e-70	5.78413e-68	150.046
MRVI1	2.52955	4.3935	26.2539	2.47456e-70	7.17081e-68	149.816
FGF7	2.06499	3.33344	26.1533	4.73779e-70	1.33046e-67	149.169
RASSF8	1.61332	2.98076	26.1518	4.78605e-70	1.33046e-67	149.159
LMOD1	4.05322	4.94069	26.1511	4.80646e-70	1.33046e-67	149.155
PKD2	1.75359	4.44995	26.1086	6.32939e-70	1.72625e-67	148.881
LRCH2	1.55938	2.73899	26.1058	6.44375e-70	1.72707e-67	148.863
CNN1	4.77769	6.11075	26.104	6.51864e-70	1.72707e-67	148.851
PRELP	3.08027	4.43483	26.0628	8.51378e-70	2.22389e-67	148.585
KANK2	1.98709	4.79219	25.989	1.37329e-69	3.53737e-67	148.109
GHR	2.09281	2.87628	25.9587	1.67202e-69	4.24784e-67	147.913
KCNMB1	2.70793	3.81164	25.9129	2.25187e-69	5.64367e-67	147.616
TMEM47	2.13472	4.79923	25.9036	2.39068e-69	5.91167e-67	147.556
CNRIP1	1.65604	3.8689	25.852	3.34477e-69	8.16211e-67	147.222
SYNC	2.41234	3.59685	25.8315	3.8225e-69	9.20677e-67	147.089
TAGLN	3.34282	6.77268	25.8278	3.91464e-69	9.30781e-67	147.065
CLIP4	1.64692	3.29754	25.7127	8.28717e-69	1.94549e-66	146.317
PDZRN3	2.37383	3.91241	25.6527	1.22609e-68	2.84237e-66	145.927
FILIP1	2.32104	3.28121	25.5778	1.99962e-68	4.5784e-66	145.44
RBPMS2	3.40624	4.26234	25.5733	2.06006e-68	4.65926e-66	145.41
MYL9	3.61956	6.53443	25.556	2.30609e-68	5.15286e-66	145.297
SETBP1	2.04318	3.48558	25.5523	2.36302e-68	5.21721e-66	145.273
GYPC	1.88752	4.47827	25.5442	2.49145e-68	5.43605e-66	145.22
DIXDC1	1.93009	3.89883	25.5221	2.8796e-68	6.2099e-66	145.076
LAYN	1.80406	3.1645	25.3074	1.17721e-67	2.50949e-65	143.673
BEX4	2.18504	4.30357	25.2573	1.63627e-67	3.44844e-65	143.344
MYH11	4.65661	5.8976	25.2129	2.19227e-67	4.54269e-65	143.053
TCEAL2	3.21892	3.3736	25.212	2.20448e-67	4.54269e-65	143.047
PDE1A	1.64397	2.82788	25.209	2.24971e-67	4.58496e-65	143.027
MFAP4	3.47918	5.59555	25.207	2.27937e-67	4.59491e-65	143.014
NEXN	2.75198	4.84744	25.146	3.40558e-67	6.79138e-65	142.614
TGFB1I1	2.19727	5.28449	25.135	3.66256e-67	7.22616e-65	142.541
MXRA7	1.92806	5.01125	25.1129	4.23822e-67	8.2739e-65	142.396
CAND2	1.7372	2.81214	25.1042	4.48703e-67	8.66838e-65	142.339
COX7A1	2.1412	4.44333	25.0061	8.58156e-67	1.64076e-64	141.693
ACTA2	2.76545	6.56354	24.96	1.16367e-66	2.20218e-64	141.389
SYNM	4.35927	5.39335	24.952	1.22709e-66	2.29875e-64	141.336
PTN	1.99804	3.92424	24.9442	1.29223e-66	2.39657e-64	141.285
SFRP1	3.04152	3.64804	24.9073	1.6496e-66	3.02905e-64	141.041
LRRN4CL	1.87423	3.39808	24.8463	2.47193e-66	4.49455e-64	140.638
TSHZ3	1.49062	3.55669	24.8181	2.98055e-66	5.36673e-64	140.451
CCDC69	2.44043	4.351	24.8078	3.19126e-66	5.69088e-64	140.383
MEF2C	1.49158	3.79385	24.7822	3.78228e-66	6.68059e-64	140.214
NEGR1	2.28729	3.07547	24.7494	4.70156e-66	8.22596e-64	139.997
RHOJ	1.68022	3.61243	24.7469	4.78117e-66	8.28707e-64	139.98
DAAM2	2.07445	3.72847	24.7337	5.21694e-66	8.95865e-64	139.893
CCDC80	2.93232	4.5588	24.6355	1.00291e-65	1.70642e-63	139.242
DACT3	2.10362	3.5607	24.6091	1.19584e-65	2.01619e-63	139.067
PRKG1	1.68772	3.32872	24.5985	1.28286e-65	2.14342e-63	138.997
COL14A1	2.62467	3.92961	24.5775	1.4754e-65	2.44311e-63	138.857
MBNL1-AS1	2.19423	3.55557	24.4729	2.96454e-65	4.86552e-63	138.161
SALL2	1.58181	3.1181	24.4698	3.02725e-65	4.92486e-63	138.141
FLNA	2.79799	6.80577	24.4127	4.4323e-65	7.14796e-63	137.761
PDE3A	1.97625	3.54116	24.3913	5.11574e-65	8.17901e-63	137.618
PPP1R3C	2.40896	3.48042	24.3515	6.67566e-65	1.05818e-62	137.352
MAMDC2	2.66706	3.1358	24.3223	8.11701e-65	1.27575e-62	137.157
EFS	1.52665	3.02506	24.2947	9.76687e-65	1.52215e-62	136.973
ZSCAN18	1.37762	3.09356	24.2829	1.057e-64	1.63359e-62	136.894
ATP8B2	1.50651	3.81936	24.2019	1.81965e-64	2.78903e-62	136.353
PRKD1	1.36686	2.67523	24.1426	2.70977e-64	4.11929e-62	135.956
ANGPTL1	3.38936	3.34548	24.1327	2.89543e-64	4.36574e-62	135.889
SGCE	1.90929	4.37519	24.0928	3.78704e-64	5.66407e-62	135.622
GABARAPL1	1.36211	4.41854	24.0716	4.36885e-64	6.48197e-62	135.479
SCRG1	3.06814	3.41975	24.0217	6.10946e-64	8.99255e-62	135.145
ACTG2	4.48473	6.4216	24.0134	6.46392e-64	9.43936e-62	135.089
WASF3	1.51711	3.20753	24.0095	6.63515e-64	9.61371e-62	135.063
PDZRN4	3.09629	3.06418	24.0067	6.76207e-64	9.72166e-62	135.044
BARX1	3.08196	4.39571	23.9811	8.03483e-64	1.14626e-61	134.872
MICU3	1.88161	2.5489	23.9497	9.92614e-64	1.40527e-61	134.661
COLEC12	1.8632	3.50378	23.9286	1.14411e-63	1.60748e-61	134.52
CPED1	2.22369	4.13593	23.8891	1.4936e-63	2.08273e-61	134.254
ROR2	2.03903	3.21249	23.8871	1.51409e-63	2.09555e-61	134.24
KCNMA1	2.72242	3.59774	23.8632	1.77969e-63	2.4449e-61	134.079
LIX1L	1.56335	4.42411	23.8484	1.96655e-63	2.68174e-61	133.979
ZNF423	1.84327	3.38347	23.8427	2.04376e-63	2.76669e-61	133.941
AMOTL1	1.80934	3.78311	23.8341	2.16626e-63	2.91126e-61	133.883
RNF180	1.60017	2.42927	23.7857	3.00416e-63	4.00828e-61	133.557
SSBP2	1.53207	3.01765	23.7737	3.25884e-63	4.31703e-61	133.476
CAP2	2.38474	3.93771	23.7668	3.41455e-63	4.49122e-61	133.429
SYNE1	1.5826	2.76525	23.6953	5.5413e-63	7.1928e-61	132.947
GJC1	1.67073	3.13664	23.6951	5.54605e-63	7.1928e-61	132.946
TUBA1A	1.97175	6.50881	23.6805	6.12442e-63	7.88774e-61	132.847
LIMS2	2.28276	4.0331	23.6721	6.48456e-63	8.29397e-61	132.79
ITGA7	2.69555	3.91085	23.6701	6.57344e-63	8.35007e-61	132.776
PRIMA1	2.86776	3.49002	23.6449	7.7938e-63	9.83291e-61	132.606
SMOC2	2.8267	4.99353	23.6432	7.88635e-63	9.88244e-61	132.595
OLFML3	2.17498	4.81833	23.6336	8.41478e-63	1.04739e-60	132.53
EFEMP2	1.63577	4.4315	23.6184	9.33121e-63	1.15371e-60	132.427
AKAP12	2.35985	4.13694	23.6007	1.05225e-62	1.29239e-60	132.307
ANKRD35	1.58387	2.88876	23.5712	1.2855e-62	1.56848e-60	132.108
TUBB6	1.86731	5.19189	23.5068	1.9914e-62	2.41389e-60	131.671
FGF2	1.74343	2.91274	23.4484	2.96279e-62	3.56025e-60	131.275
CXCL12	2.30912	4.4025	23.4477	2.97552e-62	3.56025e-60	131.271
LTBP1	1.92964	5.15592	23.4274	3.41683e-62	4.06208e-60	131.133
ARMCX2	1.90003	3.94859	23.3679	5.12304e-62	6.05172e-60	130.729
TMTC1	1.63778	3.23746	23.3648	5.23271e-62	6.14214e-60	130.708
FILIP1L	1.88005	5.07745	23.3423	6.10209e-62	7.11757e-60	130.555
ITPR1	1.41356	3.43221	23.3291	6.6774e-62	7.73994e-60	130.465
FOXF1	2.09795	4.89239	23.3019	8.03526e-62	9.25602e-60	130.28
PARVA	1.38236	4.66947	23.2882	8.82512e-62	1.01031e-59	130.187
MYOCD	2.81855	3.80362	23.2749	9.66122e-62	1.09254e-59	130.096
FRZB	2.46508	4.0418	23.2558	1.10131e-61	1.23787e-59	129.966
CLMP	2.26795	3.934	23.2129	1.47561e-61	1.64859e-59	129.674
CHRDL1	3.07594	3.78715	23.2106	1.49959e-61	1.66536e-59	129.658
LDOC1	2.16454	4.056	23.1964	1.65213e-61	1.82384e-59	129.561
CLIP3	2.47415	3.80342	23.1424	2.38989e-61	2.62266e-59	129.193
CYP1B1	2.57198	4.10866	23.079	3.68874e-61	4.0242e-59	128.76
SMARCD3	1.25239	3.00678	23.0196	5.54429e-61	6.01312e-59	128.354
PDE7B	1.52704	2.91504	22.9495	8.9684e-61	9.67023e-59	127.875
EFEMP1	2.51394	4.77406	22.9423	9.42116e-61	1.00997e-58	127.825
PPP1R14A	3.02956	4.30618	22.9327	1.00661e-60	1.0729e-58	127.759
SRPX	2.31553	4.25991	22.9224	1.08032e-60	1.14489e-58	127.689
FOXP2	1.84544	2.70415	22.9128	1.15345e-60	1.21545e-58	127.624
AP1S2	1.40763	4.35423	22.9054	1.21425e-60	1.27229e-58	127.572
SGCD	1.70123	3.21545	22.8899	1.35e-60	1.40658e-58	127.467
SCN7A	2.49946	2.7539	22.855	1.71693e-60	1.7789e-58	127.227
PKIG	1.65759	5.23181	22.8287	2.05705e-60	2.11944e-58	127.047
VSTM4	1.38028	2.73273	22.7705	3.07058e-60	3.14624e-58	126.647
ANK2	1.91364	2.8994	22.7651	3.18723e-60	3.24782e-58	126.61
KCNE4	1.6681	3.24529	22.7521	3.48598e-60	3.53284e-58	126.521
FAM13C	1.54267	2.74086	22.705	4.82134e-60	4.8596e-58	126.197
HSPB7	3.2682	3.86871	22.632	7.98086e-60	8.0007e-58	125.695
CDC42EP3	1.94705	4.13923	22.6171	8.84473e-60	8.81905e-58	125.592
CPE	2.5079	4.601	22.6092	9.33945e-60	9.26254e-58	125.538
CBX6	1.84749	4.38612	22.5996	9.98151e-60	9.84665e-58	125.472
THBS4	3.50914	4.62175	22.5834	1.11668e-59	1.09577e-57	125.36
SDC2	1.54512	4.62457	22.5822	1.12571e-59	1.09881e-57	125.352
TPM2	2.7807	5.77451	22.5749	1.18401e-59	1.14966e-57	125.301
HSPB2	1.81207	2.66399	22.5584	1.32736e-59	1.28215e-57	125.187
ATP2B4	1.91272	5.18826	22.5451	1.45458e-59	1.39776e-57	125.096
GLRB	1.41035	2.44648	22.5301	1.61336e-59	1.54234e-57	124.993
FNBP1	1.91042	4.32017	22.5236	1.68867e-59	1.60606e-57	124.947
PTGIS	2.53139	3.80883	22.5224	1.70204e-59	1.61051e-57	124.939
PBX3	1.48338	4.50929	22.5163	1.77578e-59	1.67176e-57	124.897
MCC	1.27944	3.31326	22.5145	1.79796e-59	1.68409e-57	124.885
FBLN1	2.76092	4.8183	22.4922	2.09812e-59	1.95536e-57	124.731
PLEKHO1	1.90535	4.35328	22.4327	3.16731e-59	2.93705e-57	124.32
QKI	1.19583	3.85479	22.4231	3.3848e-59	3.12311e-57	124.254
USP51	1.18873	2.2507	22.4111	3.67923e-59	3.37797e-57	124.171
SYT11	1.47862	3.47082	22.4051	3.83495e-59	3.5036e-57	124.129
CDO1	1.62367	2.69256	22.4035	3.87824e-59	3.52577e-57	124.118
ELOVL4	1.33844	2.24115	22.379	4.59451e-59	4.13865e-57	123.949
S1PR3	1.81131	3.81325	22.379	4.59702e-59	4.13865e-57	123.949
LAMA2	1.62296	3.28566	22.3736	4.77131e-59	4.27482e-57	123.911
TSPAN18	1.94246	3.81078	22.3606	5.22139e-59	4.65557e-57	123.822
DENND5A	1.44588	4.30047	22.3543	5.45382e-59	4.83955e-57	123.778
EPHA3	2.10553	3.1438	22.3499	5.62406e-59	4.96685e-57	123.747
TCF7L1	1.35342	3.42019	22.327	6.59403e-59	5.79587e-57	123.589
FGFR1	1.49674	3.78752	22.2683	9.91336e-59	8.67232e-57	123.182
DES	5.47663	6.39276	22.261	1.04228e-58	9.07519e-57	123.132
SVIL	2.12536	5.0718	22.2559	1.07986e-58	9.35848e-57	123.097
FBLN5	2.17014	4.36728	22.2483	1.13847e-58	9.8205e-57	123.044
GLI3	1.31038	3.01173	22.2107	1.47923e-58	1.27008e-56	122.783
CSRP1	2.07783	6.52438	22.2031	1.55913e-58	1.32828e-56	122.731
HOXA13	-2.23414	3.68822	-22.2029	1.56133e-58	1.32828e-56	122.729
ZNF25	1.10936	3.44552	22.1796	1.83614e-58	1.55493e-56	122.567
ITGA9	1.7058	3.3989	22.1522	2.2221e-58	1.87323e-56	122.377
DSEL	1.23039	2.2635	22.1383	2.44771e-58	2.05408e-56	122.281
PHLDB2	1.60148	3.34542	22.1113	2.95344e-58	2.46732e-56	122.093
FAM129A	2.37913	5.03907	22.0927	3.36205e-58	2.79608e-56	121.964
C1QTNF2	2.27645	2.82957	22.0601	4.22069e-58	3.48547e-56	121.737
MAGI2	1.17606	2.48562	22.0599	4.22857e-58	3.48547e-56	121.735
TSPAN2	1.9593	3.7552	22.0289	5.24912e-58	4.30753e-56	121.52
MEIS1	1.74496	3.77189	22.0206	5.55838e-58	4.54122e-56	121.463
HAND2-AS1	3.18474	2.95708	22.0081	6.06796e-58	4.9358e-56	121.375
TMEM100	2.34991	3.38694	21.9723	7.78867e-58	6.3078e-56	121.126
GPM6B	1.88265	3.11135	21.9611	8.42236e-58	6.79135e-56	121.048
GNB4	1.45555	4.02058	21.9508	9.04896e-58	7.26502e-56	120.977
TTC7B	1.08066	3.0071	21.8973	1.31577e-57	1.05182e-55	120.603
C3orf18	1.35316	2.85633	21.8927	1.35822e-57	1.0811e-55	120.572
SLIT3	1.85116	3.20182	21.8745	1.54319e-57	1.22308e-55	120.444
GGTA1P	1.48204	3.31367	21.8728	1.56166e-57	1.23245e-55	120.432
PRUNE2	2.74756	4.13855	21.8554	1.76411e-57	1.38632e-55	120.311
OMD	2.59606	3.33744	21.8457	1.88702e-57	1.47665e-55	120.244
LAMA4	1.50028	4.11151	21.8352	2.03149e-57	1.5773e-55	120.17
PGM5-AS1	3.18718	3.13577	21.8351	2.03264e-57	1.5773e-55	120.17
NAP1L2	1.87017	2.60512	21.8279	2.138e-57	1.65214e-55	120.119
C20orf194	1.42682	3.60579	21.7635	3.35658e-57	2.58303e-55	119.669
NRP2	1.69345	3.56923	21.7594	3.45403e-57	2.64704e-55	119.641
MAPK10	1.09441	2.6243	21.7063	5.01037e-57	3.82396e-55	119.27
SMAD9	1.86347	3.54198	21.6989	5.27766e-57	4.01146e-55	119.218
PTPRM	1.27928	4.00165	21.6403	7.96741e-57	6.03117e-55	118.807
INMT	2.13958	3.52885	21.6331	8.37889e-57	6.31686e-55	118.757
HOXA11-AS	-1.84729	2.43722	-21.6267	8.76483e-57	6.58107e-55	118.712
FAM229B	1.47275	3.31931	21.6106	9.81074e-57	7.3367e-55	118.6
AGTR1	2.13654	2.811	21.5749	1.26101e-56	9.39224e-55	118.349
ZNF542P	1.2779	2.77321	21.5701	1.30446e-56	9.677e-55	118.315
CELF2	1.52087	3.81898	21.5159	1.90952e-56	1.41091e-54	117.935
PALLD	1.87517	5.85024	21.5142	1.93273e-56	1.4224e-54	117.923
RAB23	1.96059	4.44721	21.5119	1.96375e-56	1.43951e-54	117.907
PRICKLE1	1.08935	2.93522	21.4763	2.52352e-56	1.84256e-54	117.657
PABPC4L	1.55729	2.43643	21.4617	2.79635e-56	2.03377e-54	117.555
DMD	1.76165	3.08008	21.4608	2.8152e-56	2.03948e-54	117.548
KATNAL1	1.13142	3.09957	21.422	3.69775e-56	2.66842e-54	117.276
TMOD1	1.54885	3.59571	21.4194	3.76688e-56	2.6996e-54	117.258
FLNC	3.34892	5.12434	21.4193	3.77006e-56	2.6996e-54	117.257
RBM24	2.06622	2.79388	21.3941	4.50251e-56	3.21167e-54	117.08
RCAN2	2.13161	4.45895	21.385	4.80013e-56	3.41085e-54	117.016
ST6GALNAC5	1.47116	2.96434	21.3719	5.26732e-56	3.72854e-54	116.923
DLC1	1.37543	3.76245	21.3455	6.34397e-56	4.47358e-54	116.738
FLRT2	1.49734	2.86	21.3407	6.56339e-56	4.61078e-54	116.704
CAV1	2.17268	5.80431	21.3304	7.05555e-56	4.93782e-54	116.632
ZBTB4	1.11739	5.13765	21.3207	7.55802e-56	5.26959e-54	116.563
ACKR1	2.64195	3.88347	21.3142	7.91429e-56	5.49732e-54	116.517
NRK	1.87622	2.35506	21.313	7.97746e-56	5.52052e-54	116.509
GNG11	1.41518	4.14619	21.2985	8.83896e-56	6.09395e-54	116.407
PTGER3	1.42367	2.62425	21.2937	9.14103e-56	6.26768e-54	116.374
ITGA1	1.7684	4.2551	21.2935	9.15852e-56	6.26768e-54	116.372
ASB2	2.64602	3.42605	21.2326	1.40833e-55	9.6025e-54	115.942
EDNRA	1.79002	4.04533	21.2126	1.62238e-55	1.10045e-53	115.801
EVC	1.56476	2.91903	21.2123	1.62581e-55	1.10045e-53	115.799
DCN	2.09549	5.63403	21.1921	1.8747e-55	1.26429e-53	115.657
BVES	1.7859	3.02118	21.1741	2.12933e-55	1.43082e-53	115.53
FRMD6	1.61514	4.06341	21.1467	2.58528e-55	1.73092e-53	115.337
FSTL1	1.74127	5.47306	21.1232	3.05375e-55	2.03723e-53	115.17
ABCA8	2.06712	2.96743	21.1078	3.4053e-55	2.26361e-53	115.062
GLT8D2	1.58467	3.87204	21.0863	3.96458e-55	2.62597e-53	114.91
ISM1	2.19327	2.95633	21.0692	4.47667e-55	2.9546e-53	114.789
C1R	1.86742	5.9247	21.0622	4.70435e-55	3.09386e-53	114.739
GAS1	2.39292	3.83624	20.9828	8.26113e-55	5.41381e-53	114.178
RSPO3	2.32261	4.09025	20.9518	1.02903e-54	6.71988e-53	113.959
CBX7	1.38922	4.18767	20.9388	1.12844e-54	7.34315e-53	113.867
SSPN	1.62149	3.96244	20.9161	1.32648e-54	8.60172e-53	113.705
RASSF8-AS1	1.14997	2.17943	20.8782	1.73601e-54	1.12181e-52	113.437
TCF4	1.17454	4.20157	20.8551	2.0461e-54	1.31304e-52	113.273
SCN4B	2.08453	2.64514	20.8057	2.90813e-54	1.8598e-52	112.922
COPZ2	1.53798	3.64602	20.8011	3.00536e-54	1.91537e-52	112.89
JPH2	2.49351	3.17632	20.7982	3.06687e-54	1.94789e-52	112.869
EPHA7	2.43133	2.77406	20.7918	3.2095e-54	2.03151e-52	112.824
IGF1	1.87442	3.04162	20.7847	3.3756e-54	2.12938e-52	112.774
ATP1A2	2.96438	3.211	20.7668	3.83432e-54	2.41055e-52	112.647
HOXA11	-2.19988	2.77614	-20.7572	4.10582e-54	2.57252e-52	112.578
ENOX1	1.26464	2.82408	20.755	4.171e-54	2.60456e-52	112.563
NRXN3	2.5271	3.11035	20.7212	5.30514e-54	3.30165e-52	112.323
SNRPN	1.43152	3.82257	20.6726	7.50504e-54	4.65514e-52	111.977
MAGEH1	1.42116	4.1748	20.662	8.09552e-54	5.00465e-52	111.901
DNAJB5	2.36168	3.48717	20.6189	1.10039e-53	6.78002e-52	111.595
ABCC9	1.49456	2.65157	20.5962	1.29419e-53	7.94768e-52	111.433
GEM	1.83661	5.52697	20.5927	1.32706e-53	8.12264e-52	111.408
RNF217	1.06334	2.6918	20.5909	1.34382e-53	8.1982e-52	111.396
JAZF1	1.14191	3.72056	20.5889	1.36371e-53	8.29227e-52	111.381
CYS1	2.00422	3.19941	20.5818	1.43469e-53	8.69538e-52	111.33
GAS7	1.32996	3.6091	20.5765	1.49016e-53	9.00209e-52	111.293
CTSF	1.60768	4.11806	20.5705	1.55502e-53	9.36343e-52	111.25
RAI2	1.93243	4.12201	20.5621	1.65056e-53	9.90658e-52	111.191
IFFO1	1.04441	3.2794	20.5222	2.19535e-53	1.30916e-51	110.906
NR3C1	1.28546	4.26729	20.514	2.32887e-53	1.38433e-51	110.847
RHOQ	1.01135	4.66842	20.5086	2.41962e-53	1.43368e-51	110.809
ZNF853	1.47859	2.79119	20.5002	2.56912e-53	1.51742e-51	110.749
DNM3OS	1.43637	2.62431	20.4984	2.60302e-53	1.53256e-51	110.736
C1QTNF7	1.96973	2.82103	20.4897	2.77102e-53	1.62631e-51	110.674
TSHZ2	1.3753	3.12028	20.4729	3.12392e-53	1.82189e-51	110.554
ECM2	1.59334	3.55444	20.4559	3.52821e-53	2.05123e-51	110.433
MCAM	1.60193	5.25949	20.4544	3.56508e-53	2.06618e-51	110.423
CHRDL2	3.08239	4.12689	20.4328	4.16175e-53	2.40448e-51	110.268
MRAS	1.27959	3.51633	20.4197	4.5692e-53	2.6239e-51	110.175
ITIH5	1.79221	3.51427	20.4197	4.56982e-53	2.6239e-51	110.175
FIBIN	1.62395	3.82961	20.4021	5.186e-53	2.9685e-51	110.049
CASQ2	3.20866	3.40581	20.3859	5.82025e-53	3.32131e-51	109.934
ANKRD6	1.00522	2.53928	20.3769	6.20809e-53	3.53175e-51	109.869
HEG1	1.38249	4.57943	20.3517	7.44076e-53	4.22007e-51	109.689
HOXA4	1.75986	3.26657	20.3509	7.48231e-53	4.2307e-51	109.683
HSPB6	3.93303	5.10312	20.3141	9.73966e-53	5.49032e-51	109.42
PJA2	1.06107	5.51535	20.2562	1.47558e-52	8.29273e-51	109.006
TWIST2	1.52601	2.94077	20.2487	1.55725e-52	8.72532e-51	108.952
IGFBP7	1.63722	7.52103	20.2207	1.90391e-52	1.06355e-50	108.751
PODN	2.21902	4.12978	20.2199	1.91442e-52	1.06621e-50	108.746
FEZ1	1.36176	3.34326	20.1973	2.25228e-52	1.25062e-50	108.584
S1PR1	1.5009	4.27252	20.1649	2.84187e-52	1.57329e-50	108.352
NR2F1	1.93728	4.30536	20.1612	2.91783e-52	1.61054e-50	108.326
PLCL1	1.05431	2.42771	20.1603	2.9376e-52	1.61664e-50	108.319
IL6ST	1.14273	4.87168	20.1598	2.94826e-52	1.6177e-50	108.315
TNFSF12	1.76582	3.82654	20.1483	3.20117e-52	1.75129e-50	108.233
TCEA2	1.47088	2.91523	20.1387	3.43107e-52	1.87155e-50	108.164
AXL	1.50137	4.51825	20.0905	4.85054e-52	2.63036e-50	107.819
SMTN	2.39718	5.00129	20.0897	4.87817e-52	2.63762e-50	107.813
ANXA6	1.52856	4.66853	20.0789	5.27353e-52	2.84311e-50	107.735
NBEA	1.68384	3.13763	20.0616	5.97109e-52	3.20985e-50	107.611
CRISPLD1	1.81811	3.53068	20.0596	6.05938e-52	3.2479e-50	107.597
SHE	1.09339	2.88332	20.0529	6.35688e-52	3.39754e-50	107.549
GPR155	1.60191	3.32836	20.045	6.72897e-52	3.58608e-50	107.492
AR	1.06098	2.46223	20.0297	7.51128e-52	3.99153e-50	107.382
PABPC5	1.71875	1.93658	20.0142	8.40165e-52	4.45191e-50	107.271
PLSCR4	1.61327	4.3306	20.0051	8.9688e-52	4.7389e-50	107.205
HMCN1	1.68953	3.09857	19.9982	9.42968e-52	4.96826e-50	107.155
SPON1	2.44108	4.7195	19.9936	9.74389e-52	5.11903e-50	107.123
PDE2A	1.45949	3.12269	19.9932	9.77103e-52	5.11903e-50	107.12
EMCN	1.33573	3.68972	19.9699	1.15611e-51	6.03977e-50	106.952
BCHE	2.90712	2.93902	19.9447	1.38624e-51	7.2217e-50	106.771
ADAMTS1	1.9799	4.40552	19.9152	1.71436e-51	8.90602e-50	106.559
DCLK1	1.56092	2.76024	19.9012	1.89718e-51	9.82823e-50	106.458
NR2F1-AS1	1.07485	2.65086	19.9	1.91249e-51	9.87996e-50	106.45
SMIM10	1.41455	2.77645	19.8986	1.9326e-51	9.95613e-50	106.44
OLFML1	1.60192	3.57083	19.8923	2.0227e-51	1.03627e-49	106.394
EBF1	1.4591	3.28182	19.8664	2.43725e-51	1.24521e-49	106.208
LARP6	1.21309	2.97837	19.8594	2.56365e-51	1.30619e-49	106.158
EID1	1.29457	5.87029	19.8379	2.99485e-51	1.52171e-49	106.003
KLHL5	1.58997	4.19946	19.8337	3.08728e-51	1.56439e-49	105.972
ZWINT	-1.68574	5.03647	-19.8327	3.11031e-51	1.57177e-49	105.965
TPM1	1.64792	6.00596	19.8093	3.681e-51	1.85008e-49	105.797
C1S	1.92951	5.78689	19.7635	5.12679e-51	2.56977e-49	105.466
SGCA	2.52983	2.71469	19.7241	6.81236e-51	3.40544e-49	105.183
A2M	1.69178	6.51376	19.6966	8.31118e-51	4.14352e-49	104.985
ZNF521	1.35117	3.16617	19.6955	8.37991e-51	4.16659e-49	104.976
PRSS23	1.60012	4.60483	19.6804	9.34871e-51	4.63586e-49	104.867
SERPINF1	2.04872	5.59808	19.661	1.07595e-50	5.32122e-49	104.727
TCEAL3	1.46658	4.43885	19.6363	1.28632e-50	6.34472e-49	104.549
BEND5	1.40811	2.4872	19.619	1.45786e-50	7.17172e-49	104.424
LPP	1.64816	5.35885	19.6101	1.55527e-50	7.63071e-49	104.359
TGFB3	1.30177	3.3158	19.5903	1.79419e-50	8.77971e-49	104.217
STOM	1.34261	5.98821	19.5871	1.8359e-50	8.96014e-49	104.194
PRNP	1.45021	5.90924	19.5833	1.8872e-50	9.18635e-49	104.166
PLAC9	1.86816	3.31927	19.5682	2.10558e-50	1.02225e-48	104.057
FAM110B	1.25497	2.64349	19.5392	2.59869e-50	1.25836e-48	103.847
SOD3	1.96223	5.30431	19.5199	2.98842e-50	1.44331e-48	103.708
SLC9A9	1.261	2.98557	19.516	3.07549e-50	1.48151e-48	103.679
MAGEE1	1.07035	2.54536	19.5059	3.3094e-50	1.59006e-48	103.606
PLXDC2	1.61448	3.97107	19.4989	3.48122e-50	1.66829e-48	103.556
ITPKB	1.49478	3.81711	19.4727	4.20981e-50	2.01225e-48	103.366
DCHS1	1.42233	3.79446	19.4534	4.84174e-50	2.30835e-48	103.227
MOXD1	1.55566	3.29961	19.4422	5.25034e-50	2.49674e-48	103.146
KLF9	1.3712	4.48303	19.4277	5.83284e-50	2.76665e-48	103.041
NACAD	1.5917	2.55372	19.4146	6.41753e-50	3.03621e-48	102.946
EMILIN1	2.06675	5.03555	19.411	6.58633e-50	3.10814e-48	102.92
TIMP2	1.69458	6.06306	19.4051	6.87718e-50	3.23716e-48	102.877
COL8A2	1.574	3.38378	19.3758	8.5044e-50	3.98289e-48	102.665
ABI3BP	2.31729	3.7616	19.3512	1.01711e-49	4.75148e-48	102.486
CACNB2	1.52627	2.55536	19.3497	1.02829e-49	4.79163e-48	102.475
FBXL22	2.92511	2.93741	19.3444	1.06882e-49	4.96801e-48	102.437
POPDC2	2.74393	3.17344	19.3306	1.18097e-49	5.47558e-48	102.337
NUDT11	1.38529	2.41716	19.2829	1.67059e-49	7.72639e-48	101.991
HOXA10	-2.20867	3.67859	-19.2622	1.94248e-49	8.96152e-48	101.841
PPP1R12B	2.35706	4.50876	19.2588	1.99067e-49	9.16103e-48	101.816
RBPMS	1.5996	4.62404	19.2541	2.06067e-49	9.45968e-48	101.782
RGL1	1.25885	4.24937	19.2465	2.17739e-49	9.97082e-48	101.727
TNC	2.6185	4.9465	19.2224	2.5955e-49	1.18562e-47	101.552
RAB9B	1.98035	2.85605	19.2115	2.81031e-49	1.28059e-47	101.472
DNAJB4	1.18475	4.15734	19.1938	3.19628e-49	1.4529e-47	101.344
PGR	1.43547	2.32826	19.179	3.56041e-49	1.61052e-47	101.236
GLIPR1	1.44951	4.05482	19.1726	3.72846e-49	1.68243e-47	101.19
ZNF677	1.03243	2.37987	19.155	4.23888e-49	1.90811e-47	101.062
CCNB2	-1.51011	3.96255	-19.1246	5.29105e-49	2.37598e-47	100.841
EHD2	1.70887	5.14589	19.107	6.01635e-49	2.69515e-47	100.713
CYYR1	1.32808	3.85967	19.1031	6.18647e-49	2.76468e-47	100.685
LDB3	2.29543	2.96976	19.0817	7.23462e-49	3.22532e-47	100.529
HLF	1.89628	2.84729	19.0572	8.64797e-49	3.83697e-47	100.351
MMRN2	1.26865	3.7454	19.0556	8.74837e-49	3.87225e-47	100.34
CLIC4	1.58713	5.69326	19.045	9.45588e-49	4.16553e-47	100.262
HTR2A	1.09862	2.41292	19.0353	1.01466e-48	4.45922e-47	100.192
RAB31	1.60007	5.25218	18.9931	1.38105e-48	6.02656e-47	99.8842
E2F2	-1.1585	2.84365	-18.9876	1.43732e-48	6.25739e-47	99.8444
ZEB2	1.20659	3.14782	18.9858	1.45618e-48	6.32468e-47	99.8313
TRIM15	-1.82152	3.71186	-18.9849	1.46568e-48	6.35103e-47	99.8249
PRKAR2B	1.86577	3.98291	18.9682	1.65649e-48	7.16112e-47	99.7028
ZNF471	1.28595	1.98755	18.9503	1.88793e-48	8.12381e-47	99.5723
NAV3	1.10185	2.12265	18.9385	2.05691e-48	8.83045e-47	99.4868
KIF2C	-1.49169	3.96242	-18.9296	2.19591e-48	9.40538e-47	99.4216
ADAM33	1.55936	3.45683	18.924	2.28768e-48	9.77588e-47	99.3807
NXN	1.49525	4.65495	18.9215	2.32992e-48	9.93349e-47	99.3625
CRISPLD2	1.593	4.69493	18.9128	2.48184e-48	1.05569e-46	99.2995
SERTAD4-AS1	1.83714	3.75155	18.8901	2.92984e-48	1.24341e-46	99.1339
ZBTB47	1.06266	3.87753	18.886	3.01966e-48	1.2786e-46	99.1038
COL6A2	1.85228	6.19075	18.8823	3.10278e-48	1.3108e-46	99.0767
ABCA6	1.35996	2.38354	18.8673	3.46152e-48	1.45903e-46	98.9676
BICC1	1.38998	3.31227	18.861	3.62521e-48	1.52456e-46	98.9215
NFASC	1.67566	2.89452	18.85	3.92722e-48	1.64783e-46	98.8417
FAM107A	1.54188	3.27357	18.8395	4.2406e-48	1.77531e-46	98.7651
SH3BGR	2.09188	3.20498	18.834	4.41534e-48	1.8443e-46	98.7248
CACNA1C	1.57579	2.85064	18.8265	4.66629e-48	1.94474e-46	98.6697
SLC22A17	1.44294	2.92556	18.8256	4.6973e-48	1.95327e-46	98.6631
GXYLT2	1.661	3.39536	18.8167	5.01068e-48	2.07893e-46	98.5987
KIF15	-1.30735	3.25579	-18.7842	6.35695e-48	2.63161e-46	98.3613
TUSC3	1.2165	3.06933	18.7425	8.63095e-48	3.5571e-46	98.0562
FGF14-AS2	1.20718	2.43595	18.7231	9.9465e-48	4.0902e-46	97.9147
MTFR2	-1.38647	2.99688	-18.712	1.0786e-47	4.42559e-46	97.8339
POC1A	-1.28789	3.30302	-18.6679	1.49048e-47	6.10209e-46	97.5112
FAT4	1.28515	3.38764	18.6601	1.57796e-47	6.44602e-46	97.4543
DKK3	1.51022	4.66241	18.6589	1.59151e-47	6.48708e-46	97.4458
ARHGEF26	1.91772	3.25405	18.6438	1.77785e-47	7.23072e-46	97.3354
APBB1	1.47411	2.95124	18.6279	1.99798e-47	8.10822e-46	97.2189
SAMD4A	1.34691	3.32118	18.6134	2.2229e-47	9.00127e-46	97.1125
FGL2	2.05113	5.05411	18.6095	2.28706e-47	9.24091e-46	97.0841
MDFIC	1.23825	3.91311	18.5967	2.51239e-47	1.01293e-45	96.9904
FAM13B	1.09271	4.21663	18.5757	2.92954e-47	1.17855e-45	96.8372
MPPED2	1.23952	2.0996	18.5708	3.03828e-47	1.21965e-45	96.8008
SERPING1	1.90277	6.13369	18.5544	3.42565e-47	1.37218e-45	96.6811
ASPN	2.56473	5.56529	18.5099	4.74839e-47	1.89792e-45	96.3554
NIPSNAP3B	1.132	2.33271	18.5025	5.01539e-47	2.00033e-45	96.3008
MYH10	1.54826	4.28138	18.4949	5.30434e-47	2.10652e-45	96.245
SLC8A1	1.08242	2.58778	18.4936	5.35257e-47	2.12113e-45	96.2359
ADH1B	2.79261	3.54687	18.4806	5.88919e-47	2.32881e-45	96.1406
PLA2G4C	1.36586	2.95569	18.4465	7.56881e-47	2.98662e-45	95.8903
CCDC8	1.21398	2.85832	18.4361	8.16792e-47	3.21618e-45	95.8144
C3orf70	1.9326	3.73637	18.4312	8.46715e-47	3.32694e-45	95.7785
GFRA1	1.7156	2.80915	18.4228	9.00946e-47	3.53255e-45	95.7165
SOX17	1.14832	2.97375	18.4043	1.03209e-46	4.03823e-45	95.581
BEND6	1.09373	2.02819	18.3995	1.06869e-46	4.1726e-45	95.5462
KLHDC8B	1.12149	4.02375	18.3958	1.09843e-46	4.27972e-45	95.5188
LMO3	1.68053	2.48258	18.3953	1.10281e-46	4.28778e-45	95.5149
TCF21	1.37581	3.14596	18.3897	1.14887e-46	4.45752e-45	95.4741
RIMKLB	1.00993	2.72056	18.3886	1.1584e-46	4.48511e-45	95.4658
CSRP2	1.31983	3.9194	18.3857	1.18301e-46	4.57087e-45	95.4448
ASF1B	-1.47427	4.2357	-18.3845	1.19334e-46	4.60119e-45	95.4362
SLC25A10	-1.22529	3.58533	-18.3797	1.23702e-46	4.75971e-45	95.4003
MXRA8	1.83826	5.27309	18.3693	1.33512e-46	5.12653e-45	95.3242
REEP1	1.94035	3.53066	18.3683	1.34495e-46	5.15361e-45	95.3169
IGFBP6	1.8006	4.56034	18.3673	1.35495e-46	5.18121e-45	95.3095
ZFHX4	1.22189	2.61908	18.3646	1.3822e-46	5.27456e-45	95.2896
NDC1	-1.06598	4.63519	-18.3537	1.49727e-46	5.70191e-45	95.2099
BHLHE22	1.12593	2.55861	18.3521	1.51441e-46	5.75537e-45	95.1985
DPT	2.59693	3.66838	18.3472	1.57112e-46	5.95867e-45	95.1618
RECK	1.00316	3.19859	18.3439	1.60901e-46	6.08996e-45	95.1381
LSAMP	1.38483	2.92399	18.3407	1.64697e-46	6.2209e-45	95.1148
WWTR1	1.60754	4.96859	18.3261	1.8349e-46	6.91669e-45	95.007
ARHGEF25	1.76576	3.26172	18.3229	1.87837e-46	7.06616e-45	94.9837
NRXN2	1.44399	2.37746	18.3022	2.18694e-46	8.21031e-45	94.8319
SUSD5	1.75275	2.23101	18.2966	2.2783e-46	8.53602e-45	94.7911
RCC1	-1.19912	4.32049	-18.2775	2.6229e-46	9.80731e-45	94.6506
CC2D2A	1.06035	2.85076	18.276	2.65249e-46	9.89801e-45	94.6394
TIMP3	1.79376	4.29011	18.2737	2.69736e-46	1.00452e-44	94.6227
DTNA	1.32153	2.65236	18.2717	2.73851e-46	1.0178e-44	94.6076
UBE2T	-1.55925	4.68836	-18.2529	3.14378e-46	1.16609e-44	94.4699
FAXDC2	1.27855	3.77337	18.2503	3.20466e-46	1.1863e-44	94.4508
NID1	1.45605	5.07233	18.2471	3.28182e-46	1.21244e-44	94.4271
ACTN1	1.35471	6.10281	18.2422	3.40154e-46	1.25417e-44	94.3913
PLP1	2.39454	2.76222	18.2376	3.52035e-46	1.29541e-44	94.3571
ARHGAP20	1.04918	2.45577	18.2258	3.83913e-46	1.40991e-44	94.2706
CH25H	1.52333	3.42812	18.1791	5.41519e-46	1.98479e-44	93.9275
TTLL7	1.85428	2.78195	18.1677	5.89168e-46	2.15517e-44	93.8434
SH3RF3	1.22378	3.42143	18.1595	6.2586e-46	2.28488e-44	93.7831
CNTNAP1	1.56887	3.52507	18.1402	7.21603e-46	2.62924e-44	93.6411
GLIPR2	1.36391	4.11978	18.1387	7.29599e-46	2.65317e-44	93.6301
ADAMTS8	2.02014	3.02332	18.1333	7.59343e-46	2.75592e-44	93.5903
EPM2A	1.18162	2.88071	18.1327	7.62279e-46	2.76118e-44	93.5864
HOTTIP	-1.40304	2.8864	-18.1279	7.90152e-46	2.85656e-44	93.5506
BUB1B	-1.47959	3.97617	-18.1271	7.94523e-46	2.86678e-44	93.5451
NCAPG	-1.5209	3.56266	-18.1249	8.07709e-46	2.90869e-44	93.5287
FBXO17	1.61294	2.45468	18.1226	8.21487e-46	2.95258e-44	93.5118
VGLL3	1.38147	2.98946	18.1068	9.23088e-46	3.30016e-44	93.3955
FABP4	2.60449	3.29599	18.1067	9.23533e-46	3.30016e-44	93.395
MID2	1.16872	3.42578	18.0353	1.56437e-45	5.56867e-44	92.8693
TGFBR3	1.58855	4.33707	18.0339	1.58086e-45	5.61659e-44	92.8589
ANGPTL2	1.81315	4.92314	18.0271	1.6621e-45	5.89395e-44	92.8089
ST6GALNAC6	1.36035	3.5568	18.0174	1.7857e-45	6.32017e-44	92.7373
PKP3	-1.65318	4.83958	-18.0104	1.88061e-45	6.64337e-44	92.6857
KANK3	1.34584	2.82866	18.0049	1.95762e-45	6.88918e-44	92.6456
AOX1	1.4571	2.81068	18.0025	1.99237e-45	6.99821e-44	92.6281
PLK4	-1.11956	2.96337	-17.9963	2.08693e-45	7.31649e-44	92.5818
FANCD2	-1.01996	2.84539	-17.9915	2.16201e-45	7.56542e-44	92.5466
FAXC	1.86255	2.43282	17.9908	2.17336e-45	7.5908e-44	92.5413
CCL14	1.49008	3.40306	17.9865	2.24304e-45	7.81946e-44	92.5099
CPQ	1.22362	4.29745	17.9805	2.34417e-45	8.15667e-44	92.4659
ADRB2	1.02572	2.70958	17.9708	2.51943e-45	8.73371e-44	92.394
MLLT11	1.34926	3.83835	17.9565	2.79861e-45	9.6834e-44	92.2891
CDCA8	-1.80353	4.02479	-17.9496	2.94595e-45	1.01742e-43	92.238
ARHGEF6	1.12894	3.83262	17.9456	3.03294e-45	1.04552e-43	92.2089
CDH11	1.57917	4.34812	17.9447	3.05383e-45	1.05077e-43	92.2021
FRRS1L	1.58327	2.47786	17.9179	3.72198e-45	1.27829e-43	92.0047
SVEP1	1.35803	2.7901	17.914	3.8309e-45	1.31084e-43	91.976
CCNF	-1.25327	3.14356	-17.8973	4.33589e-45	1.48091e-43	91.8524
ANGPT1	1.07055	2.81498	17.8784	4.98436e-45	1.69615e-43	91.7134
A2M-AS1	1.19051	2.54993	17.863	5.58581e-45	1.89733e-43	91.5998
SKA3	-1.2994	3.81321	-17.8619	5.63173e-45	1.90943e-43	91.5916
MAD2L1	-1.36786	4.00515	-17.8422	6.5145e-45	2.2047e-43	91.4464
IGFBP4	1.88149	6.89484	17.8412	6.56334e-45	2.21719e-43	91.4389
HSPA2	1.59688	3.85048	17.8385	6.69705e-45	2.25824e-43	91.4188
NOVA1	1.21344	2.26791	17.8353	6.85762e-45	2.30819e-43	91.3952
FBN1	1.7494	4.59776	17.8342	6.91512e-45	2.32333e-43	91.3868
MKI67	-1.53392	4.31757	-17.8326	6.99662e-45	2.34646e-43	91.3751
DEPDC1	-1.41649	3.1401	-17.8226	7.53213e-45	2.52149e-43	91.3016
TMEM204	1.0978	4.01323	17.7996	8.93014e-45	2.98411e-43	91.1318
ESCO2	-1.1063	2.4635	-17.7977	9.05741e-45	3.0212e-43	91.1176
FENDRR	1.53268	3.29764	17.7647	1.15648e-44	3.84375e-43	90.8739
FBXO32	1.75298	4.5032	17.7382	1.40673e-44	4.65878e-43	90.6785
PDLIM4	1.55478	3.69646	17.7374	1.41563e-44	4.67992e-43	90.6722
MYCT1	1.14384	3.22465	17.7332	1.46018e-44	4.8186e-43	90.6413
BIRC5	-1.48875	3.75449	-17.7223	1.58242e-44	5.21272e-43	90.5611
PRKCB	1.56808	3.20036	17.7172	1.64383e-44	5.40539e-43	90.5231
TACC1	1.25134	4.62437	17.7103	1.72957e-44	5.67726e-43	90.4724
VLDLR	1.35021	3.12476	17.7095	1.73994e-44	5.70121e-43	90.4665
WDR34	-1.09287	5.06593	-17.7082	1.75678e-44	5.74625e-43	90.4568
CLEC3B	1.78191	3.945	17.6997	1.8709e-44	6.10875e-43	90.3941
SCARA3	1.73213	3.4628	17.693	1.96668e-44	6.39895e-43	90.3443
IL1R1	1.42679	4.60768	17.6901	2.0083e-44	6.52295e-43	90.3234
CLDN5	1.49707	3.89914	17.6822	2.12936e-44	6.90404e-43	90.265
NAP1L5	1.14861	3.51963	17.6739	2.26548e-44	7.33257e-43	90.2032
ADCY5	1.9756	2.87616	17.6289	3.16206e-44	1.02166e-42	89.8706
MAN1C1	1.20272	3.54762	17.6249	3.25771e-44	1.05074e-42	89.8409
F8	1.02926	3.27469	17.6164	3.46958e-44	1.11713e-42	89.778
SOBP	1.27305	2.90341	17.6028	3.83531e-44	1.23275e-42	89.6781
NEK2	-1.6364	3.78131	-17.5915	4.1728e-44	1.33755e-42	89.5939
PTGFR	1.58867	2.49667	17.5914	4.17579e-44	1.33755e-42	89.5932
PRC1	-1.46798	4.3947	-17.5749	4.71669e-44	1.50302e-42	89.4717
COL8A1	2.02925	3.98943	17.5724	4.80554e-44	1.52871e-42	89.4531
ADARB1	1.00981	3.024	17.5574	5.37248e-44	1.70613e-42	89.3419
FZD7	1.4789	4.24372	17.5546	5.48656e-44	1.73938e-42	89.3209
CDCA2	-1.43182	3.32028	-17.5438	5.94267e-44	1.88076e-42	89.2413
CCNA2	-1.57151	4.30803	-17.5415	6.0463e-44	1.9103e-42	89.224
RBMS1	1.1648	4.51726	17.5293	6.61959e-44	2.08787e-42	89.1337
CHST15	1.42197	3.98779	17.5102	7.62469e-44	2.39674e-42	88.9927
CHRNA3	2.24551	2.96303	17.5098	7.64883e-44	2.40026e-42	88.9895
CDC25C	-1.22898	2.52758	-17.4984	8.32332e-44	2.60751e-42	88.9052
GSKIP	-1.16202	5.52567	-17.4851	9.18492e-44	2.86292e-42	88.807
TMEM200B	1.0451	3.10802	17.4547	1.151e-43	3.58163e-42	88.5819
F13A1	2.1291	3.84861	17.4502	1.19009e-43	3.69706e-42	88.5486
ECSCR	1.04602	3.66736	17.4099	1.60541e-43	4.9706e-42	88.25
MAF	1.20534	3.68055	17.4092	1.61447e-43	4.98872e-42	88.2444
CDK1	-1.59809	4.32777	-17.409	1.61664e-43	4.98872e-42	88.2431
RECQL4	-1.48577	3.67539	-17.4053	1.66175e-43	5.1194e-42	88.2156
UBE2E2	1.18212	4.14115	17.4036	1.68282e-43	5.17571e-42	88.2031
C1QTNF3	1.47839	3.11401	17.401	1.71585e-43	5.26858e-42	88.1837
EXO1	-1.50678	3.03579	-17.3903	1.85759e-43	5.69435e-42	88.1045
PPP1R12A	1.05999	4.95456	17.3844	1.94087e-43	5.93982e-42	88.0608
TCEAL1	1.22626	4.66779	17.3807	1.99468e-43	6.09446e-42	88.0335
CYBRD1	1.95947	5.14318	17.3763	2.06107e-43	6.28695e-42	88.0008
MAPK13	-1.301	4.62222	-17.3648	2.24365e-43	6.83265e-42	87.9162
GSN	1.29398	5.25863	17.3622	2.28891e-43	6.95903e-42	87.8962
MYADM	1.31532	6.28644	17.3489	2.52608e-43	7.66756e-42	87.7979
LONRF2	1.63878	2.60823	17.3475	2.55178e-43	7.73289e-42	87.7878
MAP7	-1.37793	4.37991	-17.3345	2.81078e-43	8.50386e-42	87.6914
CDC25A	-1.27858	2.66477	-17.3339	2.82468e-43	8.53201e-42	87.6865
SYNPO	1.34696	4.39736	17.3276	2.95945e-43	8.92455e-42	87.64
VIM	1.23112	6.62034	17.3239	3.04243e-43	9.15988e-42	87.6124
ZBTB20	1.10554	3.72627	17.3078	3.42792e-43	1.03038e-41	87.4934
ARHGEF17	1.44581	3.80663	17.2776	4.29258e-43	1.28819e-41	87.2691
RASSF2	1.33727	4.13263	17.2576	4.97943e-43	1.4919e-41	87.121
MARVELD1	1.23414	4.5599	17.2524	5.17685e-43	1.54854e-41	87.0822
SMPX	3.35952	3.1499	17.2391	5.71609e-43	1.70162e-41	86.9834
CNTN1	1.73829	2.58228	17.2387	5.73142e-43	1.70344e-41	86.9807
LDB2	1.09164	3.24877	17.2317	6.03822e-43	1.78889e-41	86.9287
GIMAP1	1.03234	2.91144	17.2217	6.50344e-43	1.91753e-41	86.8547
NFATC4	1.01408	2.97464	17.2188	6.6441e-43	1.9559e-41	86.8333
BUB1	-1.33335	3.03922	-17.2183	6.67041e-43	1.96053e-41	86.8294
ITGB1BP2	2.01115	2.79125	17.2167	6.75064e-43	1.98097e-41	86.8175
SH3BGRL	1.29895	6.45276	17.2155	6.81017e-43	1.99528e-41	86.8087
PDGFRL	1.80325	3.14686	17.2141	6.88075e-43	2.01278e-41	86.7984
TRIP13	-1.42	3.88687	-17.1727	9.36363e-43	2.71765e-41	86.4911
TCEAL4	1.23094	5.5032	17.1695	9.58954e-43	2.77887e-41	86.4674
CNTN4	1.22351	2.74839	17.1675	9.73234e-43	2.81585e-41	86.4526
TPX2	-1.73481	4.84348	-17.1662	9.83216e-43	2.84016e-41	86.4424
RDX	1.23187	3.8765	17.166	9.84699e-43	2.84016e-41	86.4409
COL21A1	1.60389	2.99024	17.1639	9.99869e-43	2.87944e-41	86.4257
CENPF	-1.37612	3.60003	-17.1467	1.1363e-42	3.26725e-41	86.2981
DSTN	1.10055	7.2215	17.1313	1.27472e-42	3.65959e-41	86.1835
ILK	1.15873	4.62922	17.1227	1.35916e-42	3.89598e-41	86.1195
KIF14	-1.19977	3.1048	-17.1223	1.363e-42	3.90096e-41	86.1167
STARD9	1.14666	2.66301	17.0899	1.73528e-42	4.95878e-41	85.8758
NXPH3	1.1378	2.76738	17.0803	1.86303e-42	5.3075e-41	85.805
FAM83H	-1.87294	5.00209	-17.0318	2.67466e-42	7.59637e-41	85.4443
DIP2C	1.02992	4.01117	17.0138	3.05901e-42	8.67468e-41	85.3104
GREM2	2.12762	2.96178	17.0119	3.10157e-42	8.78195e-41	85.2966
C4A	1.42378	3.84261	17.0117	3.10732e-42	8.7848e-41	85.2948
APOD	3.03847	5.40946	17.0009	3.36673e-42	9.48926e-41	85.2148
EZH2	-1.22119	3.84357	-17	3.38974e-42	9.53962e-41	85.208
MAP1A	1.37165	3.25712	16.9957	3.50098e-42	9.83775e-41	85.1758
CDC20	-1.77236	4.75494	-16.9929	3.57301e-42	1.0025e-40	85.1555
RAD51	-1.16918	3.16913	-16.975	4.0839e-42	1.14411e-40	85.0222
MCM4	-1.26756	4.30136	-16.9705	4.22382e-42	1.18152e-40	84.9886
SPAG5	-1.35052	3.78312	-16.9676	4.31513e-42	1.20525e-40	84.9673
NRP1	1.14433	3.70372	16.9633	4.45686e-42	1.24296e-40	84.935
KIFC1	-1.84986	3.49358	-16.9594	4.58731e-42	1.27742e-40	84.9063
NUSAP1	-1.44017	4.75803	-16.9582	4.62943e-42	1.28722e-40	84.8971
SPOCK1	2.13951	4.05693	16.9576	4.64866e-42	1.29063e-40	84.893
TRAF4	-1.05945	3.97837	-16.9545	4.75913e-42	1.31933e-40	84.8696
BRI3BP	-1.23663	4.81083	-16.9508	4.891e-42	1.35386e-40	84.8423
NR2F2	1.13483	5.09111	16.9441	5.14231e-42	1.4213e-40	84.7924
GPM6A	1.34773	2.35086	16.9422	5.21656e-42	1.43968e-40	84.7781
KIF4A	-1.46127	3.67842	-16.9253	5.91297e-42	1.62945e-40	84.6531
LEPR	1.3129	3.00853	16.9229	6.02304e-42	1.65732e-40	84.6347
TMEM45B	-2.27885	5.33981	-16.9224	6.04277e-42	1.66029e-40	84.6314
CEP55	-1.68186	4.35912	-16.9067	6.7962e-42	1.86453e-40	84.5142
AUNIP	-1.08604	2.71413	-16.8923	7.5663e-42	2.07274e-40	84.4072
FAM49A	1.0849	3.10327	16.892	7.58544e-42	2.07492e-40	84.4047
CES1	1.98778	3.64074	16.8804	8.26888e-42	2.25467e-40	84.3186
KIF11	-1.40287	4.20148	-16.8791	8.34898e-42	2.27038e-40	84.309
NCAPH	-1.70853	3.39424	-16.8787	8.37475e-42	2.27406e-40	84.3059
IQGAP3	-1.28317	3.50531	-16.8723	8.78161e-42	2.38105e-40	84.2586
RASL12	1.42068	3.64544	16.8653	9.25676e-42	2.50408e-40	84.2061
KCNN3	1.3114	2.54371	16.8652	9.26239e-42	2.50408e-40	84.2055
HSPA12A	1.01076	2.58209	16.857	9.84529e-42	2.65394e-40	84.1446
KL	1.05709	2.31134	16.8534	1.01119e-41	2.72185e-40	84.1179
ARL4D	1.22899	2.9361	16.8466	1.06407e-41	2.86004e-40	84.0671
CENPA	-1.36169	3.58581	-16.8398	1.11912e-41	3.00364e-40	84.0168
ZNF385D	1.09148	2.30091	16.8381	1.13377e-41	3.03858e-40	84.0038
C16orf45	1.16429	3.73629	16.8196	1.30138e-41	3.48274e-40	83.8663
HOOK1	-1.42047	3.77302	-16.8183	1.31438e-41	3.51245e-40	83.8564
GNAO1	1.56827	3.0291	16.8164	1.33295e-41	3.55696e-40	83.8424
CNN3	1.34789	5.71631	16.8058	1.44264e-41	3.83862e-40	83.7635
MAP6	1.20135	2.62865	16.7933	1.58405e-41	4.20886e-40	83.6703
TSPYL5	1.48113	3.5678	16.7921	1.59753e-41	4.2386e-40	83.6618
MKX	1.5779	2.32256	16.7909	1.61215e-41	4.27126e-40	83.6527
DACT1	1.50801	3.97148	16.7879	1.64853e-41	4.36143e-40	83.6305
ASB5	2.81399	2.69593	16.7843	1.69378e-41	4.47477e-40	83.6035
TTK	-1.54558	3.74595	-16.7781	1.77339e-41	4.67842e-40	83.5577
MELK	-1.56655	4.29017	-16.7722	1.85331e-41	4.88232e-40	83.5137
C11orf96	1.86938	5.8773	16.7663	1.93707e-41	5.0885e-40	83.4696
TACR2	3.24872	3.64375	16.7476	2.2284e-41	5.83727e-40	83.3299
SCUBE2	1.69445	2.63312	16.7436	2.29429e-41	6.00141e-40	83.3008
GPC6	1.51023	3.82588	16.735	2.44792e-41	6.39423e-40	83.2362
CDT1	-1.59629	3.69141	-16.7326	2.49172e-41	6.4995e-40	83.2185
TRIM6	1.02427	2.69135	16.73	2.54085e-41	6.61834e-40	83.199
CSPG4	1.82601	3.52142	16.725	2.63802e-41	6.86182e-40	83.1616
SELP	1.4633	3.65811	16.7169	2.80255e-41	7.26939e-40	83.1012
GIMAP6	1.29241	4.03344	16.6965	3.26362e-41	8.45351e-40	82.9493
TMEM245	1.05132	5.14533	16.6896	3.43649e-41	8.87647e-40	82.8979
PMP22	1.40993	4.91733	16.6777	3.75578e-41	9.67426e-40	82.8093
OIP5	-1.35903	3.54687	-16.6734	3.87827e-41	9.97591e-40	82.7773
CENPE	-1.27573	3.27993	-16.6488	4.65998e-41	1.19535e-39	82.5941
LINC00702	1.97553	2.65644	16.6468	4.72952e-41	1.21151e-39	82.5794
AP1M2	-1.66349	4.90126	-16.6434	4.85006e-41	1.24068e-39	82.5543
BZW2	-1.00195	5.99806	-16.6343	5.19192e-41	1.3263e-39	82.4863
MOCOS	-1.19575	3.37275	-16.6235	5.63008e-41	1.43625e-39	82.4055
PDSS1	-1.06969	3.80411	-16.6073	6.35258e-41	1.61834e-39	82.2851
COL15A1	1.56846	5.91806	16.6001	6.70461e-41	1.70567e-39	82.2313
PPP2R3A	1.26126	3.4166	16.5729	8.21772e-41	2.08775e-39	82.0284
TK1	-1.45967	5.03591	-16.5727	8.23147e-41	2.08838e-39	82.0267
LGI2	1.70309	2.78641	16.5662	8.63927e-41	2.18885e-39	81.9785
ANTXR2	1.33225	4.49934	16.5143	1.27308e-40	3.21669e-39	81.5918
PALMD	1.14972	2.82832	16.5105	1.30995e-40	3.30535e-39	81.5634
SFRP2	3.39396	5.75268	16.4923	1.50133e-40	3.77798e-39	81.4274
EMP3	1.33148	4.86024	16.4859	1.57467e-40	3.95715e-39	81.3798
PKMYT1	-1.22219	3.54828	-16.4625	1.87641e-40	4.68369e-39	81.205
CKAP2L	-1.41504	3.11089	-16.4521	2.02736e-40	5.04689e-39	81.1278
MCM10	-1.27051	2.89166	-16.4472	2.10307e-40	5.22835e-39	81.0912
ZNF415	1.34313	2.61972	16.4467	2.11195e-40	5.2434e-39	81.087
HEYL	1.52616	3.96964	16.4345	2.3137e-40	5.73661e-39	80.9961
PWAR6	1.3142	2.51755	16.4304	2.38606e-40	5.90025e-39	80.9653
PCDHB5	1.50426	2.23844	16.4133	2.71e-40	6.68347e-39	80.8384
HNF4A	-1.53006	4.03673	-16.4086	2.80716e-40	6.90473e-39	80.8033
CCNB1	-1.56368	4.66016	-16.4026	2.93801e-40	7.21699e-39	80.7578
ASPM	-1.39957	3.36628	-16.3989	3.02041e-40	7.40958e-39	80.7302
PKIA	1.35736	2.77939	16.3958	3.08942e-40	7.56887e-39	80.7077
CLEC14A	1.38333	4.01006	16.3936	3.14219e-40	7.688e-39	80.6908
KPNA2	-1.10131	5.92985	-16.3916	3.1884e-40	7.79078e-39	80.6763
RBP7	1.3061	3.25136	16.388	3.2755e-40	7.98382e-39	80.6494
ABHD17C	-1.4102	5.32865	-16.388	3.27601e-40	7.98382e-39	80.6492
PAPLN	1.22609	3.17552	16.3834	3.38998e-40	8.25072e-39	80.6151
GFPT1	-1.02494	5.29646	-16.3815	3.43981e-40	8.36104e-39	80.6006
MFAP5	2.05136	3.83293	16.3807	3.45907e-40	8.39684e-39	80.595
GIMAP8	1.06286	3.26782	16.3655	3.8761e-40	9.37237e-39	80.4815
DTL	-1.1767	3.78411	-16.3617	3.99018e-40	9.62795e-39	80.4526
MAP7D1	1.01287	5.16922	16.3357	4.84622e-40	1.16573e-38	80.2587
KDF1	-1.72412	3.53927	-16.3238	5.29924e-40	1.27305e-38	80.1696
ESPL1	-1.27093	3.36613	-16.3132	5.7359e-40	1.37617e-38	80.0907
PRSS3	-2.10313	5.35622	-16.3122	5.77876e-40	1.38466e-38	80.0832
CDCA5	-1.35513	3.75321	-16.2884	6.90687e-40	1.65071e-38	79.9054
NTN1	1.7432	3.3943	16.2799	7.36136e-40	1.75706e-38	79.8418
LGALS1	1.48224	7.39451	16.273	7.74703e-40	1.84674e-38	79.7909
PTX3	1.38475	2.61461	16.269	7.98678e-40	1.90145e-38	79.7605
FAM124A	1.20927	2.64032	16.2615	8.44771e-40	2.00861e-38	79.7046
PRKAA2	1.53596	2.57404	16.2606	8.5041e-40	2.01942e-38	79.6979
BORA	-1.04686	3.58214	-16.2596	8.56759e-40	2.0319e-38	79.6905
KIT	1.49543	3.72246	16.2455	9.5238e-40	2.25291e-38	79.585
RASGRP2	1.16504	2.8335	16.2449	9.5636e-40	2.25945e-38	79.5808
CGNL1	1.23082	2.99317	16.2334	1.04277e-39	2.46047e-38	79.4946
DMPK	1.74051	3.95759	16.2298	1.07096e-39	2.52377e-38	79.468
MYB	-1.53216	3.59884	-16.2199	1.15321e-39	2.71414e-38	79.3942
GTSE1	-1.1558	3.32009	-16.2168	1.18023e-39	2.77421e-38	79.3711
SYDE1	1.00866	3.64401	16.215	1.19703e-39	2.81015e-38	79.357
PCDH9	1.61629	2.37809	16.1871	1.47459e-39	3.4443e-38	79.149
STIL	-1.31821	3.75992	-16.1827	1.52381e-39	3.55479e-38	79.1163
E2F7	-1.02203	2.67701	-16.1817	1.53535e-39	3.5772e-38	79.1088
ATAD2	-1.16733	4.11657	-16.1755	1.60914e-39	3.73975e-38	79.062
FEN1	-1.08842	4.6903	-16.1724	1.64707e-39	3.82309e-38	79.0387
HJURP	-1.63637	3.44702	-16.167	1.71418e-39	3.96894e-38	78.9989
DBF4	-1.06702	4.17335	-16.1649	1.74109e-39	4.02621e-38	78.9834
GRHL2	-1.44135	4.10462	-16.162	1.77975e-39	4.10538e-38	78.9615
CILP	2.06415	3.63054	16.1607	1.7971e-39	4.14026e-38	78.9518
PDE9A	1.38865	2.6157	16.1426	2.05914e-39	4.73808e-38	78.8161
AURKA	-1.61222	4.12105	-16.1404	2.09279e-39	4.80953e-38	78.7999
CLIC2	1.16217	3.844	16.1341	2.19362e-39	5.02878e-38	78.753
NCS1	1.5708	3.75003	16.1311	2.24434e-39	5.13871e-38	78.7302
AMPH	1.01002	2.69699	16.1212	2.41575e-39	5.52435e-38	78.6568
LRRK2	1.12219	2.90265	16.118	2.47548e-39	5.65398e-38	78.6324
CDCP1	-1.40487	4.02531	-16.1176	2.48306e-39	5.66432e-38	78.6294
ARHGEF16	-1.21823	3.93917	-16.11	2.62843e-39	5.98856e-38	78.5727
MAOB	1.9064	3.6922	16.0997	2.83837e-39	6.45102e-38	78.496
CDON	1.2608	2.68572	16.0992	2.85086e-39	6.47148e-38	78.4916
GINS2	-1.16906	3.26213	-16.0952	2.93631e-39	6.65732e-38	78.4622
SLC24A3	1.39002	3.74447	16.0631	3.73578e-39	8.43792e-38	78.2221
PLK1	-1.50397	3.79495	-16.0629	3.73988e-39	8.43792e-38	78.221
THSD7A	1.02051	2.6034	16.055	3.96929e-39	8.94465e-38	78.1616
MARVELD3	-1.35615	3.18894	-16.0542	3.99265e-39	8.98636e-38	78.1558
GREM1	2.46914	5.6737	16.0537	4.00865e-39	9.01145e-38	78.1518
CD2AP	-1.01868	5.00271	-16.0503	4.11155e-39	9.23157e-38	78.1265
KCNK1	-1.50159	4.44448	-16.0483	4.17361e-39	9.3543e-38	78.1116
CALHM2	1.02711	3.84238	16.0344	4.63214e-39	1.03628e-37	78.0076
DLGAP5	-1.6646	3.89391	-15.9912	6.40457e-39	1.42935e-37	77.6845
CDCA3	-1.3718	3.61564	-15.9697	7.52704e-39	1.67784e-37	77.5235
CNNM4	-1.2629	4.04633	-15.9629	7.91915e-39	1.76313e-37	77.4729
FAM124B	1.20349	2.26112	15.9556	8.36596e-39	1.86037e-37	77.4181
CLDN7	-2.04084	5.88235	-15.9486	8.81642e-39	1.95352e-37	77.3658
PTTG1	-1.46118	5.03762	-15.9482	8.84307e-39	1.95708e-37	77.3628
GINS1	-1.45797	4.02865	-15.9475	8.89173e-39	1.96551e-37	77.3574
CFH	1.56065	4.57329	15.935	9.76631e-39	2.15626e-37	77.2638
RGS4	1.7335	3.18246	15.9297	1.01554e-38	2.2395e-37	77.2249
SLMAP	1.3746	4.71208	15.9205	1.08817e-38	2.39398e-37	77.156
E2F8	-1.62754	3.57923	-15.9183	1.10637e-38	2.43112e-37	77.1394
IL33	2.09333	4.20502	15.917	1.11772e-38	2.45316e-37	77.1293
PBK	-1.84557	4.32425	-15.9168	1.1192e-38	2.45351e-37	77.1279
EPB41L3	1.10676	3.11498	15.9134	1.14817e-38	2.51109e-37	77.1025
TROAP	-1.22129	3.52496	-15.8754	1.52713e-38	3.32419e-37	76.8181
LAD1	-1.59072	5.31099	-15.8658	1.64052e-38	3.56265e-37	76.7466
TMEM170B	1.26969	2.55674	15.8634	1.67018e-38	3.62283e-37	76.7288
BAG2	1.67975	3.97603	15.8623	1.68515e-38	3.65103e-37	76.7199
ABHD11	-1.19595	4.48453	-15.8455	1.91138e-38	4.13151e-37	76.5943
FMOD	1.57044	5.39751	15.8417	1.96669e-38	4.24614e-37	76.5658
HMMR	-1.52242	4.00625	-15.838	2.02119e-38	4.35366e-37	76.5386
TFRC	-1.29082	5.18853	-15.8341	2.08156e-38	4.47849e-37	76.5092
PYCR1	-1.28703	4.94218	-15.8313	2.12549e-38	4.56771e-37	76.4884
FANCI	-1.20438	3.71436	-15.8309	2.13292e-38	4.57837e-37	76.4849
VIP	3.38325	3.13591	15.8184	2.34269e-38	5.02283e-37	76.3914
ST14	-1.71276	5.32396	-15.8125	2.4482e-38	5.24299e-37	76.3474
MEOX1	1.27162	3.26112	15.8046	2.59815e-38	5.5577e-37	76.2882
RRM2	-1.70156	5.05248	-15.7711	3.34074e-38	7.12153e-37	76.0375
PHLDA2	-1.71504	5.14074	-15.7568	3.71866e-38	7.89992e-37	75.9306
IL17RD	1.12057	2.88915	15.7114	5.22751e-38	1.0992e-36	75.5911
RACGAP1	-1.10096	4.91353	-15.7072	5.39521e-38	1.1319e-36	75.5596
IRF6	-1.36807	4.23956	-15.6937	5.97394e-38	1.25048e-36	75.458
NFIA	1.09848	4.53267	15.6785	6.69658e-38	1.39859e-36	75.3441
SGIP1	1.04591	2.42888	15.6715	7.05482e-38	1.47175e-36	75.2921
RFTN1	1.08662	4.26909	15.6399	8.94453e-38	1.85762e-36	75.0555
NACC2	1.1232	4.37695	15.6385	9.03725e-38	1.87478e-36	75.0452
DARS2	-1.03762	4.15989	-15.6349	9.28551e-38	1.92412e-36	75.0182
CKS2	-1.5716	6.26806	-15.6334	9.39384e-38	1.9444e-36	75.0066
ANKRD65	1.00779	2.87655	15.6331	9.41063e-38	1.9457e-36	75.0049
KCTD15	1.05697	3.29053	15.626	9.93055e-38	2.05091e-36	74.9512
KIF23	-1.14182	3.07399	-15.5979	1.22635e-37	2.52428e-36	74.7409
ASPA	1.14232	2.07964	15.5941	1.26165e-37	2.59408e-36	74.7126
CDC6	-1.40454	3.39982	-15.5924	1.27838e-37	2.62555e-36	74.6994
DOK6	1.06666	2.01871	15.5921	1.28102e-37	2.62808e-36	74.6974
RBM47	-1.22676	4.81633	-15.5904	1.2977e-37	2.65797e-36	74.6845
GNAL	1.24764	2.8285	15.579	1.41368e-37	2.89064e-36	74.5991
KCNK3	1.43694	2.85722	15.5774	1.43003e-37	2.92085e-36	74.5876
CHL1	1.10896	2.29949	15.5757	1.44832e-37	2.94756e-36	74.575
MYOT	1.85487	2.42046	15.5756	1.44946e-37	2.94756e-36	74.5742
TBC1D19	1.38267	2.75534	15.5744	1.46342e-37	2.97268e-36	74.5646
KIF18A	-1.11973	3.01655	-15.5718	1.4921e-37	3.02763e-36	74.5453
[truncated: 874 more rows]

## Sheet: S8-EMDscore-genesets
Table S8: Genes of set1 and set2 for constructing the EMD score
[truncated: 212 more rows]

[truncated: 4 more sheets: S9-EMDscore (exploring set), S10-Correlations of EMDscore -1, S11-Correlations of EMDscore-2, S12-FTO-KD]
